# Supplementary material for: Natural variation in OsMYB305 downregulating cytokinin‐mediated inhibition of leaf senescence contributes to regional adaptation in rice
Source: New Phytol. 2026 Jun 4;251(4):1873–88. doi: 10.1111/nph.71335 (PMC13373818; doi:10.1111/nph.71335)
Supplement: Supplementary file 2 — Table S1 Primers used in this study. Table S2 List of the nonsynonymous single‐nucleotide polymorphisms at OsMYB305 in rice varieties in the International Rice Genebank Collection Information System. Table S3 List of the nonsynonymous single‐nucleotide polymorphisms at OrMYB305 in 446 Oryza rufipogon accessions. Table S4 List of the nonsynonymous single‐nucleotide polymorphisms at OsMYB305 in Oryza sativa japoninca varieties. Table S5 List of the nonsynonymous single‐nucleotide polymorphisms at OsMYB305 in Oryza sativa indica varieties. Table S6 List of the varieties used for geographical distribution analysis. Table S7 List of the single‐nucleotide polymorphisms at the promoter of OsIPT8 in rice varieties in the International Rice Genebank Collection Information System. Table S8 List of the single‐nucleotide polymorphisms at the promoter of OsCKX2 in rice varieties in the International Rice Genebank Collection Information System. Table S9 List of the single‐nucleotide polymorphisms at the promoter of OsNAP in rice varieties in the International Rice Genebank Collection Information System. Please note: Wiley is not responsible for the content or functionality of any Supporting Information supplied by the authors. Any queries (other than missing material) should be directed to the New Phytologist Central Office. [file NPH-251-1873-s002.xlsx]

## Sheet: Sheet1
New Phytologist Supporting Information
Article title: Natural variation in OsMYB305 downregulating cytokinin-mediated inhibition of leaf senescence contributes to regional adaptation in rice
Authors: Boyeong Kim, Jinah Kim, Yejin Shim, Jinku Kang, Hyeryung Yoon, Sung-Hwan Cho, Nam-Chon Paek, Kiyoon Kang
Article acceptance date: 16 May 2026

## Sheet: Table S1
Table S1 Primers used in this study
	A. Primers for verification of OsMYB305 transgenic plant
	Primer name	Primer sequence (5'→3')	Reverse primer (5'→3')
	PFG 2C-40159	GTGGCTCAACTACCTGAGGC	TTAGGACGTAACGAACCGG
	pGA2707	TTGGGGTTTCTACAGGACGTAAC
	35S::OsMYB305	ATGGCCACCAGGATGTGCGG	CGAAAACTCACGTTAAGGGATTTTG
	OsMYB305_sgRNA	CGTAAAGCACTAAAGCCTCGTG	TCACACCACGTCTGAAACC
	B. Primers used for plant transformation for GUS assay
	pOsMYB305	GTCACGTCAATCAACTGTCAATG	CGAATAGCTAGCGTGCCGCGAG
	C. Primers used for RT-qPCR
	OsMYB305	TCGTCAGCTACATCTCGCAAA	TATAGCTTAGCTCACCGGCAG
	OsNAP	AACCATTTCATCGCGAACAAC	CAGTGACGATCCCTGCAAGG
	OsSGR	AGGGGTGGTACAACAAGCTG	GCTCCTTGCGGAAGATGTAG
	OsPAO	GTCACTTGTCCTTTATACTCTA	AATATACCACCTTCACCATC
	OsNYC3	TGTCGTTGCCATGTGAAGAT	TTGGTCACGCCACAAATCTA
	Osl57	ACCCTAAAGTAAATGAAGTC	CCTGCTCTTGTCTTGTTA
	OsIPT5	GCGGCTCCAACTCCTACA	CAGGAAGCAGCAGTCGTACC
	OsIPT8	GGTCTTGGCACTTCTAGATG	CAAATTCTTCCCATTCCTCAG
	OsCKX2	CCTTATTGGTTCTCTCCAGG	CACCACGTTTAATGGCTAC
	OsCKX4	ACAGAAGCAGTGGAAAGCCCA	TTCTCTGCCCTGGAGCTAGGAT
	OsCKX9	AGTCCCAGGCTGCTGAGGGA	TGGAGATAGTCCGTCCACGAC
	OsCKX11	GCTCTGGGAGGAGGTGCT	CGGTGAGGCGGAGGTAGT
	OsNCED1	TCACCGTATTCTTCTGTGGT	CAGCAATGAAGGACAGAGTT
	OsNCED2	TGGATCAAGGAAGGATTTCG	AAGGTCAGGCCACACTCAAC
	OsNCED3	ATGGATGCACTGGACATTGA	TCTTTGGGCGTGTCTCTTTT
	OsABA8ox1	CGCCAATCACATTCAATCAC	GCCTTGTCAAGAAGCCAAAC
	OsABA8ox2	CTTCCTGGAGGACATGGAAA	AACGATGTCGTGCTTTTGTG
	OsABA8ox3	TAAGCAGCAGGCATTCATTG	AAAGCCTGGCAACGACTAGA
	OsABF2	GCTGAGGTGGCAAAACTGAAG	GTGTTCGTCGGAGGCAAAAT
	OsABF4	GGTGGACGAACTTGTGCTTGA	CTACATGTCAGTTTTGGAAGCCT
	OsABI5	ACGCAACTCGAGGAGGAGAA	TGATGACTGGAACAACCATTTCC
	OsUBQ5	ACCACTTCGACCGCCACTACT	ACGCCTAAGCCTGCTGGTT
	D. Primers used for Transient repression, activation and Y1H assay
	OsMYB305 (rGAL4) SalI and PstI	CCGGGGATCCGTCGACATGGCCACCAGGATGTGC	TAGTTATGCGGCCGCTGCAGTCACACCACGTCTGAAACCGG
	OsMYB305 (pGBKT7) EcoRI and XhoI	AAACATATGATGGCCACCAGGATGTGCGG	AAAGAATTCCACCACGTCTGAAACCGGC
	OsMYB305 (pGADT7) EcoRI and XhoI	GGAGGCCAGTGAATTCATGGCCACCAGGATGTGCGG	CTCGATGGATCTCGAGTCACACCACGTCTGAAACCGGC
	pOsIPT8 region a EcoRI and XhoI	GAATTCGTTAGAAATGTGCCTATGCCATC	CTCGAGCGCCTTTTAAACTGTTAAACGATAC
	pOsIPT8 region b EcoRI and XhoI	GAATTCCGAATTTTACCTGTTGGGGG	CTCGAGTGTTTTCACCTCCGGGGG
	pOsCKX2 region a EcoRI and XhoI	GAATTCGATAAAACGAACGGTCAAACA	CTCGAGGTGAACCAGTAAACTTAAAATGGAA
	pOsCKX2 region b EcoRI and XhoI	GAATTCGAGAAAGCTAATTAGGTGAAC	CTCGAGGGGTGATATATATCCTTCTAGAATC
	pOsCKX2 region c EcoRI and XhoI	GAATTCCGACTTTAATTACCTCTCACAAACC	CTCGAGCCTGACCTGCTCTTGCTTC
	pOsNAP region a EcoRI and XhoI	GAATTCACTTTTTATGTAGAAATTGC	CTCGAGTCGAGTTTTGGTGCAGTTTTATGAA
	pOsNAP region b EcoRI and XhoI	GAATTCTGTTAATTCCGGACCTTTCATTC	CTCGAGAATAGAGCACGGTCACAAAC
	pOsIPT5 region a EcoRI and XhoI	GAATTCGTTCTAAAATAAATTTACTTTTATC	CTCGAGATGTGTGTGTGTTTTGTT
	pOsIPT5 region b EcoRI and XhoI	GAATTCGTACAAAAGCAGAAATGAC	CTCGAGATTATTTTATTGTATCTTCAATAAC
	pOsCKX4 region a EcoRI and XhoI	GAATTCTACAAACCTGTCGCTGTAACC	CTCGAGCAACCGGCAATTGAAGTGG
	pOsCKX4 region b EcoRI and XhoI	GAATTCGGTCAAAGTGGTCTCTACACTGAAG	CTCGAGTGCTTCTCAGAGCTATAAGAGACCG
	pOsCKX4 region d EcoRI and XhoI	GAATTCGCCCCCTGTGCGTTTAGAC	CTCGAGGCTTCCTGGTCTATATAAGCTCAAG
	pOsCKX9 region b EcoRI and XhoI	GAATTCCCCAATTCAAGTAACCACTATGTAG	CTCGAGCAAAGTGCTATCTCTGTGCTTTC
	pOsCKX9 region c EcoRI and XhoI	GAATTCGGCCCCAACATCCGAAAAAG	CTCGAGGGCTCTTCTACGTGTCAAGAATG
	pOsCKX11 region a EcoRI and XhoI	GAATTCCGATTCTGCATGCAAACTGC	CTCGAGGTTTCTTGTTTCTCTGTCTCTCTC
	pOsCKX11 region b EcoRI and XhoI	GAATTCAGAGAGGCAGAGCAAGCG	CTCGAGGTGATGACGCCGAACTGG
	pOsCKX11 region c EcoRI and XhoI	GAATTCAATCCTTCCGGTACGGGCC	CTCGAGAAAAGTACACCATGTACGGGAATGC
	E. Primers used for Dual-luciferase reporter assay
	OsMYB305 SpeI and KpnI	ACTAGTATGGCCACCAGGATGTGCGG	GGTACCCACCACGTCTGAAACCGGC
	pOsIPT8 BamHI and SalI	AGGCTCTAGAGGATCCCCAAAGTTTTTGGATAAAACGAACG	GTCTTCCATGGTCGACCCTGACCTGCTCTTGCTTC
	pOsCKX2 BamHI and SalI	AGGCTCTAGAGGATCCGGGGCCTCAGTCCCTAA	GTCTTCCATGGTCGACCGTCTCCGGCAGTCACCC
	pOsNAP BamHI and SalI	AGGCTCTAGAGGATCCCCAAAGTTTTTGGATAA	GTCTTCCATGGTCGACCCTGACCTGCTCTTGCT
	F. Primers used for EMSA
	pOsIPT8_A	GTGCGGAAAACGAGGAAGAGGGGTTGGGAACTC	GAGTTCCCAACCCCTCTTCCTCGTTTTCCGCAC
	pOsIPT8_B (pOsIPT8a)	CTCAAAGGAAAGACACAGCCGGGTTGGGAACTTGTTGCTGTC	GACAGCAACAAGTTCCCAACCCGGCTGTGTCTTTCCTTTGAG
	pOsCKX2_A	CATGATCTAACCCCTTCCAAAACAAATATAGCTG	CAGCTATATTTGTTTTGGAAGGGGTTAGATCATG
	pOsCKX2_B	GATTTTGATTTTCCTTTTATCGTAGCTTATTTTTAAGCAAGAGCTTTTAAGTCGGC	GCCGACTTAAAAGCTCTTGCTTAAAAATAAGCTACGATAAAAGGAAAATCAAAATC
	pOsNAP_A	CAAGTATGAACTAATAAAAGAAACACATACTACTATAGAAATAG	CTATTTCTATAGTAGTATGTGTTTCTTTTATTAGTTCATACTTG
	pOsNAP_B	CTATTGATTCACCACAGCGGTACTATTTGTTGGTTCCTGGC	GCCAGGAACCAACAAATAGTACCGCTGTGGTGAATCAATAG
	pOsIPT8b	CTCGAAGGAAAGACACAGCCGGGTTGGGAACTTGTTGCTGTC	GACAGCAACAAGTTCCCAACCCGGCTGTGTCTTTCCTTCGAG
	G. Primers used for ChIP assay
	pOsIPT8 P1	TGCCTATGCCATCTTGACCA	CCACGTCTTGCCACCCTAAA
	pOsIPT8 P2	GGAAGAGGGGTTGGGAACTCAAAG	CCCGGTTCTAGCTTCTCACCCC
	pOsIPT8 P3	CCCCCTCTCGTCTGGATCAC	GCTGATCGCTCCAGGGAATA
	pOsCKX2 P1	CATGATCTAACCCCTTCCAAAAC	GCCGACTTAAAAGCTCTTGCT
	pOsCKX2 P2	TTGCTGTCACCCTACTCCCT	GAAGTGCAGTGCCTGCGATA
	pOsCKX2 P3	GGGTGGCTATACTAACCGTGC	TCGGCCGGTAACACATTTGAA
	pOsNAP P1	ATGCATAGAACCAGCAATAC	GTATTGTTTCCATCCCTGAAAG
	pOsNAP P2	GTATGGGCTAATATTCATTAAC	GTATCTTATCACATTGTGGGTT
	pOsNAP P3	CACTGTAACCAAACTTCT	ATGAATTTCGCCAGTTGG
	Actin	TGCGTCAGGAATTCAGAACCA	AGCACCACGAACCTTGACCAT

## Sheet: Table S2
Table S2 List of the non-synonymous SNPs at OsMYB305 in rice varieties in the International Rice Genebank Collection Information System
Variety	IRIS ID	Accession	Subpopulation	Mismatch	JAPONICA NIPPONBARE POSITIONS (Chr.1)
					25593401- 25593402	25593405	25593411	2.55934e+07	2.55934e+07	2.55934e+07
					GT	G	T	-	-	-
SUWEON 311::IRGC 61890-1::[IRIS 313-10000]	IRIS 313-10000	IRGC 125907	ind1B	0	GT	G	T	-	-	-
C 662083::IRGC 62101-1::[IRIS 313-10001]	IRIS 313-10001	IRGC 125692	ind1B	0	GT	G	T	-	-	-
BW 295-5::IRGC 63098-1::[IRIS 313-10002]	IRIS 313-10002	IRGC 125955	ind1B	0	GT	G	T	-	-	-
GARURA::IRGC 64111-1::[IRIS 313-10007]	IRIS 313-10007	IRGC 125749	indx	0	GT	G	T	-	-	-
LALKA (LAL DHAN)::IRGC 64946-1::[IRIS 313-10010]	IRIS 313-10010	IRGC 125818	ind2	0	GT	G	T	-	-	-
SANT ANDREA::IRGC 65732-1::[IRIS 313-10014]	IRIS 313-10014	IRGC 125898	temp	0	GT	G	T	-	-	-
BOHOTO BALOOCHESTAN::IRGC 66237-1::[IRIS 313-10016]	IRIS 313-10016	IRGC 125954	indx	0	GT	G	T	-	-	-
NS 252::IRGC 68878-1::[IRIS 313-10030]	IRIS 313-10030	IRGC 121075	ind2	0	GT	G	T	-	-	-
RIZ INDETERMINE::IRGC 69014-1::[IRIS 313-10034]	IRIS 313-10034	IRGC 125886	indx	0	GT	G	T	-	-	-
MILYANG 77::IRGC 69340-1::[IRIS 313-10040]	IRIS 313-10040	IRGC 125840	ind1B	0	GT	G	T	-	-	-
BANTA TIMA::IRGC 69474-1::[IRIS 313-10045]	IRIS 313-10045	IRGC 125673	indx	0	GT	G	T	-	-	-
CHAMA (DWARF)::IRGC 69487-1::[IRIS 313-10046]	IRIS 313-10046	IRGC 125958	ind1B	0	GT	G	T	-	-	-
EX MARABA GURUKU::IRGC 69582-1::[IRIS 313-10047]	IRIS 313-10047	IRGC 125737	ind1A	0	GT	G	T	-	-	-
TSIMATAHOPAOSA::IRGC 69884-1::[IRIS 313-10050]	IRIS 313-10050	IRGC 127091	indx	0	GT	G	T	-	-	-
CHUGOKU 68 HEN::IRGC 72514-1::[IRIS 313-10057]	IRIS 313-10057	IRGC 125707	temp	0	GT	G	T	-	-	-
DACHEONGBYEO::IRGC 72533-1::[IRIS 313-10059]	IRIS 313-10059	IRGC 125717	temp	0	GT	G	T	-	-	-
ESTRELA A::IRGC 72918-1::[IRIS 313-10061]	IRIS 313-10061	IRGC 125733	japx	0	GT	G	T	-	-	-
JAERAERYUKDO::IRGC 73053-1::[IRIS 313-10065]	IRIS 313-10065	IRGC 127055	trop	0	GT	G	T	-	-	-
JEONBUKGUNGWEONNA::IRGC 73055-1::[IRIS 313-10067]	IRIS 313-10067	IRGC 125783	trop	0	GT	G	T	-	-	-
CHIYODA WASE::IRGC 74467-1::[IRIS 313-10071]	IRIS 313-10071	IRGC 125705	trop	0	GT	G	T	-	-	-
OWARI MOCHI::IRGC 74513-1::[IRIS 313-10073]	IRIS 313-10073	IRGC 125864	trop	0	GT	G	T	-	-	-
RIKU AIKOKU::IRGC 74514-1::[IRIS 313-10074]	IRIS 313-10074	IRGC 125884	trop	0	GT	G	T	-	-	-
SANGOKU::IRGC 74518-1::[IRIS 313-10075]	IRIS 313-10075	IRGC 125895	trop	0	GT	G	T	-	-	-
SHINA MOCHI::IRGC 74523-1::[IRIS 313-10076]	IRIS 313-10076	IRGC 125900	trop	0	GT	G	T	-	-	-
TAMASHIRO HIKARI::IRGC 74534-1::[IRIS 313-10077]	IRIS 313-10077	IRGC 125917	indx	0	GT	G	T	-	-	-
YOSHINO MOCHI::IRGC 74550-1::[IRIS 313-10078]	IRIS 313-10078	IRGC 125947	trop	0	GT	G	T	-	-	-
DANGO MOCHI::IRGC 74551-1::[IRIS 313-10079]	IRIS 313-10079	IRGC 125722	trop	0	GT	G	T	-	-	-
MAEKJO::IRGC 77666-1::[IRIS 313-10097]	IRIS 313-10097	IRGC 125830	temp	0	GT	G	T	-	-	-
KELIRENY::IRGC 78426-1::[IRIS 313-10102]	IRIS 313-10102	IRGC 127056	ind2	0	GT	G	T	-	-	-
DALSUNG 41::IRGC 79385-1::[IRIS 313-10103]	IRIS 313-10103	IRGC 125721	indx	0	GT	G	T	-	-	-
EX EBOKOZURU::IRGC 79912-1::[IRIS 313-10109]	IRIS 313-10109	IRGC 125735	ind3	0	GT	G	T	-	-	-
MOLO::IRGC 81603-1::[IRIS 313-10111]	IRIS 313-10111	IRGC 125843	japx	0	GT	G	T	-	-	-
EX FOILAEIN (NAPUTO)::IRGC 81675-1::[IRIS 313-10113]	IRIS 313-10113	IRGC 125736	indx	0	GT	G	T	-	-	-
FACAGRO 64::IRGC 82059-1::[IRIS 313-10114]	IRIS 313-10114	IRGC 125739	ind2	0	GT	G	T	-	-	-
GITANO::IRGC 82424-1::[IRIS 313-10119]	IRIS 313-10119	IRGC 125752	japx	0	GT	G	T	-	-	-
SAN SHIH TSI::IRGC 1038-1::[IRIS 313-10129]	IRIS 313-10129	IRGC 125897	ind1A	0	GT	G	T	-	-	-
PIN GAEW 56::IRGC 7887-1::[IRIS 313-10134]	IRIS 313-10134	IRGC 125871	ind3	0	GT	G	T	-	-	-
CAUVERY::IRGC 45255-1::[IRIS 313-10148]	IRIS 313-10148	IRGC 125695	indx	0	GT	G	T	-	-	-
RD 15::IRGC 47705-1::[IRIS 313-10151]	IRIS 313-10151	IRGC 126003	ind3	0	GT	G	T	-	-	-
PICO NEGRO::IRGC 55849-1::[IRIS 313-10158]	IRIS 313-10158	IRGC 126080	indx	0	GT	G	T	-	-	-
BR IRGA 409::IRGC 55915-1::[IRIS 313-10161]	IRIS 313-10161	IRGC 125691	ind1B	0	GT	G	T	-	-	-
HAN NUO::IRGC 59591-1::[IRIS 313-10164]	IRIS 313-10164	IRGC 125757	temp	0	GT	G	T	-	-	-
IR 13429-109-2-2-1::IRGC 63491-1::[IRIS 313-10167]	IRIS 313-10167	IRGC 125773	indx	0	GT	G	T	-	-	-
MIN ZAO 6::IRGC 63772-1::[IRIS 313-10170]	IRIS 313-10170	IRGC 125842	ind1A	0	GT	G	T	-	-	-
YA NONG ZAO 4::IRGC 63908-1::[IRIS 313-10171]	IRIS 313-10171	IRGC 125944	ind1A	0	GT	G	T	-	-	-
DA GANG ZHAN::IRGC 67103-1::[IRIS 313-10177]	IRIS 313-10177	IRGC 125719	indx	0	GT	G	T	-	-	-
GAO JIAO BAI::IRGC 68047-1::[IRIS 313-10178]	IRIS 313-10178	IRGC 125748	ind1A	0	GT	G	T	-	-	-
GUI HUA ZAO::IRGC 68060-1::[IRIS 313-10179]	IRIS 313-10179	IRGC 125755	indx	0	GT	G	T	-	-	-
BAI HE::IRGC 76438-1::[IRIS 313-10211]	IRIS 313-10211	IRGC 125669	ind1A	0	GT	G	T	-	-	-
EPEAL 102::IRGC 78698-1::[IRIS 313-10220]	IRIS 313-10220	IRGC 126203	indx	0	GT	G	T	-	-	-
BA BAI GU::IRGC 79580-1::[IRIS 313-10221]	IRIS 313-10221	IRGC 125663	indx	0	GT	G	T	-	-	-
HUA LI ZAO::IRGC 80950-1::[IRIS 313-10224]	IRIS 313-10224	IRGC 125766	ind1A	0	GT	G	T	-	-	-
TONG GU HONG::IRGC 81026-1::[IRIS 313-10226]	IRIS 313-10226	IRGC 125925	indx	0	GT	G	T	-	-	-
HAN NUO::IRGC 82350-1::[IRIS 313-10228]	IRIS 313-10228	IRGC 125758	temp	0	GT	G	T	-	-	-
PSBRC 50::IRGC 99706-1::[IRIS 313-10234]	IRIS 313-10234	IRGC 125873	ind1B	0	GT	G	T	-	-	-
PSBRC 68::IRGC 99711-1::[IRIS 313-10235]	IRIS 313-10235	IRGC 125874	indx	0	GT	G	T	-	-	-
IR 77390-1-6-4-19-1-B::IRGC 117303-1::[IRIS 313-10392]	IRIS 313-10392	IRGC 127075	ind1B	0	GT	G	T	-	-	-
UKON NISHIKI::IRGC 8314-1::[IRIS 313-10585]	IRIS 313-10585	IRGC 128494	admix	0	GT	G	T	-	-	-
MATHOLUWA::IRGC 8901-1::[IRIS 313-10609]	IRIS 313-10609	IRGC 127612	indx	0	GT	G	T	-	-	-
HAM MOON::IRGC 9135-2::[IRIS 313-10614]	IRIS 313-10614	IRGC 128049	indx	0	GT	G	T	-	-	-
KARA SHALI::IRGC 9293-1::[IRIS 313-10617]	IRIS 313-10617	IRGC 131998	temp	0	GT	G	T	-	-	-
CHINES::IRGC 9316-1::[IRIS 313-10618]	IRIS 313-10618	IRGC 128261	temp	0	GT	G	T	-	-	-
O. SATIVA::IRGC 10164-2::[IRIS 313-10628]	IRIS 313-10628	IRGC 132361	ind2	0	GT	G	T	-	-	-
SHINCHIKU IKU 97::IRGC 10429-1::[IRIS 313-10631]	IRIS 313-10631	IRGC 127798	temp	0	GT	G	T	-	-	-
SACHIKAZE::IRGC 10891-1::[IRIS 313-10642]	IRIS 313-10642	IRGC 128455	temp	0	GT	G	T	-	-	-
PREAH SIHANOUK::IRGC 11328-2::[IRIS 313-10648]	IRIS 313-10648	IRGC 132364	ind3	0	GT	G	T	-	-	-
RACION 1::IRGC 11340-1::[IRIS 313-10649]	IRIS 313-10649	IRGC 127758	trop	0	GT	G	T	-	-	-
LONG MA::IRGC 11867-1::[IRIS 313-10659]	IRIS 313-10659	IRGC 127574	ind3	0	GT	G	T	-	-	-
SAMBA::IRGC 11993-1::[IRIS 313-10661]	IRIS 313-10661	IRGC 127781	ind2	0	GT	G	T	-	-	-
KAHATAWEE::IRGC 12004-1::[IRIS 313-10662]	IRIS 313-10662	IRGC 127476	ind2	0	GT	G	T	-	-	-
ARC 6218::IRGC 12255-1::[IRIS 313-10666]	IRIS 313-10666	IRGC 127164	indx	0	GT	G	T	-	-	-
ARC 7236::IRGC 12335-1::[IRIS 313-10667]	IRIS 313-10667	IRGC 127168	ind2	0	GT	G	T	-	-	-
ARC 7255::IRGC 12343-2::[IRIS 313-10668]	IRIS 313-10668	IRGC 127974	indx	0	GT	G	T	-	-	-
ARC 10846::IRGC 12656-2::[IRIS 313-10674]	IRIS 313-10674	IRGC 127932	indx	0	GT	G	T	-	-	-
TOLIL 14::IRGC 13836-2::[IRIS 313-10695]	IRIS 313-10695	IRGC 128191	ind3	0	GT	G	T	-	-	-
RADIN GOI::IRGC 13969-1::[IRIS 313-10698]	IRIS 313-10698	IRGC 127759	ind3	0	GT	G	T	-	-	-
PADI PULOT MELAYANG::IRGC 14391-2::[IRIS 313-10705]	IRIS 313-10705	IRGC 128124	indx	0	GT	G	T	-	-	-
SUDU KARAYAL::IRGC 15348-1::[IRIS 313-10715]	IRIS 313-10715	IRGC 127827	ind2	0	GT	G	T	-	-	-
MURUNGA::IRGC 15428-1::[IRIS 313-10716]	IRIS 313-10716	IRGC 127640	ind2	0	GT	G	T	-	-	-
PERIYA VELLAI::IRGC 15475-1::[IRIS 313-10717]	IRIS 313-10717	IRGC 127725	ind2	0	GT	G	T	-	-	-
VELLAI KOLOMBAN::IRGC 15517-1::[IRIS 313-10719]	IRIS 313-10719	IRGC 127886	ind2	0	GT	G	T	-	-	-
HALSUDU HEENATI::IRGC 15599-1::[IRIS 313-10721]	IRIS 313-10721	IRGC 127401	ind2	0	GT	G	T	-	-	-
MOND BA::IRGC 15813-2::[IRIS 313-10723]	IRIS 313-10723	IRGC 128111	ind2	0	GT	G	T	-	-	-
POTO BALA::IRGC 15986-2::[IRIS 313-10726]	IRIS 313-10726	IRGC 128139	ind3	0	GT	G	T	-	-	-
OUSSANTHIABA::IRGC 16046-2::[IRIS 313-10728]	IRIS 313-10728	IRGC 132261	indx	0	GT	G	T	-	-	-
KERAN DUKUH::IRGC 17822-2::[IRIS 313-10779]	IRIS 313-10779	IRGC 128521	ind3	0	GT	G	T	-	-	-
KETAN MLANTING::IRGC 17916-1::[IRIS 313-10781]	IRIS 313-10781	IRGC 127506	trop	0	GT	G	T	-	-	-
KETAN OSOG::IRGC 17929-1::[IRIS 313-10783]	IRIS 313-10783	IRGC 127507	trop	0	GT	G	T	-	-	-
KETAN SAPI::IRGC 17954-2::[IRIS 313-10784]	IRIS 313-10784	IRGC 128079	trop	0	GT	G	T	-	-	-
LENGGANG GENUK BULU::IRGC 18119-1::[IRIS 313-10789]	IRIS 313-10789	IRGC 132009	trop	0	GT	G	T	-	-	-
MANGSUR::IRGC 18187-1::[IRIS 313-10791]	IRIS 313-10791	IRGC 127602	ind3	0	GT	G	T	-	-	-
MATIANG::IRGC 18220-1::[IRIS 313-10792]	IRIS 313-10792	IRGC 127613	ind3	0	GT	G	T	-	-	-
MOLOG::IRGC 18282-1::[IRIS 313-10796]	IRIS 313-10796	IRGC 128390	trop	0	GT	G	T	-	-	-
NARUN::IRGC 18320-2::[IRIS 313-10797]	IRIS 313-10797	IRGC 132357	ind3	0	GT	G	T	-	-	-
PAE ONGGA::IRGC 18418-1::[IRIS 313-10799]	IRIS 313-10799	IRGC 127704	trop	0	GT	G	T	-	-	-
YE ZO::IRGC 19888-1::[IRIS 313-10840]	IRIS 313-10840	IRGC 128507	temp	0	GT	G	T	-	-	-
LUBUK LINGGAU::IRGC 20000-2::[IRIS 313-10842]	IRIS 313-10842	IRGC 128099	ind3	0	GT	G	T	-	-	-
INDO NO 7505::IRGC 20162-2::[IRIS 313-10844]	IRIS 313-10844	IRGC 128058	ind3	0	GT	G	T	-	-	-
ARC 6015::IRGC 20314-2::[IRIS 313-10847]	IRIS 313-10847	IRGC 127972	indx	0	GT	G	T	-	-	-
ARC 6188::IRGC 20370-1::[IRIS 313-10848]	IRIS 313-10848	IRGC 131968	subtrop	0	GT	G	T	-	-	-
ARC 7296::IRGC 20585-1::[IRIS 313-10851]	IRIS 313-10851	IRGC 132387	aro	0	GT	G	T	-	-	-
ARC 10159::IRGC 20754-2::[IRIS 313-10855]	IRIS 313-10855	IRGC 132316	ind2	0	GT	G	T	-	-	-
ARC 10537::IRGC 20981-1::[IRIS 313-10856]	IRIS 313-10856	IRGC 128220	admix	0	GT	G	T	-	-	-
ARC 10825::IRGC 21082-1::[IRIS 313-10857]	IRIS 313-10857	IRGC 127129	admix	0	GT	G	T	-	-	-
SINTHA::IRGC 24687-1::[IRIS 313-10941]	IRIS 313-10941	IRGC 127809	indx	0	GT	G	T	-	-	-
PADI BENOT::IRGC 24757-2::[IRIS 313-10943]	IRIS 313-10943	IRGC 135631	ind3	0	GT	G	T	-	-	-
SIPULUT SUBANG::IRGC 24824-2::[IRIS 313-10944]	IRIS 313-10944	IRGC 132269	ind3	0	GT	G	T	-	-	-
BULAK::IRGC 24884-1::[IRIS 313-10945]	IRIS 313-10945	IRGC 128247	trop	0	GT	G	T	-	-	-
NANE::IRGC 25035-1::[IRIS 313-10947]	IRIS 313-10947	IRGC 127643	ind3	0	GT	G	T	-	-	-
ASE PULU BOLONG::IRGC 25171-1::[IRIS 313-10950]	IRIS 313-10950	IRGC 127174	trop	0	GT	G	T	-	-	-
JENDA ABANG::IRGC 25413-2::[IRIS 313-10951]	IRIS 313-10951	IRGC 128062	ind3	0	GT	G	T	-	-	-
PADI GRUNDUL 1::IRGC 25493-1::[IRIS 313-10954]	IRIS 313-10954	IRGC 127700	ind3	0	GT	G	T	-	-	-
PADI PUYUH::IRGC 25532-1::[IRIS 313-10955]	IRIS 313-10955	IRGC 127702	ind3	0	GT	G	T	-	-	-
PUTUS TOLO::IRGC 25636-2::[IRIS 313-10956]	IRIS 313-10956	IRGC 128144	trop	0	GT	G	T	-	-	-
TERUNG DAUN::IRGC 25823-2::[IRIS 313-10962]	IRIS 313-10962	IRGC 128182	ind3	0	GT	G	T	-	-	-
HURANG ARISO LUTA::IRGC 26055-1::[IRIS 313-10966]	IRIS 313-10966	IRGC 127424	indx	0	GT	G	T	-	-	-
IAS 22-8 PALMAR::IRGC 26058-1::[IRIS 313-10967]	IRIS 313-10967	IRGC 128315	temp	0	GT	G	T	-	-	-
IH PEN SHIM MING::IRGC 26067-1::[IRIS 313-10968]	IRIS 313-10968	IRGC 127428	ind1A	0	GT	G	T	-	-	-
BADAL::IRGC 26290-2::[IRIS 313-10971]	IRIS 313-10971	IRGC 127981	ind2	0	GT	G	T	-	-	-
KAMRANGA::IRGC 26373-2::[IRIS 313-10974]	IRIS 313-10974	IRGC 128070	ind2	0	GT	G	T	-	-	-
MATI CHAL::IRGC 26399-2::[IRIS 313-10977]	IRIS 313-10977	IRGC 128107	ind2	0	GT	G	T	-	-	-
DUDHSAR::IRGC 26458-1::[IRIS 313-10980]	IRIS 313-10980	IRGC 127344	admix	0	GT	G	T	-	-	-
LUDI GOCHYA::IRGC 26504-2::[IRIS 313-10982]	IRIS 313-10982	IRGC 128100	ind2	0	GT	G	T	-	-	-
BOROJYOT::IRGC 26578-2::[IRIS 313-10983]	IRIS 313-10983	IRGC 128000	indx	0	GT	G	T	-	-	-
DUDHSAR::IRGC 26609-2::[IRIS 313-10984]	IRIS 313-10984	IRGC 128034	ind2	0	GT	G	T	-	-	-
GOBOL SAIL (BALAM)::IRGC 26624-2::[IRIS 313-10985]	IRIS 313-10985	IRGC 132424	ind2	0	GT	G	T	-	-	-
HALDI JAON::IRGC 26638-2::[IRIS 313-10986]	IRIS 313-10986	IRGC 128048	ind2	0	GT	G	T	-	-	-
GUTTI AKKULLU::IRGC 26850-2::[IRIS 313-10989]	IRIS 313-10989	IRGC 128046	ind2	0	GT	G	T	-	-	-
BALIBUD::IRGC 26871-1::[IRIS 313-10990]	IRIS 313-10990	IRGC 127206	indx	0	GT	G	T	-	-	-
PANGETAN::IRGC 26942-1::[IRIS 313-10994]	IRIS 313-10994	IRGC 135783	trop	0	GT	G	T	-	-	-
CEMPO MANGGAR::IRGC 27107-1::[IRIS 313-10997]	IRIS 313-10997	IRGC 127250	ind3	0	GT	G	T	-	-	-
MAIRUL::IRGC 27170-1::[IRIS 313-11000]	IRIS 313-11000	IRGC 127591	ind3	0	GT	G	T	-	-	-
PULU LOTONG::IRGC 27380-2::[IRIS 313-11005]	IRIS 313-11005	IRGC 128140	trop	0	GT	G	T	-	-	-
PULU RENNI::IRGC 27386-1::[IRIS 313-11006]	IRIS 313-11006	IRGC 127747	ind3	0	GT	G	T	-	-	-
PULUT BONGO::IRGC 27397-2::[IRIS 313-11007]	IRIS 313-11007	IRGC 128141	trop	0	GT	G	T	-	-	-
PULUT PUTIH::IRGC 27426-1::[IRIS 313-11010]	IRIS 313-11010	IRGC 127750	ind3	0	GT	G	T	-	-	-
SUNAR::IRGC 27470-1::[IRIS 313-11011]	IRIS 313-11011	IRGC 127830	indx	0	GT	G	T	-	-	-
AI NAN TSAO 39::IRGC 28461-2::[IRIS 313-11038]	IRIS 313-11038	IRGC 127924	ind1A	0	GT	G	T	-	-	-
KWANG LU AI 4::IRGC 28480-2::[IRIS 313-11039]	IRIS 313-11039	IRGC 128093	ind1A	0	GT	G	T	-	-	-
POONGAR::IRGC 28611-1::[IRIS 313-11041]	IRIS 313-11041	IRGC 127738	ind2	0	GT	G	T	-	-	-
BUKU::IRGC 28683-2::[IRIS 313-11044]	IRIS 313-11044	IRGC 128005	trop	0	GT	G	T	-	-	-
AUS 84::IRGC 28947-2::[IRIS 313-11047]	IRIS 313-11047	IRGC 127977	aus	0	GT	G	T	-	-	-
AUS 278::IRGC 29068-1::[IRIS 313-11052]	IRIS 313-11052	IRGC 127182	aus	0	GT	G	T	-	-	-
AUS 449::IRGC 29230-1::[IRIS 313-11061]	IRIS 313-11061	IRGC 127190	aus	0	GT	G	T	-	-	-
BEGUNBICHI 33::IRGC 29260-1::[IRIS 313-11062]	IRIS 313-11062	IRGC 127218	aro	0	GT	G	T	-	-	-
GASMAL 339::IRGC 29333-1::[IRIS 313-11066]	IRIS 313-11066	IRGC 127381	admix	0	GT	G	T	-	-	-
PANKAIT 31::IRGC 29377-1::[IRIS 313-11068]	IRIS 313-11068	IRGC 128426	aro	0	GT	G	T	-	-	-
TUPA 15-3::IRGC 29416-2::[IRIS 313-11069]	IRIS 313-11069	IRGC 128197	aro	0	GT	G	T	-	-	-
TUPA::IRGC 29432-1::[IRIS 313-11070]	IRIS 313-11070	IRGC 127239	admix	0	GT	G	T	-	-	-
CHAO HAI::IRGC 29450-2::[IRIS 313-11071]	IRIS 313-11071	IRGC 128011	indx	0	GT	G	T	-	-	-
CHAO LEP NOK::IRGC 29451-2::[IRIS 313-11072]	IRIS 313-11072	IRGC 128012	ind3	0	GT	G	T	-	-	-
LAI NOK KHA::IRGC 29604-2::[IRIS 313-11076]	IRIS 313-11076	IRGC 128094	ind3	0	GT	G	T	-	-	-
NON HAI::IRGC 29636-2::[IRIS 313-11078]	IRIS 313-11078	IRGC 132359	indx	0	GT	G	T	-	-	-
PHAN PHAE::IRGC 29652-2::[IRIS 313-11079]	IRIS 313-11079	IRGC 128132	ind3	0	GT	G	T	-	-	-
PHAE MEUN LAN::IRGC 29660-1::[IRIS 313-11080]	IRIS 313-11080	IRGC 128430	ind3	0	GT	G	T	-	-	-
THAO LOUANG::IRGC 29688-2::[IRIS 313-11081]	IRIS 313-11081	IRGC 128184	ind3	0	GT	G	T	-	-	-
EA DAM HANG DOK::IRGC 29698-2::[IRIS 313-11082]	IRIS 313-11082	IRGC 128036	ind3	0	GT	G	T	-	-	-
EA TIA::IRGC 29713-2::[IRIS 313-11083]	IRIS 313-11083	IRGC 132248	ind3	0	GT	G	T	-	-	-
KHAO HAE::IRGC 29773-3::[IRIS 313-11085]	IRIS 313-11085	IRGC 132273	indx	0	GT	G	T	-	-	-
KHAO THAMA::IRGC 29838-2::[IRIS 313-11086]	IRIS 313-11086	IRGC 128087	ind3	0	GT	G	T	-	-	-
SRAU KHSAI::IRGC 29896-2::[IRIS 313-11088]	IRIS 313-11088	IRGC 128170	ind3	0	GT	G	T	-	-	-
KEO LAI::IRGC 29969-2::[IRIS 313-11090]	IRIS 313-11090	IRGC 128076	ind3	0	GT	G	T	-	-	-
KHAO NON::IRGC 30051-1::[IRIS 313-11091]	IRIS 313-11091	IRGC 127515	indx	0	GT	G	T	-	-	-
CADUNG SO BLOC 1::IRGC 30231-1::[IRIS 313-11096]	IRIS 313-11096	IRGC 135743	ind3	0	GT	G	T	-	-	-
KALAGNON::IRGC 30335-1::[IRIS 313-11097]	IRIS 313-11097	IRGC 127478	indx	0	GT	G	T	-	-	-
Y 115::IRGC 30856-2::[IRIS 313-11101]	IRIS 313-11101	IRGC 128202	indx	0	GT	G	T	-	-	-
SAYAM::IRGC 31538-2::[IRIS 313-11110]	IRIS 313-11110	IRGC 128159	ind2	0	GT	G	T	-	-	-
KAL SHULI::IRGC 31665-2::[IRIS 313-11113]	IRIS 313-11113	IRGC 128069	ind2	0	GT	G	T	-	-	-
BIRUI SAIL::IRGC 31745-2::[IRIS 313-11114]	IRIS 313-11114	IRGC 132305	ind2	0	GT	G	T	-	-	-
SOC NAU (BIEN THE)::IRGC 32074-1::[IRIS 313-11118]	IRIS 313-11118	IRGC 135797	ind3	0	GT	G	T	-	-	-
GURULEY::IRGC 32441-1::[IRIS 313-11120]	IRIS 313-11120	IRGC 127396	ind2	0	GT	G	T	-	-	-
IR 1813-694-2::IRGC 32656-2::[IRIS 313-11122]	IRIS 313-11122	IRGC 128059	ind1B	0	GT	G	T	-	-	-
ANBAW::IRGC 32932-2::[IRIS 313-11126]	IRIS 313-11126	IRGC 127926	indx	0	GT	G	T	-	-	-
GOKAUNG::IRGC 33079-2::[IRIS 313-11128]	IRIS 313-11128	IRGC 128045	indx	0	GT	G	T	-	-	-
HAORU::IRGC 33090-2::[IRIS 313-11129]	IRIS 313-11129	IRGC 128051	indx	0	GT	G	T	-	-	-
KALAI::IRGC 33151-2::[IRIS 313-11131]	IRIS 313-11131	IRGC 132254	indx	0	GT	G	T	-	-	-
KALALAN::IRGC 33154-2::[IRIS 313-11132]	IRIS 313-11132	IRGC 128065	indx	0	GT	G	T	-	-	-
LWANKHAN::IRGC 33330-1::[IRIS 313-11133]	IRIS 313-11133	IRGC 127582	ind3	0	GT	G	T	-	-	-
MANSAT 3::IRGC 33341-1::[IRIS 313-11134]	IRIS 313-11134	IRGC 135771	indx	0	GT	G	T	-	-	-
MAUNG NYO::IRGC 33351-2::[IRIS 313-11135]	IRIS 313-11135	IRGC 128108	ind3	0	GT	G	T	-	-	-
NGAKWE THETYIN::IRGC 33477-2::[IRIS 313-11136]	IRIS 313-11136	IRGC 128117	admix	0	GT	G	T	-	-	-
NGALONGYI::IRGC 33479-2::[IRIS 313-11137]	IRIS 313-11137	IRGC 128118	indx	0	GT	G	T	-	-	-
NGASEIN THEEDAT (C 30)::IRGC 33504-2::[IRIS 313-11138]	IRIS 313-11138	IRGC 128119	ind3	0	GT	G	T	-	-	-
NWACHI MANINE::IRGC 33531-2::[IRIS 313-11139]	IRIS 313-11139	IRGC 128120	indx	0	GT	G	T	-	-	-
PADAN::IRGC 33544-2::[IRIS 313-11140]	IRIS 313-11140	IRGC 128123	ind3	0	GT	G	T	-	-	-
SHWENI::IRGC 33686-2::[IRIS 313-11141]	IRIS 313-11141	IRGC 128161	indx	0	GT	G	T	-	-	-
TANBAUNG::IRGC 33732-2::[IRIS 313-11143]	IRIS 313-11143	IRGC 128180	indx	0	GT	G	T	-	-	-
TAUNGDI::IRGC 33746-2::[IRIS 313-11144]	IRIS 313-11144	IRGC 128181	indx	0	GT	G	T	-	-	-
THAKADE THEEDAT::IRGC 33772-2::[IRIS 313-11145]	IRIS 313-11145	IRGC 128183	ind3	0	GT	G	T	-	-	-
THEEDAT NGASEIN::IRGC 33779-2::[IRIS 313-11146]	IRIS 313-11146	IRGC 128185	indx	0	GT	G	T	-	-	-
TYB 11::IRGC 33821-2::[IRIS 313-11147]	IRIS 313-11147	IRGC 128198	indx	0	GT	G	T	-	-	-
YODAYA::IRGC 33901-2::[IRIS 313-11149]	IRIS 313-11149	IRGC 128204	ind3	0	GT	G	T	-	-	-
E 21::IRGC 33929-2::[IRIS 313-11151]	IRIS 313-11151	IRGC 128035	ind3	0	GT	G	T	-	-	-
AC 74::IRGC 33967-1::[IRIS 313-11152]	IRIS 313-11152	IRGC 127103	ind1A	0	GT	G	T	-	-	-
K 113::IRGC 34107-1::[IRIS 313-11155]	IRIS 313-11155	IRGC 128326	temp	0	GT	G	T	-	-	-
KHUDWANI ACC 202::IRGC 34154-1::[IRIS 313-11156]	IRIS 313-11156	IRGC 127522	japx	0	GT	G	T	-	-	-
T KAUG PAO::IRGC 34182-1::[IRIS 313-11157]	IRIS 313-11157	IRGC 127863	ind1A	0	GT	G	T	-	-	-
NAN ERH AI 5::IRGC 34255-1::[IRIS 313-11158]	IRIS 313-11158	IRGC 127644	ind1A	0	GT	G	T	-	-	-
B 38::IRGC 34409-1::[IRIS 313-11160]	IRIS 313-11160	IRGC 127195	ind3	0	GT	G	T	-	-	-
SABRAN::IRGC 34630-1::[IRIS 313-11162]	IRIS 313-11162	IRGC 127775	ind1B	0	GT	G	T	-	-	-
DUBRAJ::IRGC 34904-1::[IRIS 313-11167]	IRIS 313-11167	IRGC 127343	ind2	0	GT	G	T	-	-	-
DELI POCONG::IRGC 35265-1::[IRIS 313-11177]	IRIS 313-11177	IRGC 127309	indx	0	GT	G	T	-	-	-
CEMPO CINA::IRGC 35581-2::[IRIS 313-11182]	IRIS 313-11182	IRGC 128009	ind3	0	GT	G	T	-	-	-
BKN 7130-1017-2::IRGC 36531-2::[IRIS 313-11192]	IRIS 313-11192	IRGC 127997	ind3	0	GT	G	T	-	-	-
GAHB AWY 2-1::IRGC 36549-2::[IRIS 313-11193]	IRIS 313-11193	IRGC 128040	ind3	0	GT	G	T	-	-	-
KHAO PAH 8-5-38::IRGC 36587-1::[IRIS 313-11194]	IRIS 313-11194	IRGC 135760	ind3	0	GT	G	T	-	-	-
DICULA::IRGC 36729-2::[IRIS 313-11196]	IRIS 313-11196	IRGC 132333	ind3	0	GT	G	T	-	-	-
K 17-9-1-1::IRGC 36778-1::[IRIS 313-11197]	IRIS 313-11197	IRGC 127471	indx	0	GT	G	T	-	-	-
K 78-13::IRGC 36794-2::[IRIS 313-11198]	IRIS 313-11198	IRGC 132425	temp	0	GT	G	T	-	-	-
SYNTHETIC SATIVA::IRGC 36842-2::[IRIS 313-11199]	IRIS 313-11199	IRGC 128176	indx	0	GT	G	T	-	-	-
BR 52-87-1::IRGC 36849-2::[IRIS 313-11200]	IRIS 313-11200	IRGC 128002	ind1B	0	GT	G	T	-	-	-
CHING HSI 15::IRGC 36852-1::[IRIS 313-11201]	IRIS 313-11201	IRGC 135564	temp	0	GT	G	T	-	-	-
4583::IRGC 36894-2::[IRIS 313-11202]	IRIS 313-11202	IRGC 127920	temp	0	GT	G	T	-	-	-
GOCHIAGARI::IRGC 37086-2::[IRIS 313-11203]	IRIS 313-11203	IRGC 128044	ind2	0	GT	G	T	-	-	-
KARTIKHAMA::IRGC 37149-2::[IRIS 313-11204]	IRIS 313-11204	IRGC 128072	indx	0	GT	G	T	-	-	-
KAZALSAIL::IRGC 37161-2::[IRIS 313-11205]	IRIS 313-11205	IRGC 128075	ind2	0	GT	G	T	-	-	-
PAIRJAT::IRGC 37252-2::[IRIS 313-11207]	IRIS 313-11207	IRGC 128126	ind2	0	GT	G	T	-	-	-
PARIJAT::IRGC 37272-2::[IRIS 313-11208]	IRIS 313-11208	IRGC 128129	indx	0	GT	G	T	-	-	-
VADAI::IRGC 37341-1::[IRIS 313-11209]	IRIS 313-11209	IRGC 135806	ind2	0	GT	G	T	-	-	-
KADAMSAIL::IRGC 37468-2::[IRIS 313-11211]	IRIS 313-11211	IRGC 128063	ind2	0	GT	G	T	-	-	-
KALOBONA::IRGC 37478-2::[IRIS 313-11212]	IRIS 313-11212	IRGC 132309	ind2	0	GT	G	T	-	-	-
BLACK 28-564::IRGC 37815-2::[IRIS 313-11219]	IRIS 313-11219	IRGC 127998	ind2	0	GT	G	T	-	-	-
CHITRAJ 14-134::IRGC 37837-2::[IRIS 313-11220]	IRIS 313-11220	IRGC 128015	ind2	0	GT	G	T	-	-	-
CYLINDRICAL 30-605::IRGC 37845-2::[IRIS 313-11221]	IRIS 313-11221	IRGC 128022	ind2	0	GT	G	T	-	-	-
DUDHSWAR 15-157::IRGC 37967-2::[IRIS 313-11222]	IRIS 313-11222	IRGC 132308	ind2	0	GT	G	T	-	-	-
OVAL RED 29 B 601::IRGC 38130-2::[IRIS 313-11223]	IRIS 313-11223	IRGC 128122	aro	0	GT	G	T	-	-	-
PATNAI 31-679::IRGC 38149-2::[IRIS 313-11224]	IRIS 313-11224	IRGC 128130	ind2	0	GT	G	T	-	-	-
SADAJIRA (DEEP STRAW) 16-194::IRGC 38251-2::[IRIS 313-11225]	IRIS 313-11225	IRGC 132265	indx	0	GT	G	T	-	-	-
SADAJIRA 19-258::IRGC 38293-2::[IRIS 313-11226]	IRIS 313-11226	IRGC 128153	ind2	0	GT	G	T	-	-	-
SADAJIRA 19-317::IRGC 38344-2::[IRIS 313-11227]	IRIS 313-11227	IRGC 128154	ind2	0	GT	G	T	-	-	-
SADAJIRA 19-339::IRGC 38361-2::[IRIS 313-11228]	IRIS 313-11228	IRGC 128155	ind2	0	GT	G	T	-	-	-
STRAW 23-428::IRGC 38416-2::[IRIS 313-11229]	IRIS 313-11229	IRGC 128171	ind2	0	GT	G	T	-	-	-
STRAW 23-438::IRGC 38426-2::[IRIS 313-11230]	IRIS 313-11230	IRGC 128172	ind2	0	GT	G	T	-	-	-
STRAW 23-471::IRGC 38456-1::[IRIS 313-11231]	IRIS 313-11231	IRGC 135799	ind2	0	GT	G	T	-	-	-
SPR 7284-57-5::IRGC 38649-1::[IRIS 313-11233]	IRIS 313-11233	IRGC 127823	ind1B	0	GT	G	T	-	-	-
LIGUNGTUNG::IRGC 38786-1::[IRIS 313-11234]	IRIS 313-11234	IRGC 127563	indx	0	GT	G	T	-	-	-
PINILING DANIEL::IRGC 38828-2::[IRIS 313-11235]	IRIS 313-11235	IRGC 128137	indx	0	GT	G	T	-	-	-
LIONG ORN::IRGC 38875-2::[IRIS 313-11236]	IRIS 313-11236	IRGC 128523	ind3	0	GT	G	T	-	-	-
TAICHUNG SEN YU 214::IRGC 38899-1::[IRIS 313-11237]	IRIS 313-11237	IRGC 127835	ind1B	0	GT	G	T	-	-	-
B 737 G-KN-23-1::IRGC 39203-2::[IRIS 313-11239]	IRIS 313-11239	IRGC 127978	indx	0	GT	G	T	-	-	-
CR 157-392-4::IRGC 39247-2::[IRIS 313-11240]	IRIS 313-11240	IRGC 128020	indx	0	GT	G	T	-	-	-
BR 116-3B-53::IRGC 39559-2::[IRIS 313-11241]	IRIS 313-11241	IRGC 128001	ind2	0	GT	G	T	-	-	-
RATNAGIRI 45-2::IRGC 39709-1::[IRIS 313-11243]	IRIS 313-11243	IRGC 127765	admix	0	GT	G	T	-	-	-
RP 20-12::IRGC 40031-2::[IRIS 313-11245]	IRIS 313-11245	IRGC 128151	indx	0	GT	G	T	-	-	-
7516-14::IRGC 40090-3::[IRIS 313-11246]	IRIS 313-11246	IRGC 132271	temp	0	GT	G	T	-	-	-
RP 1153-20-14::IRGC 40131-2::[IRIS 313-11247]	IRIS 313-11247	IRGC 132431	indx	0	GT	G	T	-	-	-
IR 9560-2-6-3::IRGC 40451-1::[IRIS 313-11250]	IRIS 313-11250	IRGC 127441	ind1B	0	GT	G	T	-	-	-
IR 4500-5-1-1::IRGC 40552-2::[IRIS 313-11251]	IRIS 313-11251	IRGC 132340	ind1B	0	GT	G	T	-	-	-
TIEN SOM::IRGC 40759-2::[IRIS 313-11254]	IRIS 313-11254	IRGC 128186	ind3	0	GT	G	T	-	-	-
ARC 7056::IRGC 40914-1::[IRIS 313-11255]	IRIS 313-11255	IRGC 127167	indx	0	GT	G	T	-	-	-
ARC 12411::IRGC 41047-2::[IRIS 313-11256]	IRIS 313-11256	IRGC 127941	indx	0	GT	G	T	-	-	-
ARC 12757::IRGC 41095-2::[IRIS 313-11257]	IRIS 313-11257	IRGC 127944	indx	0	GT	G	T	-	-	-
ARC 13502::IRGC 41126-2::[IRIS 313-11258]	IRIS 313-11258	IRGC 127948	aro	0	GT	G	T	-	-	-
ARC 13515::IRGC 41134-2::[IRIS 313-11259]	IRIS 313-11259	IRGC 127949	aro	0	GT	G	T	-	-	-
ARC 13785::IRGC 41218-2::[IRIS 313-11261]	IRIS 313-11261	IRGC 127951	indx	0	GT	G	T	-	-	-
ARC 13888::IRGC 41288-2::[IRIS 313-11262]	IRIS 313-11262	IRGC 127952	indx	0	GT	G	T	-	-	-
ARC 13919::IRGC 41313-2::[IRIS 313-11263]	IRIS 313-11263	IRGC 127953	indx	0	GT	G	T	-	-	-
ARC 13934::IRGC 41325-2::[IRIS 313-11264]	IRIS 313-11264	IRGC 132241	indx	0	GT	G	T	-	-	-
ARC 14347::IRGC 41517-2::[IRIS 313-11266]	IRIS 313-11266	IRGC 127955	indx	0	GT	G	T	-	-	-
ARC 14358::IRGC 41523-2::[IRIS 313-11267]	IRIS 313-11267	IRGC 127956	ind2	0	GT	G	T	-	-	-
ARC 14398::IRGC 41544-2::[IRIS 313-11268]	IRIS 313-11268	IRGC 127957	aro	0	GT	G	T	-	-	-
ARC 14737::IRGC 41729-2::[IRIS 313-11271]	IRIS 313-11271	IRGC 127961	ind2	0	GT	G	T	-	-	-
ARC 14860::IRGC 41793-2::[IRIS 313-11273]	IRIS 313-11273	IRGC 127962	indx	0	GT	G	T	-	-	-
ARC 15486::IRGC 42055-1::[IRIS 313-11280]	IRIS 313-11280	IRGC 135735	indx	0	GT	G	T	-	-	-
ARC 15505::IRGC 42066-1::[IRIS 313-11281]	IRIS 313-11281	IRGC 131967	ind1A	0	GT	G	T	-	-	-
ARC 15589::IRGC 42096-2::[IRIS 313-11282]	IRIS 313-11282	IRGC 132243	ind2	0	GT	G	T	-	-	-
ARC 15743::IRGC 42127-2::[IRIS 313-11283]	IRIS 313-11283	IRGC 132320	indx	0	GT	G	T	-	-	-
ARC 18371::IRGC 42423-2::[IRIS 313-11287]	IRIS 313-11287	IRGC 127969	indx	0	GT	G	T	-	-	-
ARC 18434::IRGC 42429-2::[IRIS 313-11288]	IRIS 313-11288	IRGC 127970	indx	0	GT	G	T	-	-	-
ARC 10120::IRGC 42557-2::[IRIS 313-11292]	IRIS 313-11292	IRGC 127929	indx	0	GT	G	T	-	-	-
ARC 11245::IRGC 42651-2::[IRIS 313-11294]	IRIS 313-11294	IRGC 127936	ind2	0	GT	G	T	-	-	-
ARC 12800::IRGC 42720-2::[IRIS 313-11296]	IRIS 313-11296	IRGC 127945	indx	0	GT	G	T	-	-	-
ARC 14299::IRGC 42889-2::[IRIS 313-11299]	IRIS 313-11299	IRGC 127954	indx	0	GT	G	T	-	-	-
ARC 14709::IRGC 42976-2::[IRIS 313-11300]	IRIS 313-11300	IRGC 127960	ind2	0	GT	G	T	-	-	-
ARC 14868::IRGC 43009-2::[IRIS 313-11301]	IRIS 313-11301	IRGC 127963	ind2	0	GT	G	T	-	-	-
ARC 15163::IRGC 43106-1::[IRIS 313-11304]	IRIS 313-11304	IRGC 127158	indx	0	GT	G	T	-	-	-
ARC 15373::IRGC 43166-2::[IRIS 313-11305]	IRIS 313-11305	IRGC 127964	indx	0	GT	G	T	-	-	-
ARC 15385::IRGC 43174-1::[IRIS 313-11306]	IRIS 313-11306	IRGC 127159	indx	0	GT	G	T	-	-	-
ARC 15387::IRGC 43175-2::[IRIS 313-11307]	IRIS 313-11307	IRGC 127965	indx	0	GT	G	T	-	-	-
ARC 15403::IRGC 43183-2::[IRIS 313-11308]	IRIS 313-11308	IRGC 127966	ind2	0	GT	G	T	-	-	-
ARC 15862::IRGC 43242-1::[IRIS 313-11309]	IRIS 313-11309	IRGC 128229	indx	0	GT	G	T	-	-	-
ARC 15929::IRGC 43269-2::[IRIS 313-11310]	IRIS 313-11310	IRGC 127968	ind2	0	GT	G	T	-	-	-
CICIH KAPUK::IRGC 43377-1::[IRIS 313-11311]	IRIS 313-11311	IRGC 135745	trop	0	GT	G	T	-	-	-
PADI HITAM::IRGC 43496-1::[IRIS 313-11312]	IRIS 313-11312	IRGC 135781	ind3	0	GT	G	T	-	-	-
PELAU::IRGC 43538-2::[IRIS 313-11314]	IRIS 313-11314	IRGC 132379	trop	0	GT	G	T	-	-	-
PENDEK LAYUNG::IRGC 43542-2::[IRIS 313-11315]	IRIS 313-11315	IRGC 128131	ind3	0	GT	G	T	-	-	-
RANTAT::IRGC 43563-1::[IRIS 313-11316]	IRIS 313-11316	IRGC 135790	ind3	0	GT	G	T	-	-	-
SI RANTING::IRGC 43645-2::[IRIS 313-11317]	IRIS 313-11317	IRGC 128167	ind3	0	GT	G	T	-	-	-
GANDHISAIL::IRGC 43826-2::[IRIS 313-11321]	IRIS 313-11321	IRGC 128043	ind2	0	GT	G	T	-	-	-
KALABOKRI::IRGC 43872-1::[IRIS 313-11324]	IRIS 313-11324	IRGC 127477	aus	0	GT	G	T	-	-	-
BLM 70::IRGC 43989-1::[IRIS 313-11325]	IRIS 313-11325	IRGC 135739	indx	0	GT	G	T	-	-	-
BR 51-115-4::IRGC 43999-1::[IRIS 313-11326]	IRIS 313-11326	IRGC 127237	indx	0	GT	G	T	-	-	-
JAO' HAWN MAE JAN::IRGC 44022-2::[IRIS 313-11327]	IRIS 313-11327	IRGC 128061	ind3	0	GT	G	T	-	-	-
ALAMINOS::IRGC 44268-2::[IRIS 313-11330]	IRIS 313-11330	IRGC 132236	ind3	0	GT	G	T	-	-	-
INANUPAN::IRGC 44461-2::[IRIS 313-11335]	IRIS 313-11335	IRGC 132339	ind2	0	GT	G	T	-	-	-
IREQUIN::IRGC 44476-2::[IRIS 313-11336]	IRIS 313-11336	IRGC 128519	temp	0	GT	G	T	-	-	-
LOBANG (WHITE)::IRGC 44548-2::[IRIS 313-11338]	IRIS 313-11338	IRGC 128097	indx	0	GT	G	T	-	-	-
MILAGROSA::IRGC 44634-2::[IRIS 313-11339]	IRIS 313-11339	IRGC 128109	ind2	0	GT	G	T	-	-	-
MINDANAO::IRGC 44642-2::[IRIS 313-11341]	IRIS 313-11341	IRGC 128110	ind3	0	GT	G	T	-	-	-
PURTOK (MALAGKIT)::IRGC 44707-2::[IRIS 313-11343]	IRIS 313-11343	IRGC 132263	ind3	0	GT	G	T	-	-	-
SAMON::IRGC 44735-2::[IRIS 313-11344]	IRIS 313-11344	IRGC 128157	ind3	0	GT	G	T	-	-	-
WAGWAG::IRGC 44802-1::[IRIS 313-11345]	IRIS 313-11345	IRGC 127891	indx	0	GT	G	T	-	-	-
WAGWAG PUTI::IRGC 44804-2::[IRIS 313-11346]	IRIS 313-11346	IRGC 132371	ind1B	0	GT	G	T	-	-	-
WAGWAG RAOIS::IRGC 44805-1::[IRIS 313-11347]	IRIS 313-11347	IRGC 127892	indx	0	GT	G	T	-	-	-
AUS PADDY (RED)::IRGC 44978-1::[IRIS 313-11348]	IRIS 313-11348	IRGC 127192	aus	0	GT	G	T	-	-	-
BACHHAIKALMA::IRGC 45003-2::[IRIS 313-11349]	IRIS 313-11349	IRGC 127980	ind2	0	GT	G	T	-	-	-
BANCHI::IRGC 45055-2::[IRIS 313-11351]	IRIS 313-11351	IRGC 127986	ind2	0	GT	G	T	-	-	-
CAC 75::IRGC 45352-2::[IRIS 313-11354]	IRIS 313-11354	IRGC 128008	ind2	0	GT	G	T	-	-	-
CN 44-40-7::IRGC 45368-1::[IRIS 313-11355]	IRIS 313-11355	IRGC 127286	indx	0	GT	G	T	-	-	-
CR 579-1-3::IRGC 45443-2::[IRIS 313-11357]	IRIS 313-11357	IRGC 128021	ind1B	0	GT	G	T	-	-	-
DADKHANI::IRGC 45454-2::[IRIS 313-11358]	IRIS 313-11358	IRGC 128023	ind2	0	GT	G	T	-	-	-
DAHARNAGRA::IRGC 45465-2::[IRIS 313-11359]	IRIS 313-11359	IRGC 128024	ind2	0	GT	G	T	-	-	-
KALIKALMA::IRGC 45996-2::[IRIS 313-11361]	IRIS 313-11361	IRGC 128067	ind2	0	GT	G	T	-	-	-
KHEJURTHUPI::IRGC 46137-2::[IRIS 313-11363]	IRIS 313-11363	IRGC 128089	ind2	0	GT	G	T	-	-	-
KHIRPULI::IRGC 46143-1::[IRIS 313-11364]	IRIS 313-11364	IRGC 135761	indx	0	GT	G	T	-	-	-
LANJALI::IRGC 46236-2::[IRIS 313-11365]	IRIS 313-11365	IRGC 128095	indx	0	GT	G	T	-	-	-
MAKARANDASAIL::IRGC 46289-2::[IRIS 313-11367]	IRIS 313-11367	IRGC 128103	ind2	0	GT	G	T	-	-	-
PANIKELASH::IRGC 46500-2::[IRIS 313-11368]	IRIS 313-11368	IRGC 128128	ind2	0	GT	G	T	-	-	-
RANACHANDRABHOG::IRGC 46567-2::[IRIS 313-11369]	IRIS 313-11369	IRGC 128146	ind2	0	GT	G	T	-	-	-
SACHI::IRGC 46612-2::[IRIS 313-11370]	IRIS 313-11370	IRGC 132368	ind2	0	GT	G	T	-	-	-
SUFALDHULA::IRGC 46698-2::[IRIS 313-11372]	IRIS 313-11372	IRGC 128173	ind2	0	GT	G	T	-	-	-
CODE NO 31225::IRGC 46865-2::[IRIS 313-11375]	IRIS 313-11375	IRGC 128018	aro	0	GT	G	T	-	-	-
AMARILLO::IRGC 47120-1::[IRIS 313-11377]	IRIS 313-11377	IRGC 127119	indx	0	GT	G	T	-	-	-
LINANGAN::IRGC 47255-2::[IRIS 313-11381]	IRIS 313-11381	IRGC 132351	ind3	0	GT	G	T	-	-	-
CHIEM NGAN::IRGC 47488-1::[IRIS 313-11383]	IRIS 313-11383	IRGC 127274	indx	0	GT	G	T	-	-	-
CHIEM TONG NHAT 1::IRGC 47496-1::[IRIS 313-11384]	IRIS 313-11384	IRGC 127275	indx	0	GT	G	T	-	-	-
IR 9747 SEL::IRGC 47695-1::[IRIS 313-11385]	IRIS 313-11385	IRGC 127442	indx	0	GT	G	T	-	-	-
KHAO DAWK MALI TIA::IRGC 47773-2::[IRIS 313-11386]	IRIS 313-11386	IRGC 128083	ind3	0	GT	G	T	-	-	-
GLAM::IRGC 47978-2::[IRIS 313-11388]	IRIS 313-11388	IRGC 132250	ind3	0	GT	G	T	-	-	-
NAH MOI::IRGC 48353-2::[IRIS 313-11390]	IRIS 313-11390	IRGC 128114	ind3	0	GT	G	T	-	-	-
NIAW DAM::IRGC 48387-2::[IRIS 313-11391]	IRIS 313-11391	IRGC 132260	ind3	0	GT	G	T	-	-	-
SA MER::IRGC 48454-2::[IRIS 313-11392]	IRIS 313-11392	IRGC 128156	ind3	0	GT	G	T	-	-	-
SAWNG RUANG::IRGC 48458-2::[IRIS 313-11393]	IRIS 313-11393	IRGC 132267	ind3	0	GT	G	T	-	-	-
INDO NO 13030::IRGC 48630-2::[IRIS 313-11394]	IRIS 313-11394	IRGC 128057	indx	0	GT	G	T	-	-	-
INDO NO 13075::IRGC 48665-1::[IRIS 313-11395]	IRIS 313-11395	IRGC 135755	ind3	0	GT	G	T	-	-	-
TODULI::IRGC 48942-2::[IRIS 313-11398]	IRIS 313-11398	IRGC 128190	ind3	0	GT	G	T	-	-	-
RAYDHAN 1::IRGC 49127-2::[IRIS 313-11399]	IRIS 313-11399	IRGC 128148	indx	0	GT	G	T	-	-	-
SUITE JORA::IRGC 49257-2::[IRIS 313-11402]	IRIS 313-11402	IRGC 128174	indx	0	GT	G	T	-	-	-
AMON 4::IRGC 49375-2::[IRIS 313-11404]	IRIS 313-11404	IRGC 127925	ind2	0	GT	G	T	-	-	-
A 28-6::IRGC 49409-2::[IRIS 313-11406]	IRIS 313-11406	IRGC 127921	ind3	0	GT	G	T	-	-	-
BATCHA BHOG (SCENTED)::IRGC 49440-2::[IRIS 313-11407]	IRIS 313-11407	IRGC 127989	ind2	0	GT	G	T	-	-	-
CHITRAKALI::IRGC 49524-2::[IRIS 313-11408]	IRIS 313-11408	IRGC 128016	ind2	0	GT	G	T	-	-	-
CUTTACK 29::IRGC 49573-1::[IRIS 313-11409]	IRIS 313-11409	IRGC 127289	ind2	0	GT	G	T	-	-	-
DONRADAO::IRGC 49604-1::[IRIS 313-11411]	IRIS 313-11411	IRGC 127342	ind2	0	GT	G	T	-	-	-
KARUNJEERAGA SAMBA::IRGC 49774-1::[IRIS 313-11414]	IRIS 313-11414	IRGC 127495	indx	0	GT	G	T	-	-	-
KONAMANI::IRGC 49806-1::[IRIS 313-11416]	IRIS 313-11416	IRGC 127529	ind2	0	GT	G	T	-	-	-
LAWANGAI::IRGC 49850-2::[IRIS 313-11417]	IRIS 313-11417	IRGC 132256	admix	0	GT	G	T	-	-	-
MATALI::IRGC 49891-2::[IRIS 313-11418]	IRIS 313-11418	IRGC 128106	ind2	0	GT	G	T	-	-	-
TULASIBAS::IRGC 50192-2::[IRIS 313-11421]	IRIS 313-11421	IRGC 128196	ind2	0	GT	G	T	-	-	-
13946 (GUANG QIU 15)::IRGC 50320-1::[IRIS 313-11422]	IRIS 313-11422	IRGC 127095	ind1A	0	GT	G	T	-	-	-
C 1016-1::IRGC 50368-1::[IRIS 313-11423]	IRIS 313-11423	IRGC 127243	indx	0	GT	G	T	-	-	-
C 166-135::IRGC 50633-1::[IRIS 313-11431]	IRIS 313-11431	IRGC 127244	ind3	0	GT	G	T	-	-	-
ISWAR KORA::IRGC 50674-1::[IRIS 313-11432]	IRIS 313-11432	IRGC 127443	admix	0	GT	G	T	-	-	-
MR 136-1::IRGC 50707-1::[IRIS 313-11433]	IRIS 313-11433	IRGC 127635	ind1A	0	GT	G	T	-	-	-
ZACATEPEC A 79::IRGC 51116-1::[IRIS 313-11438]	IRIS 313-11438	IRGC 127909	indx	0	GT	G	T	-	-	-
ARC 18502::IRGC 51749-2::[IRIS 313-11442]	IRIS 313-11442	IRGC 132321	indx	0	GT	G	T	-	-	-
ARC 18533::IRGC 51756-1::[IRIS 313-11443]	IRIS 313-11443	IRGC 127161	indx	0	GT	G	T	-	-	-
NCS 102::IRGC 51854-1::[IRIS 313-11445]	IRIS 313-11445	IRGC 127653	ind2	0	GT	G	T	-	-	-
TUNAGANNAPNANG::IRGC 52046-1::[IRIS 313-11447]	IRIS 313-11447	IRGC 128492	indx	0	GT	G	T	-	-	-
BARAMANJ::IRGC 52067-1::[IRIS 313-11448]	IRIS 313-11448	IRGC 127209	ind2	0	GT	G	T	-	-	-
KODIA PHUL::IRGC 52168-1::[IRIS 313-11449]	IRIS 313-11449	IRGC 127526	indx	0	GT	G	T	-	-	-
KALISAL::IRGC 52324-1::[IRIS 313-11451]	IRIS 313-11451	IRGC 128330	aro	0	GT	G	T	-	-	-
ZINYA KOLAMBA::IRGC 52402-1::[IRIS 313-11453]	IRIS 313-11453	IRGC 127916	ind2	0	GT	G	T	-	-	-
SELHI::IRGC 52760-1::[IRIS 313-11460]	IRIS 313-11460	IRGC 127792	ind2	0	GT	G	T	-	-	-
VAIKATHARYAN::IRGC 52805-1::[IRIS 313-11461]	IRIS 313-11461	IRGC 127881	ind2	0	GT	G	T	-	-	-
CULALANSI::IRGC 53109-1::[IRIS 313-11471]	IRIS 313-11471	IRGC 132397	indx	0	GT	G	T	-	-	-
LOCAL::IRGC 53300-1::[IRIS 313-11478]	IRIS 313-11478	IRGC 127572	ind2	0	GT	G	T	-	-	-
VANKALI::IRGC 53339-1::[IRIS 313-11479]	IRIS 313-11479	IRGC 127882	trop	0	GT	G	T	-	-	-
PR 106::IRGC 53418-1::[IRIS 313-11480]	IRIS 313-11480	IRGC 127742	ind1B	0	GT	G	T	-	-	-
LALDIGHA::IRGC 53541-1::[IRIS 313-11487]	IRIS 313-11487	IRGC 128358	ind2	0	GT	G	T	-	-	-
ARC 15480::IRGC 53799-1::[IRIS 313-11490]	IRIS 313-11490	IRGC 127160	indx	0	GT	G	T	-	-	-
BIR BAHADUR::IRGC 53889-1::[IRIS 313-11491]	IRIS 313-11491	IRGC 127230	ind2	0	GT	G	T	-	-	-
AR 133::IRGC 53942-1::[IRIS 313-11493]	IRIS 313-11493	IRGC 127126	indx	0	GT	G	T	-	-	-
IC 25690::IRGC 53973-1::[IRIS 313-11494]	IRIS 313-11494	IRGC 128317	subtrop	0	GT	G	T	-	-	-
BALU PRIA::IRGC 54158-1::[IRIS 313-11496]	IRIS 313-11496	IRGC 131969	trop	0	GT	G	T	-	-	-
PADI HEDENG (REKET HEDENG)::IRGC 54266-1::[IRIS 313-11498]	IRIS 313-11498	IRGC 132023	trop	0	GT	G	T	-	-	-
PADI UDANG::IRGC 54295-1::[IRIS 313-11499]	IRIS 313-11499	IRGC 132024	trop	0	GT	G	T	-	-	-
SKK::IRGC 54356-1::[IRIS 313-11500]	IRIS 313-11500	IRGC 127816	ind2	0	GT	G	T	-	-	-
K 1074::IRGC 55017-1::[IRIS 313-11505]	IRIS 313-11505	IRGC 127469	ind2	0	GT	G	T	-	-	-
K 15591-4::IRGC 55043-1::[IRIS 313-11506]	IRIS 313-11506	IRGC 127470	indx	0	GT	G	T	-	-	-
TV 30::IRGC 55221-1::[IRIS 313-11507]	IRIS 313-11507	IRGC 127870	ind1B	0	GT	G	T	-	-	-
PAWNG AEW 1::IRGC 55263-1::[IRIS 313-11508]	IRIS 313-11508	IRGC 127722	ind3	0	GT	G	T	-	-	-
A 69-1::IRGC 55305-1::[IRIS 313-11510]	IRIS 313-11510	IRGC 127102	indx	0	GT	G	T	-	-	-
OYAK PAKANG::IRGC 55422-1::[IRIS 313-11512]	IRIS 313-11512	IRGC 127693	indx	0	GT	G	T	-	-	-
CHATO::IRGC 55825-1::[IRIS 313-11513]	IRIS 313-11513	IRGC 127269	ind1B	0	GT	G	T	-	-	-
BKN BR 1031-78-5-4::IRGC 55927-1::[IRIS 313-11515]	IRIS 313-11515	IRGC 127231	indx	0	GT	G	T	-	-	-
IR 3839-1::IRGC 55946-1::[IRIS 313-11516]	IRIS 313-11516	IRGC 127437	indx	0	GT	G	T	-	-	-
IR 4432-28-5::IRGC 55952-1::[IRIS 313-11517]	IRIS 313-11517	IRGC 127438	ind1B	0	GT	G	T	-	-	-
TAN NONG::IRGC 56126-1::[IRIS 313-11521]	IRIS 313-11521	IRGC 127847	indx	0	GT	G	T	-	-	-
XINTUAN HEI GU::IRGC 56159-1::[IRIS 313-11522]	IRIS 313-11522	IRGC 128505	japx	0	GT	G	T	-	-	-
ADIALLO::IRGC 56264-1::[IRIS 313-11523]	IRIS 313-11523	IRGC 127106	indx	0	GT	G	T	-	-	-
ZO::IRGC 56914-1::[IRIS 313-11528]	IRIS 313-11528	IRGC 127917	ind3	0	GT	G	T	-	-	-
JAO KHAO::IRGC 57046-1::[IRIS 313-11530]	IRIS 313-11530	IRGC 131993	ind3	0	GT	G	T	-	-	-
J 6 IR 520 (WC 693)::IRGC 57600-1::[IRIS 313-11538]	IRIS 313-11538	IRGC 127447	ind1B	0	GT	G	T	-	-	-
KHAO KUM PAR::IRGC 57966-1::[IRIS 313-11542]	IRIS 313-11542	IRGC 132402	admix	0	GT	G	T	-	-	-
KYUN TAW SEIN::IRGC 58072-1::[IRIS 313-11543]	IRIS 313-11543	IRGC 127537	ind3	0	GT	G	T	-	-	-
MOE GAUNG PYU::IRGC 58120-1::[IRIS 313-11545]	IRIS 313-11545	IRGC 127628	indx	0	GT	G	T	-	-	-
NGA CHAN HMWE::IRGC 58146-1::[IRIS 313-11546]	IRIS 313-11546	IRGC 127672	indx	0	GT	G	T	-	-	-
SHWE SABA::IRGC 58206-1::[IRIS 313-11547]	IRIS 313-11547	IRGC 135580	indx	0	GT	G	T	-	-	-
TAUNG LWIN::IRGC 58222-1::[IRIS 313-11548]	IRIS 313-11548	IRGC 127850	indx	0	GT	G	T	-	-	-
TAUNGYA SABA::IRGC 58226-1::[IRIS 313-11549]	IRIS 313-11549	IRGC 128483	indx	0	GT	G	T	-	-	-
FELEGBASEH::IRGC 58443-1::[IRIS 313-11551]	IRIS 313-11551	IRGC 135566	ind3	0	GT	G	T	-	-	-
PA RABICHINA::IRGC 58609-1::[IRIS 313-11554]	IRIS 313-11554	IRGC 132291	ind3	0	GT	G	T	-	-	-
TUBMAN::IRGC 58682-1::[IRIS 313-11556]	IRIS 313-11556	IRGC 132051	ind3	0	GT	G	T	-	-	-
NULI::IRGC 58824-1::[IRIS 313-11558]	IRIS 313-11558	IRGC 127684	ind2	0	GT	G	T	-	-	-
BIJULI BATI::IRGC 58917-1::[IRIS 313-11563]	IRIS 313-11563	IRGC 127227	ind2	0	GT	G	T	-	-	-
KUSUM KATIKI::IRGC 59099-1::[IRIS 313-11565]	IRIS 313-11565	IRGC 127536	ind2	0	GT	G	T	-	-	-
SATHIYA::IRGC 59225-1::[IRIS 313-11568]	IRIS 313-11568	IRGC 127789	ind1A	0	GT	G	T	-	-	-
GENG 77-4::IRGC 59321-1::[IRIS 313-11570]	IRIS 313-11570	IRGC 127383	indx	0	GT	G	T	-	-	-
BAI MANG AI ZHONG::IRGC 59408-1::[IRIS 313-11571]	IRIS 313-11571	IRGC 128235	temp	0	GT	G	T	-	-	-
BAI MI TIE QIU::IRGC 59414-1::[IRIS 313-11572]	IRIS 313-11572	IRGC 127201	ind1A	0	GT	G	T	-	-	-
GAO LIANG ZAO::IRGC 59563-1::[IRIS 313-11573]	IRIS 313-11573	IRGC 127379	indx	0	GT	G	T	-	-	-
HEI TOU HONG::IRGC 59595-1::[IRIS 313-11574]	IRIS 313-11574	IRGC 128307	temp	0	GT	G	T	-	-	-
JIANG HUI DAO::IRGC 59688-1::[IRIS 313-11576]	IRIS 313-11576	IRGC 127459	indx	0	GT	G	T	-	-	-
LANG QIAN CHE::IRGC 59730-1::[IRIS 313-11577]	IRIS 313-11577	IRGC 127551	ind1A	0	GT	G	T	-	-	-
LUAN DAO::IRGC 59762-1::[IRIS 313-11578]	IRIS 313-11578	IRGC 128370	temp	0	GT	G	T	-	-	-
SHAN GU::IRGC 59870-1::[IRIS 313-11579]	IRIS 313-11579	IRGC 127797	ind1A	0	GT	G	T	-	-	-
TAI ZHOU XIAN::IRGC 59912-1::[IRIS 313-11580]	IRIS 313-11580	IRGC 127840	indx	0	GT	G	T	-	-	-
WAN GENG BAI DAO TOU::IRGC 59948-1::[IRIS 313-11582]	IRIS 313-11582	IRGC 128499	temp	0	GT	G	T	-	-	-
YI SUI QI::IRGC 60088-1::[IRIS 313-11584]	IRIS 313-11584	IRGC 128508	temp	0	GT	G	T	-	-	-
ACC 1286::IRGC 60116-1::[IRIS 313-11585]	IRIS 313-11585	IRGC 127104	ind1A	0	GT	G	T	-	-	-
36037-1::IRGC 60177-2::[IRIS 313-11586]	IRIS 313-11586	IRGC 132313	temp	0	GT	G	T	-	-	-
MR 69::IRGC 60188-1::[IRIS 313-11588]	IRIS 313-11588	IRGC 127636	ind3	0	GT	G	T	-	-	-
PULUT MERAH 2::IRGC 60427-1::[IRIS 313-11591]	IRIS 313-11591	IRGC 132293	admix	0	GT	G	T	-	-	-
CHAN THANH HOA::IRGC 60647-1::[IRIS 313-11594]	IRIS 313-11594	IRGC 127259	indx	0	GT	G	T	-	-	-
BHATA PYAGI::IRGC 60895-1::[IRIS 313-11597]	IRIS 313-11597	IRGC 127222	ind2	0	GT	G	T	-	-	-
JUGRAY::IRGC 60960-1::[IRIS 313-11599]	IRIS 313-11599	IRGC 127468	ind2	0	GT	G	T	-	-	-
KOTODESHI::IRGC 60982-1::[IRIS 313-11600]	IRIS 313-11600	IRGC 128353	ind2	0	GT	G	T	-	-	-
BOKDEL::IRGC 61085-1::[IRIS 313-11606]	IRIS 313-11606	IRGC 127233	ind2	0	GT	G	T	-	-	-
HOLDIGANTHI::IRGC 61105-1::[IRIS 313-11607]	IRIS 313-11607	IRGC 127411	ind2	0	GT	G	T	-	-	-
MAE HAWM::IRGC 61283-1::[IRIS 313-11609]	IRIS 313-11609	IRGC 127587	ind3	0	GT	G	T	-	-	-
MANARE (PHOM)::IRGC 61437-1::[IRIS 313-11615]	IRIS 313-11615	IRGC 132408	ind3	0	GT	G	T	-	-	-
UPRH 31::IRGC 61503-1::[IRIS 313-11616]	IRIS 313-11616	IRGC 127878	admix	0	GT	G	T	-	-	-
UPRH 265::IRGC 61689-1::[IRIS 313-11621]	IRIS 313-11621	IRGC 127877	indx	0	GT	G	T	-	-	-
JUAN YE LAI::IRGC 61825-1::[IRIS 313-11622]	IRIS 313-11622	IRGC 127467	ind1A	0	GT	G	T	-	-	-
ANADI WHITE::IRGC 61897-1::[IRIS 313-11624]	IRIS 313-11624	IRGC 127122	ind1A	0	GT	G	T	-	-	-
GUDURA::IRGC 61955-1::[IRIS 313-11626]	IRIS 313-11626	IRGC 127395	aro	0	GT	G	T	-	-	-
POHHERLIMASION::IRGC 62025-1::[IRIS 313-11630]	IRIS 313-11630	IRGC 127737	aro	0	GT	G	T	-	-	-
SETO JHINUWA::IRGC 62043-1::[IRIS 313-11632]	IRIS 313-11632	IRGC 128466	aro	0	GT	G	T	-	-	-
GAM PERNG::IRGC 62135-1::[IRIS 313-11635]	IRIS 313-11635	IRGC 128294	ind3	0	GT	G	T	-	-	-
NCS 331::IRGC 62247-1::[IRIS 313-11638]	IRIS 313-11638	IRGC 127656	ind2	0	GT	G	T	-	-	-
NCS 349::IRGC 62257-1::[IRIS 313-11639]	IRIS 313-11639	IRGC 127657	indx	0	GT	G	T	-	-	-
NCS 458::IRGC 62290-1::[IRIS 313-11640]	IRIS 313-11640	IRGC 127658	ind2	0	GT	G	T	-	-	-
NCS 477::IRGC 62299-1::[IRIS 313-11641]	IRIS 313-11641	IRGC 127659	ind2	0	GT	G	T	-	-	-
NCS 599::IRGC 62373-1::[IRIS 313-11642]	IRIS 313-11642	IRGC 127661	ind2	0	GT	G	T	-	-	-
NCS 603 B::IRGC 62377-1::[IRIS 313-11643]	IRIS 313-11643	IRGC 127662	ind1B	0	GT	G	T	-	-	-
NCS 766::IRGC 62478-1::[IRIS 313-11645]	IRIS 313-11645	IRGC 127664	ind2	0	GT	G	T	-	-	-
NCS 771 A::IRGC 62483-1::[IRIS 313-11646]	IRIS 313-11646	IRGC 127665	ind2	0	GT	G	T	-	-	-
NCS 809 A::IRGC 62502-1::[IRIS 313-11647]	IRIS 313-11647	IRGC 127666	ind2	0	GT	G	T	-	-	-
NCS 901 A::IRGC 62568-1::[IRIS 313-11650]	IRIS 313-11650	IRGC 127668	ind2	0	GT	G	T	-	-	-
FEI ZHAO 12::IRGC 62683-1::[IRIS 313-11651]	IRIS 313-11651	IRGC 128291	temp	0	GT	G	T	-	-	-
GONG SHE 9::IRGC 62693-1::[IRIS 313-11652]	IRIS 313-11652	IRGC 128303	temp	0	GT	G	T	-	-	-
MA SHE 8::IRGC 62750-1::[IRIS 313-11653]	IRIS 313-11653	IRGC 128384	temp	0	GT	G	T	-	-	-
PL 3165::IRGC 62827-1::[IRIS 313-11654]	IRIS 313-11654	IRGC 128434	temp	0	GT	G	T	-	-	-
SI WAN 14::IRGC 63019-1::[IRIS 313-11655]	IRIS 313-11655	IRGC 127815	temp	0	GT	G	T	-	-	-
B 3913 B 16-20 ST 28::IRGC 63099-1::[IRIS 313-11656]	IRIS 313-11656	IRGC 127196	indx	0	GT	G	T	-	-	-
91-382::IRGC 63464-1::[IRIS 313-11661]	IRIS 313-11661	IRGC 131960	temp	0	GT	G	T	-	-	-
CUN GU NUO::IRGC 63576-1::[IRIS 313-11664]	IRIS 313-11664	IRGC 127288	indx	0	GT	G	T	-	-	-
JIN HUA 258::IRGC 63670-1::[IRIS 313-11665]	IRIS 313-11665	IRGC 127464	ind1A	0	GT	G	T	-	-	-
LONG GE 33::IRGC 63705-1::[IRIS 313-11666]	IRIS 313-11666	IRGC 127573	indx	0	GT	G	T	-	-	-
LUO AI ZAO 3::IRGC 63730-1::[IRIS 313-11667]	IRIS 313-11667	IRGC 127580	ind1A	0	GT	G	T	-	-	-
RONG DAO 4::IRGC 63820-1::[IRIS 313-11668]	IRIS 313-11668	IRGC 127771	ind1A	0	GT	G	T	-	-	-
F 478::IRGC 63882-1::[IRIS 313-11669]	IRIS 313-11669	IRGC 131986	indx	0	GT	G	T	-	-	-
DERAWA::IRGC 64106-1::[IRIS 313-11671]	IRIS 313-11671	IRGC 127313	ind2	0	GT	G	T	-	-	-
RAI MANULA::IRGC 64138-1::[IRIS 313-11672]	IRIS 313-11672	IRGC 128445	temp	0	GT	G	T	-	-	-
BEUA KAE::IRGC 64221-1::[IRIS 313-11674]	IRIS 313-11674	IRGC 131971	ind3	0	GT	G	T	-	-	-
E MOOM::IRGC 64291-1::[IRIS 313-11676]	IRIS 313-11676	IRGC 127359	ind3	0	GT	G	T	-	-	-
E NAWN KHAO::IRGC 64293-1::[IRIS 313-11677]	IRIS 313-11677	IRGC 128286	ind3	0	GT	G	T	-	-	-
E PLUAK::IRGC 64297-1::[IRIS 313-11678]	IRIS 313-11678	IRGC 127360	ind3	0	GT	G	T	-	-	-
GASET BOW::IRGC 64316-1::[IRIS 313-11679]	IRIS 313-11679	IRGC 127380	ind3	0	GT	G	T	-	-	-
KHAO BUN MI::IRGC 64366-2::[IRIS 313-11680]	IRIS 313-11680	IRGC 132346	ind3	0	GT	G	T	-	-	-
MA EUE::IRGC 64502-1::[IRIS 313-11682]	IRIS 313-11682	IRGC 127588	ind3	0	GT	G	T	-	-	-
NIAW KHIAW NGOO::IRGC 64563-1::[IRIS 313-11683]	IRIS 313-11683	IRGC 127677	ind3	0	GT	G	T	-	-	-
OB CHUEY::IRGC 64568-1::[IRIS 313-11684]	IRIS 313-11684	IRGC 132021	ind3	0	GT	G	T	-	-	-
PLAWNG SAENG::IRGC 64595-1::[IRIS 313-11685]	IRIS 313-11685	IRGC 127735	ind3	0	GT	G	T	-	-	-
QUAHNG LUANG::IRGC 64609-2::[IRIS 313-11686]	IRIS 313-11686	IRGC 132366	ind3	0	GT	G	T	-	-	-
SA GAE::IRGC 64613-1::[IRIS 313-11687]	IRIS 313-11687	IRGC 132297	ind3	0	GT	G	T	-	-	-
SIA MOO::IRGC 64629-1::[IRIS 313-11688]	IRIS 313-11688	IRGC 135581	ind3	0	GT	G	T	-	-	-
DECHANGBYEO::IRGC 64858-1::[IRIS 313-11689]	IRIS 313-11689	IRGC 128275	temp	0	GT	G	T	-	-	-
SHANGYIPA::IRGC 64928-1::[IRIS 313-11691]	IRIS 313-11691	IRGC 128467	subtrop	0	GT	G	T	-	-	-
CHIAYI WU-K'O::IRGC 64974-1::[IRIS 313-11692]	IRIS 313-11692	IRGC 127273	ind1A	0	GT	G	T	-	-	-
CHING CH'UNG::IRGC 65002-1::[IRIS 313-11693]	IRIS 313-11693	IRGC 127278	indx	0	GT	G	T	-	-	-
CHING LIU::IRGC 65018-1::[IRIS 313-11694]	IRIS 313-11694	IRGC 127279	indx	0	GT	G	T	-	-	-
HSIN-T'AO YUAN CHING YU::IRGC 65074-1::[IRIS 313-11695]	IRIS 313-11695	IRGC 127421	ind1A	0	GT	G	T	-	-	-
DAW NOK KAEN::IRGC 65548-1::[IRIS 313-11700]	IRIS 313-11700	IRGC 127306	ind3	0	GT	G	T	-	-	-
CN 1067::IRGC 65680-1::[IRIS 313-11702]	IRIS 313-11702	IRGC 127285	temp	0	GT	G	T	-	-	-
DAWK PUD KHAO::IRGC 65808-1::[IRIS 313-11705]	IRIS 313-11705	IRGC 127303	ind3	0	GT	G	T	-	-	-
KHAO' NOK 4::IRGC 65932-1::[IRIS 313-11706]	IRIS 313-11706	IRGC 132001	ind3	0	GT	G	T	-	-	-
KHAO SAHKORN::IRGC 65948-1::[IRIS 313-11707]	IRIS 313-11707	IRGC 132403	ind3	0	GT	G	T	-	-	-
KHAO YAI GUANG::IRGC 65972-1::[IRIS 313-11708]	IRIS 313-11708	IRGC 127518	ind3	0	GT	G	T	-	-	-
LEUANG MAI::IRGC 66019-2::[IRIS 313-11710]	IRIS 313-11710	IRGC 134992	ind3	0	GT	G	T	-	-	-
RAI MAHK MEUANG::IRGC 66154-1::[IRIS 313-11711]	IRIS 313-11711	IRGC 132295	ind3	0	GT	G	T	-	-	-
ITA 245::IRGC 66288-1::[IRIS 313-11713]	IRIS 313-11713	IRGC 127445	ind3	0	GT	G	T	-	-	-
CHAMPION::IRGC 66327-1::[IRIS 313-11714]	IRIS 313-11714	IRGC 127256	indx	0	GT	G	T	-	-	-
SOSSOKA::IRGC 66478-1::[IRIS 313-11716]	IRIS 313-11716	IRGC 127822	ind3	0	GT	G	T	-	-	-
JATI MANI::IRGC 66565-1::[IRIS 313-11717]	IRIS 313-11717	IRGC 127450	indx	0	GT	G	T	-	-	-
DAWK PUT::IRGC 66699-1::[IRIS 313-11719]	IRIS 313-11719	IRGC 127304	ind3	0	GT	G	T	-	-	-
DAW 85::IRGC 66704-1::[IRIS 313-11720]	IRIS 313-11720	IRGC 127302	ind3	0	GT	G	T	-	-	-
GAEW DAENG::IRGC 66707-1::[IRIS 313-11721]	IRIS 313-11721	IRGC 127372	ind3	0	GT	G	T	-	-	-
KABERI::IRGC 66801-1::[IRIS 313-11722]	IRIS 313-11722	IRGC 128327	indx	0	GT	G	T	-	-	-
DISSIGBE::IRGC 66916-1::[IRIS 313-11723]	IRIS 313-11723	IRGC 127320	ind2	0	GT	G	T	-	-	-
KONYAN::IRGC 66931-1::[IRIS 313-11724]	IRIS 313-11724	IRGC 127531	ind3	0	GT	G	T	-	-	-
ZUIHOU::IRGC 66982-1::[IRIS 313-11725]	IRIS 313-11725	IRGC 128514	temp	0	GT	G	T	-	-	-
GUANG QING 334::IRGC 67132-1::[IRIS 313-11726]	IRIS 313-11726	IRGC 127393	ind1A	0	GT	G	T	-	-	-
HONG YANG ZAO 3::IRGC 67177-1::[IRIS 313-11727]	IRIS 313-11727	IRGC 127416	ind1A	0	GT	G	T	-	-	-
LUO SI ZHAN::IRGC 67211-1::[IRIS 313-11728]	IRIS 313-11728	IRGC 127581	ind3	0	GT	G	T	-	-	-
MEI LIU ZAO 5::IRGC 67231-1::[IRIS 313-11729]	IRIS 313-11729	IRGC 127622	indx	0	GT	G	T	-	-	-
QING ER XIAO 2::IRGC 67255-1::[IRIS 313-11730]	IRIS 313-11730	IRGC 127753	indx	0	GT	G	T	-	-	-
QING TAI AI::IRGC 67273-1::[IRIS 313-11731]	IRIS 313-11731	IRGC 127754	indx	0	GT	G	T	-	-	-
QING ZAO 3::IRGC 67281-1::[IRIS 313-11732]	IRIS 313-11732	IRGC 127755	ind1A	0	GT	G	T	-	-	-
SHUANG BAI AI 2::IRGC 67309-1::[IRIS 313-11733]	IRIS 313-11733	IRGC 127801	ind1A	0	GT	G	T	-	-	-
SI CHAO 1::IRGC 67335-1::[IRIS 313-11734]	IRIS 313-11734	IRGC 127803	ind1A	0	GT	G	T	-	-	-
YI LI ZHONG::IRGC 67382-1::[IRIS 313-11735]	IRIS 313-11735	IRGC 127904	indx	0	GT	G	T	-	-	-
PAUNDRI::IRGC 67527-1::[IRIS 313-11738]	IRIS 313-11738	IRGC 127720	ind2	0	GT	G	T	-	-	-
UGAGA::IRGC 67604-1::[IRIS 313-11740]	IRIS 313-11740	IRGC 127872	indx	0	GT	G	T	-	-	-
CHHOTI MASHINO::IRGC 67830-1::[IRIS 313-11743]	IRIS 313-11743	IRGC 127272	aro	0	GT	G	T	-	-	-
AI JIAO AO FAN ZI::IRGC 67871-1::[IRIS 313-11744]	IRIS 313-11744	IRGC 127114	indx	0	GT	G	T	-	-	-
AN FU ZHAN::IRGC 67878-1::[IRIS 313-11745]	IRIS 313-11745	IRGC 127123	ind1A	0	GT	G	T	-	-	-
E 2070::IRGC 67981-1::[IRIS 313-11746]	IRIS 313-11746	IRGC 127349	ind1A	0	GT	G	T	-	-	-
E 4197::IRGC 68004-1::[IRIS 313-11747]	IRIS 313-11747	IRGC 127350	indx	0	GT	G	T	-	-	-
GAO JIAO YING GAN ZHAN::IRGC 68053-1::[IRIS 313-11748]	IRIS 313-11748	IRGC 127378	indx	0	GT	G	T	-	-	-
L 10595::IRGC 68109-1::[IRIS 313-11750]	IRIS 313-11750	IRGC 127538	indx	0	GT	G	T	-	-	-
L 10833::IRGC 68121-1::[IRIS 313-11751]	IRIS 313-11751	IRGC 127539	indx	0	GT	G	T	-	-	-
M 6034-1::IRGC 68193-1::[IRIS 313-11752]	IRIS 313-11752	IRGC 127584	ind1A	0	GT	G	T	-	-	-
XIANG CHANG ZAO::IRGC 68268-1::[IRIS 313-11753]	IRIS 313-11753	IRGC 127894	ind1A	0	GT	G	T	-	-	-
AMBOHIMANDAY::IRGC 68330-1::[IRIS 313-11754]	IRIS 313-11754	IRGC 128214	admix	0	GT	G	T	-	-	-
BORIZINA 640::IRGC 68382-1::[IRIS 313-11757]	IRIS 313-11757	IRGC 131972	ind3	0	GT	G	T	-	-	-
FOFFI::IRGC 68438-1::[IRIS 313-11758]	IRIS 313-11758	IRGC 131987	ind2	0	GT	G	T	-	-	-
MENAHARA 505::IRGC 68709-1::[IRIS 313-11760]	IRIS 313-11760	IRGC 127623	ind2	0	GT	G	T	-	-	-
NS 199::IRGC 68864-1::[IRIS 313-11761]	IRIS 313-11761	IRGC 127683	ind2	0	GT	G	T	-	-	-
NS 1515::IRGC 68947-1::[IRIS 313-11762]	IRIS 313-11762	IRGC 127682	ind2	0	GT	G	T	-	-	-
PJ 110::IRGC 68981-1::[IRIS 313-11763]	IRIS 313-11763	IRGC 127734	indx	0	GT	G	T	-	-	-
P 41::IRGC 68987-1::[IRIS 313-11764]	IRIS 313-11764	IRGC 127697	ind3	0	GT	G	T	-	-	-
VARY LAVA DE BOLOGNE::IRGC 69101-1::[IRIS 313-11767]	IRIS 313-11767	IRGC 128496	admix	0	GT	G	T	-	-	-
ROJON'NY NTAOLO::IRGC 69410-1::[IRIS 313-11772]	IRIS 313-11772	IRGC 128452	ind2	0	GT	G	T	-	-	-
AUS 78-125::IRGC 69464-1::[IRIS 313-11773]	IRIS 313-11773	IRGC 132275	ind3	0	GT	G	T	-	-	-
KATUMANI::IRGC 69695-1::[IRIS 313-11779]	IRIS 313-11779	IRGC 127500	ind3	0	GT	G	T	-	-	-
KILOMBERO::IRGC 69698-1::[IRIS 313-11780]	IRIS 313-11780	IRGC 127524	ind3	0	GT	G	T	-	-	-
MALAGASY::IRGC 69717-1::[IRIS 313-11782]	IRIS 313-11782	IRGC 128376	ind2	0	GT	G	T	-	-	-
MAMA TABALI::IRGC 69720-1::[IRIS 313-11783]	IRIS 313-11783	IRGC 132015	indx	0	GT	G	T	-	-	-
MBEIMBEIHUN::IRGC 69730-1::[IRIS 313-11784]	IRIS 313-11784	IRGC 127619	ind1B	0	GT	G	T	-	-	-
MOSHI::IRGC 69737-1::[IRIS 313-11785]	IRIS 313-11785	IRGC 127631	ind3	0	GT	G	T	-	-	-
N'YA NOFF::IRGC 69749-1::[IRIS 313-11786]	IRIS 313-11786	IRGC 128411	ind3	0	GT	G	T	-	-	-
CANLUBANG::IRGC 69816-1::[IRIS 313-11788]	IRIS 313-11788	IRGC 127247	japx	0	GT	G	T	-	-	-
SABORAMANDALOAFO::IRGC 69875-1::[IRIS 313-11789]	IRIS 313-11789	IRGC 127774	ind2	0	GT	G	T	-	-	-
VARIRANGAHY::IRGC 69897-1::[IRIS 313-11790]	IRIS 313-11790	IRGC 127883	trop	0	GT	G	T	-	-	-
VARY LAHY::IRGC 69908-1::[IRIS 313-11791]	IRIS 313-11791	IRGC 127885	ind2	0	GT	G	T	-	-	-
KOMALIOKO::IRGC 69958-1::[IRIS 313-11793]	IRIS 313-11793	IRGC 128350	ind2	0	GT	G	T	-	-	-
TSIPALA MENAHAR::IRGC 69979-1::[IRIS 313-11794]	IRIS 313-11794	IRGC 127867	ind2	0	GT	G	T	-	-	-
DA GU AI 7::IRGC 70075-1::[IRIS 313-11795]	IRIS 313-11795	IRGC 127291	ind1A	0	GT	G	T	-	-	-
DU GEN CHUAN::IRGC 70083-1::[IRIS 313-11796]	IRIS 313-11796	IRGC 127345	ind1A	0	GT	G	T	-	-	-
E ZI 32::IRGC 70127-1::[IRIS 313-11797]	IRIS 313-11797	IRGC 128289	ind1A	0	GT	G	T	-	-	-
E ZI 100::IRGC 70192-1::[IRIS 313-11798]	IRIS 313-11798	IRGC 127365	ind1B	0	GT	G	T	-	-	-
E ZI 110::IRGC 70201-1::[IRIS 313-11799]	IRIS 313-11799	IRGC 127366	ind1A	0	GT	G	T	-	-	-
FAN GENG 6::IRGC 70243-1::[IRIS 313-11800]	IRIS 313-11800	IRGC 136098	temp	0	GT	G	T	-	-	-
FAN WU::IRGC 70245-1::[IRIS 313-11801]	IRIS 313-11801	IRGC 127368	indx	0	GT	G	T	-	-	-
JIE CAO ZHAN::IRGC 70305-1::[IRIS 313-11802]	IRIS 313-11802	IRGC 127460	ind1A	0	GT	G	T	-	-	-
MAO ZHA NUO::IRGC 70335-1::[IRIS 313-11803]	IRIS 313-11803	IRGC 127608	temp	0	GT	G	T	-	-	-
QUN XUAN ZAO::IRGC 70371-1::[IRIS 313-11804]	IRIS 313-11804	IRGC 128441	ind1A	0	GT	G	T	-	-	-
XI HONG GU::IRGC 70416-1::[IRIS 313-11805]	IRIS 313-11805	IRGC 127895	ind1A	0	GT	G	T	-	-	-
78 XUAN WU::IRGC 70475-1::[IRIS 313-11806]	IRIS 313-11806	IRGC 127101	ind1A	0	GT	G	T	-	-	-
R 582::IRGC 70504-1::[IRIS 313-11807]	IRIS 313-11807	IRGC 127757	indx	0	GT	G	T	-	-	-
ASFALA::IRGC 70650-1::[IRIS 313-11812]	IRIS 313-11812	IRGC 127175	ind3	0	GT	G	T	-	-	-
ZERO::IRGC 70707-2::[IRIS 313-11813]	IRIS 313-11813	IRGC 132372	ind3	0	GT	G	T	-	-	-
KIKUBA::IRGC 70722-1::[IRIS 313-11814]	IRIS 313-11814	IRGC 127523	ind3	0	GT	G	T	-	-	-
MOSHI::IRGC 70730-1::[IRIS 313-11815]	IRIS 313-11815	IRGC 127633	ind3	0	GT	G	T	-	-	-
KARILETYONE::IRGC 70745-1::[IRIS 313-11816]	IRIS 313-11816	IRGC 127493	indx	0	GT	G	T	-	-	-
LETYONE::IRGC 70753-1::[IRIS 313-11818]	IRIS 313-11818	IRGC 128361	indx	0	GT	G	T	-	-	-
PADINTHUMA::IRGC 70762-2::[IRIS 313-11819]	IRIS 313-11819	IRGC 132362	ind3	0	GT	G	T	-	-	-
PAKISTANHMWE::IRGC 70763-1::[IRIS 313-11820]	IRIS 313-11820	IRGC 127709	ind3	0	GT	G	T	-	-	-
19::IRGC 70786-1::[IRIS 313-11821]	IRIS 313-11821	IRGC 127096	ind2	0	GT	G	T	-	-	-
BHONDU PAREWA::IRGC 70802-1::[IRIS 313-11822]	IRIS 313-11822	IRGC 135738	ind2	0	GT	G	T	-	-	-
BHU BHUSI::IRGC 70803-1::[IRIS 313-11823]	IRIS 313-11823	IRGC 127223	ind2	0	GT	G	T	-	-	-
DHANIYA PHOOL::IRGC 70811-1::[IRIS 313-11824]	IRIS 313-11824	IRGC 127317	ind2	0	GT	G	T	-	-	-
LALI GURMATIA::IRGC 70854-1::[IRIS 313-11828]	IRIS 313-11828	IRGC 127544	ind2	0	GT	G	T	-	-	-
MUNJI::IRGC 70928-1::[IRIS 313-11829]	IRIS 313-11829	IRGC 128396	temp	0	GT	G	T	-	-	-
KANDEKE YAIGAITI::IRGC 70961-1::[IRIS 313-11830]	IRIS 313-11830	IRGC 132400	ind3	0	GT	G	T	-	-	-
BOO MAE::IRGC 71058-1::[IRIS 313-11833]	IRIS 313-11833	IRGC 132276	ind3	0	GT	G	T	-	-	-
KHAO NAHNG PRUNG::IRGC 71220-1::[IRIS 313-11837]	IRIS 313-11837	IRGC 127514	ind3	0	GT	G	T	-	-	-
LEUM DERN::IRGC 71288-1::[IRIS 313-11838]	IRIS 313-11838	IRGC 132389	ind3	0	GT	G	T	-	-	-
MUAY::IRGC 71318-1::[IRIS 313-11839]	IRIS 313-11839	IRGC 127637	ind3	0	GT	G	T	-	-	-
NIAW NARAI::IRGC 71353-1::[IRIS 313-11841]	IRIS 313-11841	IRGC 127679	ind3	0	GT	G	T	-	-	-
PAN DAWK MAHK::IRGC 71380-1::[IRIS 313-11843]	IRIS 313-11843	IRGC 132290	ind3	0	GT	G	T	-	-	-
PUEY TAW::IRGC 71405-1::[IRIS 313-11844]	IRIS 313-11844	IRGC 127745	ind3	0	GT	G	T	-	-	-
PULUT SELEMYAM::IRGC 71820-1::[IRIS 313-11849]	IRIS 313-11849	IRGC 128439	ind3	0	GT	G	T	-	-	-
SESAT JADI::IRGC 71834-1::[IRIS 313-11850]	IRIS 313-11850	IRGC 132041	ind3	0	GT	G	T	-	-	-
BAI MI ZAI 7::IRGC 71940-1::[IRIS 313-11852]	IRIS 313-11852	IRGC 127202	ind1A	0	GT	G	T	-	-	-
BU ZHI MING::IRGC 71971-1::[IRIS 313-11853]	IRIS 313-11853	IRGC 127242	ind1A	0	GT	G	T	-	-	-
CHI GU::IRGC 71988-1::[IRIS 313-11854]	IRIS 313-11854	IRGC 127276	ind1A	0	GT	G	T	-	-	-
DA GUAN YIN ZHAN::IRGC 72006-1::[IRIS 313-11855]	IRIS 313-11855	IRGC 127292	ind1A	0	GT	G	T	-	-	-
DA HEI GU::IRGC 72009-1::[IRIS 313-11856]	IRIS 313-11856	IRGC 127293	ind1A	0	GT	G	T	-	-	-
DA LI BAI 63::IRGC 72016-1::[IRIS 313-11857]	IRIS 313-11857	IRGC 127294	ind1A	0	GT	G	T	-	-	-
DA TIE ZHAN::IRGC 72029-1::[IRIS 313-11858]	IRIS 313-11858	IRGC 127300	ind1A	0	GT	G	T	-	-	-
GUA PAI GU::IRGC 72078-1::[IRIS 313-11860]	IRIS 313-11860	IRGC 127394	ind1A	0	GT	G	T	-	-	-
HEI YAN ZHAN::IRGC 72090-1::[IRIS 313-11861]	IRIS 313-11861	IRGC 127405	ind1A	0	GT	G	T	-	-	-
HENG YE ZAO::IRGC 72092-1::[IRIS 313-11862]	IRIS 313-11862	IRGC 127406	ind1A	0	GT	G	T	-	-	-
HONG DU BAI::IRGC 72098-1::[IRIS 313-11863]	IRIS 313-11863	IRGC 127413	ind1A	0	GT	G	T	-	-	-
HUO QING::IRGC 72148-1::[IRIS 313-11865]	IRIS 313-11865	IRGC 127423	ind1A	0	GT	G	T	-	-	-
JIANG ER ZAO::IRGC 72152-1::[IRIS 313-11866]	IRIS 313-11866	IRGC 127458	ind1A	0	GT	G	T	-	-	-
KE SHU BAI::IRGC 72183-1::[IRIS 313-11867]	IRIS 313-11867	IRGC 127503	ind1A	0	GT	G	T	-	-	-
LIU LI YOU::IRGC 72198-1::[IRIS 313-11868]	IRIS 313-11868	IRGC 127569	ind1A	0	GT	G	T	-	-	-
MA WEI ZHAN::IRGC 72220-1::[IRIS 313-11869]	IRIS 313-11869	IRGC 127615	ind1A	0	GT	G	T	-	-	-
NAN JING XIAO DAO::IRGC 72236-2::[IRIS 313-11870]	IRIS 313-11870	IRGC 132429	ind1A	0	GT	G	T	-	-	-
SAN ZHAO QI::IRGC 72289-1::[IRIS 313-11871]	IRIS 313-11871	IRGC 127787	ind1A	0	GT	G	T	-	-	-
TIE ZHONG::IRGC 72321-1::[IRIS 313-11872]	IRIS 313-11872	IRGC 127858	ind1A	0	GT	G	T	-	-	-
CHUBU 17::IRGC 72505-1::[IRIS 313-11875]	IRIS 313-11875	IRGC 128262	temp	0	GT	G	T	-	-	-
AI DA::IRGC 72567-1::[IRIS 313-11876]	IRIS 313-11876	IRGC 127113	ind1A	0	GT	G	T	-	-	-
AN NAN ZAO::IRGC 72576-1::[IRIS 313-11877]	IRIS 313-11877	IRGC 127125	ind1A	0	GT	G	T	-	-	-
BAI RI XIAN::IRGC 72588-1::[IRIS 313-11878]	IRIS 313-11878	IRGC 127203	ind1A	0	GT	G	T	-	-	-
LIU TIAO XIAN::IRGC 72758-1::[IRIS 313-11881]	IRIS 313-11881	IRGC 127570	ind1A	0	GT	G	T	-	-	-
MAN TIAN QING::IRGC 72776-1::[IRIS 313-11882]	IRIS 313-11882	IRGC 127605	ind1A	0	GT	G	T	-	-	-
TIAN DAO DAO::IRGC 72837-1::[IRIS 313-11884]	IRIS 313-11884	IRGC 127857	ind1A	0	GT	G	T	-	-	-
YANG WAN XIAN::IRGC 72886-1::[IRIS 313-11885]	IRIS 313-11885	IRGC 127899	ind1A	0	GT	G	T	-	-	-
IR 19058-107-1::IRGC 72997-1::[IRIS 313-11887]	IRIS 313-11887	IRGC 127434	ind1B	0	GT	G	T	-	-	-
C 722323::IRGC 73147-1::[IRIS 313-11890]	IRIS 313-11890	IRGC 128252	temp	0	GT	G	T	-	-	-
KHAU DANH::IRGC 73201-1::[IRIS 313-11893]	IRIS 313-11893	IRGC 127519	indx	0	GT	G	T	-	-	-
LOC TRANG MUON::IRGC 73216-1::[IRIS 313-11894]	IRIS 313-11894	IRGC 128368	indx	0	GT	G	T	-	-	-
CA HIM::IRGC 73246-1::[IRIS 313-11896]	IRIS 313-11896	IRGC 132394	ind3	0	GT	G	T	-	-	-
MA YOO::IRGC 73507-1::[IRIS 313-11898]	IRIS 313-11898	IRGC 127617	ind3	0	GT	G	T	-	-	-
MAHA CHAI::IRGC 73517-1::[IRIS 313-11899]	IRIS 313-11899	IRGC 128373	indx	0	GT	G	T	-	-	-
TI NGI::IRGC 73620-1::[IRIS 313-11901]	IRIS 313-11901	IRGC 132301	ind3	0	GT	G	T	-	-	-
CEMPO TURI::IRGC 73667-1::[IRIS 313-11902]	IRIS 313-11902	IRGC 127251	ind3	0	GT	G	T	-	-	-
PAYO TINGGI::IRGC 73778-1::[IRIS 313-11905]	IRIS 313-11905	IRGC 132414	ind3	0	GT	G	T	-	-	-
DUAN SHEN ZI::IRGC 73962-1::[IRIS 313-11908]	IRIS 313-11908	IRGC 128284	temp	0	GT	G	T	-	-	-
HONG MI JIU GONG JI::IRGC 74031-1::[IRIS 313-11909]	IRIS 313-11909	IRGC 127414	ind1A	0	GT	G	T	-	-	-
YU HE HONG::IRGC 74266-1::[IRIS 313-11910]	IRIS 313-11910	IRGC 127907	indx	0	GT	G	T	-	-	-
MUDALIGA WEE::IRGC 74706-1::[IRIS 313-11916]	IRIS 313-11916	IRGC 128395	ind2	0	GT	G	T	-	-	-
LAKHA KUAR::IRGC 74760-1::[IRIS 313-11919]	IRIS 313-11919	IRGC 127542	ind2	0	GT	G	T	-	-	-
GI TAH::IRGC 74883-1::[IRIS 313-11920]	IRIS 313-11920	IRGC 127386	indx	0	GT	G	T	-	-	-
KHAO GAHB BUA::IRGC 74937-1::[IRIS 313-11921]	IRIS 313-11921	IRGC 132401	ind3	0	GT	G	T	-	-	-
YAH TOW::IRGC 75191-1::[IRIS 313-11927]	IRIS 313-11927	IRGC 127897	ind3	0	GT	G	T	-	-	-
ITA 117::IRGC 75235-1::[IRIS 313-11930]	IRIS 313-11930	IRGC 127444	ind1B	0	GT	G	T	-	-	-
SINDANO 3::IRGC 75279-1::[IRIS 313-11932]	IRIS 313-11932	IRGC 127808	ind2	0	GT	G	T	-	-	-
KANATO::IRGC 75306-2::[IRIS 313-11934]	IRIS 313-11934	IRGC 128071	indx	0	GT	G	T	-	-	-
KONG KHSACH BANG KATT::IRGC 75350-1::[IRIS 313-11935]	IRIS 313-11935	IRGC 132006	ind3	0	GT	G	T	-	-	-
KUNJUKUNJU::IRGC 75448-1::[IRIS 313-11937]	IRIS 313-11937	IRGC 127535	indx	0	GT	G	T	-	-	-
KAMPTI::IRGC 75626-1::[IRIS 313-11939]	IRIS 313-11939	IRGC 127484	ind3	0	GT	G	T	-	-	-
MALOBA (DISSI ROUGE)::IRGC 75700-1::[IRIS 313-11940]	IRIS 313-11940	IRGC 127599	indx	0	GT	G	T	-	-	-
MOUI SAMBA::IRGC 75751-1::[IRIS 313-11941]	IRIS 313-11941	IRGC 128394	ind1B	0	GT	G	T	-	-	-
I 41::IRGC 75927-1::[IRIS 313-11943]	IRIS 313-11943	IRGC 127425	ind1A	0	GT	G	T	-	-	-
I 814::IRGC 76028-1::[IRIS 313-11944]	IRIS 313-11944	IRGC 127426	ind1A	0	GT	G	T	-	-	-
MALIKULI::IRGC 76237-1::[IRIS 313-11945]	IRIS 313-11945	IRGC 127598	ind2	0	GT	G	T	-	-	-
BIE LEI::IRGC 76478-1::[IRIS 313-11947]	IRIS 313-11947	IRGC 127226	indx	0	GT	G	T	-	-	-
LIU HE XI HE::IRGC 76661-1::[IRIS 313-11949]	IRIS 313-11949	IRGC 127568	ind1A	0	GT	G	T	-	-	-
MI GU::IRGC 76687-1::[IRIS 313-11950]	IRIS 313-11950	IRGC 127626	ind1A	0	GT	G	T	-	-	-
MIAO ZHAN::IRGC 76691-1::[IRIS 313-11951]	IRIS 313-11951	IRGC 127625	ind1A	0	GT	G	T	-	-	-
QI YUE ZHAN::IRGC 76722-1::[IRIS 313-11952]	IRIS 313-11952	IRGC 127756	ind1A	0	GT	G	T	-	-	-
SAN BAO GU::IRGC 76732-1::[IRIS 313-11953]	IRIS 313-11953	IRGC 127783	ind1A	0	GT	G	T	-	-	-
XIA HONG GU::IRGC 76803-1::[IRIS 313-11954]	IRIS 313-11954	IRGC 128504	ind1A	0	GT	G	T	-	-	-
YE DA GU::IRGC 76834-1::[IRIS 313-11955]	IRIS 313-11955	IRGC 127901	ind1A	0	GT	G	T	-	-	-
DAW LUEY 4-3::IRGC 76929-1::[IRIS 313-11957]	IRIS 313-11957	IRGC 127305	indx	0	GT	G	T	-	-	-
KAGIOS PUTI::IRGC 76965-1::[IRIS 313-11959]	IRIS 313-11959	IRGC 135756	ind3	0	GT	G	T	-	-	-
PORONG::IRGC 76983-1::[IRIS 313-11960]	IRIS 313-11960	IRGC 127740	ind1B	0	GT	G	T	-	-	-
IN TOK::IRGC 77071-1::[IRIS 313-11961]	IRIS 313-11961	IRGC 127432	ind3	0	GT	G	T	-	-	-
KHAO SETTI::IRGC 77084-1::[IRIS 313-11962]	IRIS 313-11962	IRGC 132002	ind3	0	GT	G	T	-	-	-
VUOTTA SAIL::IRGC 77306-1::[IRIS 313-11964]	IRIS 313-11964	IRGC 127888	ind2	0	GT	G	T	-	-	-
GUANG XUAN LIU HAO::IRGC 77341-1::[IRIS 313-11965]	IRIS 313-11965	IRGC 128304	ind1A	0	GT	G	T	-	-	-
QI GU::IRGC 77381-1::[IRIS 313-11966]	IRIS 313-11966	IRGC 127752	ind1A	0	GT	G	T	-	-	-
TANG DU GU::IRGC 77400-1::[IRIS 313-11967]	IRIS 313-11967	IRGC 127846	indx	0	GT	G	T	-	-	-
ZHAO DAN AI::IRGC 77422-1::[IRIS 313-11968]	IRIS 313-11968	IRGC 127913	ind1A	0	GT	G	T	-	-	-
SHYAMJIRA::IRGC 77522-1::[IRIS 313-11969]	IRIS 313-11969	IRGC 135795	ind2	0	GT	G	T	-	-	-
PARE LAMBAN BINGKA::IRGC 77601-1::[IRIS 313-11971]	IRIS 313-11971	IRGC 132029	trop	0	GT	G	T	-	-	-
NOINJO::IRGC 77669-1::[IRIS 313-11973]	IRIS 313-11973	IRGC 132020	temp	0	GT	G	T	-	-	-
NKUMBAN NDINGO::IRGC 77718-1::[IRIS 313-11974]	IRIS 313-11974	IRGC 135575	ind3	0	GT	G	T	-	-	-
PA MATIS::IRGC 77811-1::[IRIS 313-11976]	IRIS 313-11976	IRGC 135577	ind3	0	GT	G	T	-	-	-
MAMORIAKA::IRGC 77867-1::[IRIS 313-11977]	IRIS 313-11977	IRGC 127601	indx	0	GT	G	T	-	-	-
IR 5657-33-2::IRGC 77992-1::[IRIS 313-11978]	IRIS 313-11978	IRGC 127440	ind1B	0	GT	G	T	-	-	-
IR 19661-364-1-2-3::IRGC 78061-1::[IRIS 313-11979]	IRIS 313-11979	IRGC 127435	ind1B	0	GT	G	T	-	-	-
HSINCHU AI CHIO CHIENG::IRGC 78182-1::[IRIS 313-11980]	IRIS 313-11980	IRGC 127420	ind1A	0	GT	G	T	-	-	-
TAICHUNG 188::IRGC 78209-1::[IRIS 313-11981]	IRIS 313-11981	IRGC 132043	temp	0	GT	G	T	-	-	-
KERIBAREFOR::IRGC 78454-1::[IRIS 313-11983]	IRIS 313-11983	IRGC 128337	ind2	0	GT	G	T	-	-	-
LI TOU ZHAN::IRGC 78550-1::[IRIS 313-11985]	IRIS 313-11985	IRGC 127567	indx	0	GT	G	T	-	-	-
LIANG GUANG::IRGC 78551-1::[IRIS 313-11986]	IRIS 313-11986	IRGC 127562	ind1A	0	GT	G	T	-	-	-
IR 10120-7-2-1-4::IRGC 78628-1::[IRIS 313-11987]	IRIS 313-11987	IRGC 127433	indx	0	GT	G	T	-	-	-
POTOQOIN::IRGC 78677-1::[IRIS 313-11988]	IRIS 313-11988	IRGC 132033	indx	0	GT	G	T	-	-	-
TAMBAS JANGKOK::IRGC 78724-1::[IRIS 313-11989]	IRIS 313-11989	IRGC 132416	ind3	0	GT	G	T	-	-	-
TAISEN GLUTINOUS YU 1157::IRGC 78750-1::[IRIS 313-11990]	IRIS 313-11990	IRGC 127839	ind1B	0	GT	G	T	-	-	-
CHON::IRGC 78776-1::[IRIS 313-11991]	IRIS 313-11991	IRGC 127282	ind3	0	GT	G	T	-	-	-
CHAO LAO SOUNG::IRGC 78799-1::[IRIS 313-11992]	IRIS 313-11992	IRGC 127266	ind3	0	GT	G	T	-	-	-
LIM MA NO MA KHIN NYUNT::IRGC 78917-1::[IRIS 313-11993]	IRIS 313-11993	IRGC 132407	indx	0	GT	G	T	-	-	-
TUI (KIDAYAN)::IRGC 79058-1::[IRIS 313-11996]	IRIS 313-11996	IRGC 127869	ind3	0	GT	G	T	-	-	-
BARUM::IRGC 79108-1::[IRIS 313-11997]	IRIS 313-11997	IRGC 127213	ind3	0	GT	G	T	-	-	-
DAMNOEUB KAUN KHMOM::IRGC 79159-1::[IRIS 313-11998]	IRIS 313-11998	IRGC 131980	ind3	0	GT	G	T	-	-	-
KAUN TREI::IRGC 79194-1::[IRIS 313-11999]	IRIS 313-11999	IRGC 132281	ind3	0	GT	G	T	-	-	-
LAANG::IRGC 79258-1::[IRIS 313-12000]	IRIS 313-12000	IRGC 135569	ind3	0	GT	G	T	-	-	-
CHE MAH::IRGC 79480-1::[IRIS 313-12005]	IRIS 313-12005	IRGC 132395	ind3	0	GT	G	T	-	-	-
PADI HANGIR::IRGC 79507-1::[IRIS 313-12006]	IRIS 313-12006	IRGC 132022	trop	0	GT	G	T	-	-	-
JIA GEN::IRGC 79654-1::[IRIS 313-12007]	IRIS 313-12007	IRGC 127457	indx	0	GT	G	T	-	-	-
PO HE::IRGC 79701-1::[IRIS 313-12009]	IRIS 313-12009	IRGC 127736	ind1A	0	GT	G	T	-	-	-
YAN ZHAN::IRGC 79740-1::[IRIS 313-12010]	IRIS 313-12010	IRGC 127900	ind1A	0	GT	G	T	-	-	-
YU TOU ZHONG::IRGC 79749-1::[IRIS 313-12011]	IRIS 313-12011	IRGC 128510	indx	0	GT	G	T	-	-	-
ZAO LENG SHUI ZHAN::IRGC 79756-1::[IRIS 313-12012]	IRIS 313-12012	IRGC 127910	ind1A	0	GT	G	T	-	-	-
RAUSRR 4::IRGC 79785-1::[IRIS 313-12013]	IRIS 313-12013	IRGC 127767	ind2	0	GT	G	T	-	-	-
ADANKARU::IRGC 79842-1::[IRIS 313-12014]	IRIS 313-12014	IRGC 127105	ind2	0	GT	G	T	-	-	-
DOGON IRI::IRGC 79882-1::[IRIS 313-12015]	IRIS 313-12015	IRGC 127333	ind2	0	GT	G	T	-	-	-
EX AUBERGE::IRGC 79898-1::[IRIS 313-12016]	IRIS 313-12016	IRGC 135751	indx	0	GT	G	T	-	-	-
EX SANDEMA::IRGC 79964-1::[IRIS 313-12017]	IRIS 313-12017	IRGC 127364	indx	0	GT	G	T	-	-	-
TOS 9795::IRGC 80142-1::[IRIS 313-12024]	IRIS 313-12024	IRGC 127866	ind1B	0	GT	G	T	-	-	-
ACEH (SELECTION)::IRGC 80233-1::[IRIS 313-12027]	IRIS 313-12027	IRGC 131962	ind3	0	GT	G	T	-	-	-
CHAO BONG::IRGC 80266-2::[IRIS 313-12028]	IRIS 313-12028	IRGC 132328	indx	0	GT	G	T	-	-	-
GAO JIAO HONG::IRGC 80920-1::[IRIS 313-12033]	IRIS 313-12033	IRGC 127377	ind1A	0	GT	G	T	-	-	-
CHAN LEUY::IRGC 81223-1::[IRIS 313-12036]	IRIS 313-12036	IRGC 132277	ind3	0	GT	G	T	-	-	-
KHMAO KDET::IRGC 81278-1::[IRIS 313-12037]	IRIS 313-12037	IRGC 132404	ind3	0	GT	G	T	-	-	-
MUOY KUM::IRGC 81314-1::[IRIS 313-12038]	IRIS 313-12038	IRGC 135571	ind3	0	GT	G	T	-	-	-
NEANG AN::IRGC 81315-1::[IRIS 313-12039]	IRIS 313-12039	IRGC 135572	ind3	0	GT	G	T	-	-	-
NEANG LAU::IRGC 81328-1::[IRIS 313-12040]	IRIS 313-12040	IRGC 132285	ind3	0	GT	G	T	-	-	-
NOU::IRGC 81352-1::[IRIS 313-12041]	IRIS 313-12041	IRGC 132413	ind3	0	GT	G	T	-	-	-
PHCAR KABAS::IRGC 81357-1::[IRIS 313-12042]	IRIS 313-12042	IRGC 132031	ind3	0	GT	G	T	-	-	-
SAMBOK ANGKRANG::IRGC 81375-1::[IRIS 313-12043]	IRIS 313-12043	IRGC 128458	ind3	0	GT	G	T	-	-	-
SAR SIEM::IRGC 81386-2::[IRIS 313-12044]	IRIS 313-12044	IRGC 135641	ind3	0	GT	G	T	-	-	-
KUJAM KURIT::IRGC 81477-1::[IRIS 313-12046]	IRIS 313-12046	IRGC 132282	ind3	0	GT	G	T	-	-	-
LEMAK RUSA::IRGC 81486-1::[IRIS 313-12047]	IRIS 313-12047	IRGC 132008	ind3	0	GT	G	T	-	-	-
LIMA::IRGC 81487-1::[IRIS 313-12048]	IRIS 313-12048	IRGC 127564	ind3	0	GT	G	T	-	-	-
MAE HANG::IRGC 81615-2::[IRIS 313-12049]	IRIS 313-12049	IRGC 132352	ind3	0	GT	G	T	-	-	-
SHAN KAUK HNYIN::IRGC 81656-1::[IRIS 313-12050]	IRIS 313-12050	IRGC 128468	indx	0	GT	G	T	-	-	-
ADUKKAN::IRGC 81783-1::[IRIS 313-12052]	IRIS 313-12052	IRGC 127109	indx	0	GT	G	T	-	-	-
HUA 24::IRGC 82127-1::[IRIS 313-12054]	IRIS 313-12054	IRGC 128312	temp	0	GT	G	T	-	-	-
AI JIAO ZI::IRGC 82255-1::[IRIS 313-12057]	IRIS 313-12057	IRGC 127116	indx	0	GT	G	T	-	-	-
KUL REUSEI::IRGC 82308-1::[IRIS 313-12058]	IRIS 313-12058	IRGC 132406	ind3	0	GT	G	T	-	-	-
LIGEN 2::IRGC 82398-1::[IRIS 313-12059]	IRIS 313-12059	IRGC 128364	temp	0	GT	G	T	-	-	-
LIJIAN 942::IRGC 82399-1::[IRIS 313-12060]	IRIS 313-12060	IRGC 128365	japx	0	GT	G	T	-	-	-
YUNLEN 13::IRGC 82402-1::[IRIS 313-12061]	IRIS 313-12061	IRGC 128509	temp	0	GT	G	T	-	-	-
MARAMAY::IRGC 82628-1::[IRIS 313-12066]	IRIS 313-12066	IRGC 127609	ind3	0	GT	G	T	-	-	-
531::IRGC 82643-1::[IRIS 313-12067]	IRIS 313-12067	IRGC 127100	indx	0	GT	G	T	-	-	-
KYAUK KYI::IRGC 82773-1::[IRIS 313-12072]	IRIS 313-12072	IRGC 135766	indx	0	GT	G	T	-	-	-
DAU NGHA THAI BINH::IRGC 82891-1::[IRIS 313-12078]	IRIS 313-12078	IRGC 127301	indx	0	GT	G	T	-	-	-
KA GIL::IRGC 83029-1::[IRIS 313-12080]	IRIS 313-12080	IRGC 127475	ind3	0	GT	G	T	-	-	-
1146::IRGC 83068-1::[IRIS 313-12081]	IRIS 313-12081	IRGC 128208	ind3	0	GT	G	T	-	-	-
MAVOLATSIKA::IRGC 83137-1::[IRIS 313-12082]	IRIS 313-12082	IRGC 127614	ind2	0	GT	G	T	-	-	-
SARIN TSIPALA::IRGC 83154-1::[IRIS 313-12083]	IRIS 313-12083	IRGC 128460	ind2	0	GT	G	T	-	-	-
NEANG MINH::IRGC 83897-1::[IRIS 313-12097]	IRIS 313-12097	IRGC 135778	ind3	0	GT	G	T	-	-	-
SAMRONG 2::IRGC 83951-1::[IRIS 313-12101]	IRIS 313-12101	IRGC 132298	ind3	0	GT	G	T	-	-	-
SOK SOV::IRGC 83966-1::[IRIS 313-12102]	IRIS 313-12102	IRGC 132299	ind3	0	GT	G	T	-	-	-
ARITH::IRGC 84347-2::[IRIS 313-12109]	IRIS 313-12109	IRGC 127975	ind3	0	GT	G	T	-	-	-
OVIBENAMPOTAKA + OVIBE + MAKALIOKA::IRGC 84756-1::[IRIS 313-12118]	IRIS 313-12118	IRGC 127691	ind2	0	GT	G	T	-	-	-
CHA LIENG::IRGC 84920-1::[IRIS 313-12121]	IRIS 313-12121	IRGC 127254	ind3	0	GT	G	T	-	-	-
INPONG::IRGC 85524-1::[IRIS 313-12127]	IRIS 313-12127	IRGC 127431	ind3	0	GT	G	T	-	-	-
HMA GNENG::IRGC 85751-1::[IRIS 313-12128]	IRIS 313-12128	IRGC 127408	ind3	0	GT	G	T	-	-	-
KHAO PA::IRGC 85972-1::[IRIS 313-12130]	IRIS 313-12130	IRGC 127559	ind3	0	GT	G	T	-	-	-
LG 944::IRGC 86000-1::[IRIS 313-12131]	IRIS 313-12131	IRGC 132011	ind3	0	GT	G	T	-	-	-
TAP KHOUAY::IRGC 86373-1::[IRIS 313-12133]	IRIS 313-12133	IRGC 127849	ind3	0	GT	G	T	-	-	-
PERUBAK LUEY::IRGC 86436-1::[IRIS 313-12135]	IRIS 313-12135	IRGC 127726	ind1B	0	GT	G	T	-	-	-
YADU BARA::IRGC 86912-1::[IRIS 313-12138]	IRIS 313-12138	IRGC 127896	indx	0	GT	G	T	-	-	-
ATT CHHMOUS::IRGC 87030-1::[IRIS 313-12142]	IRIS 313-12142	IRGC 127177	ind3	0	GT	G	T	-	-	-
SRAU KHGNAERNG::IRGC 87073-1::[IRIS 313-12143]	IRIS 313-12143	IRGC 132300	ind3	0	GT	G	T	-	-	-
AM BEUS::IRGC 87189-1::[IRIS 313-12146]	IRIS 313-12146	IRGC 127121	indx	0	GT	G	T	-	-	-
ARNG'-KAR PHAR ONG::IRGC 87196-1::[IRIS 313-12147]	IRIS 313-12147	IRGC 127171	ind3	0	GT	G	T	-	-	-
ARN'-SAR THNGORN'::IRGC 87205-1::[IRIS 313-12148]	IRIS 313-12148	IRGC 127172	ind3	0	GT	G	T	-	-	-
DAMNOEUB KRACHAK SESS::IRGC 87380-1::[IRIS 313-12151]	IRIS 313-12151	IRGC 132279	ind3	0	GT	G	T	-	-	-
DAMM NOEB THNGORN'::IRGC 87428-1::[IRIS 313-12152]	IRIS 313-12152	IRGC 132398	ind3	0	GT	G	T	-	-	-
PA PHA EA::IRGC 87751-1::[IRIS 313-12161]	IRIS 313-12161	IRGC 127717	ind3	0	GT	G	T	-	-	-
JHINUWA DHAN::IRGC 88545-1::[IRIS 313-12180]	IRIS 313-12180	IRGC 128323	indx	0	GT	G	T	-	-	-
NYAULI::IRGC 88628-1::[IRIS 313-12182]	IRIS 313-12182	IRGC 127686	indx	0	GT	G	T	-	-	-
SETYA::IRGC 88654-1::[IRIS 313-12183]	IRIS 313-12183	IRGC 127796	aus	0	GT	G	T	-	-	-
AE NOUA::IRGC 89308-1::[IRIS 313-12185]	IRIS 313-12185	IRGC 127110	indx	0	GT	G	T	-	-	-
BAO DAM::IRGC 89352-1::[IRIS 313-12186]	IRIS 313-12186	IRGC 128239	indx	0	GT	G	T	-	-	-
CHAM LEK::IRGC 89387-1::[IRIS 313-12187]	IRIS 313-12187	IRGC 127255	indx	0	GT	G	T	-	-	-
CHAO DO::IRGC 89430-1::[IRIS 313-12188]	IRIS 313-12188	IRGC 127260	ind3	0	GT	G	T	-	-	-
CHAO KHAW NYAO::IRGC 89460-1::[IRIS 313-12190]	IRIS 313-12190	IRGC 131975	indx	0	GT	G	T	-	-	-
DO NOUAN::IRGC 89648-1::[IRIS 313-12193]	IRIS 313-12193	IRGC 127341	ind3	0	GT	G	T	-	-	-
SALA::IRGC 90457-1::[IRIS 313-12207]	IRIS 313-12207	IRGC 128456	indx	0	GT	G	T	-	-	-
CHAM TON::IRGC 90600-1::[IRIS 313-12210]	IRIS 313-12210	IRGC 127257	indx	0	GT	G	T	-	-	-
CHAO KHIE KHOUAY::IRGC 90968-1::[IRIS 313-12220]	IRIS 313-12220	IRGC 131976	indx	0	GT	G	T	-	-	-
EA LOUY::IRGC 91220-1::[IRIS 313-12221]	IRIS 313-12221	IRGC 127351	ind3	0	GT	G	T	-	-	-
LAM BOUN::IRGC 91525-1::[IRIS 313-12222]	IRIS 313-12222	IRGC 127548	ind3	0	GT	G	T	-	-	-
NOON SOUNG::IRGC 91956-1::[IRIS 313-12224]	IRIS 313-12224	IRGC 127681	ind3	0	GT	G	T	-	-	-
PA LAT NGAN::IRGC 91983-1::[IRIS 313-12225]	IRIS 313-12225	IRGC 127711	ind3	0	GT	G	T	-	-	-
TAM::IRGC 92253-1::[IRIS 313-12229]	IRIS 313-12229	IRGC 127843	ind3	0	GT	G	T	-	-	-
TOUN::IRGC 92291-2::[IRIS 313-12231]	IRIS 313-12231	IRGC 128192	ind3	0	GT	G	T	-	-	-
TE SAN AI 2::IRGC 93355-1::[IRIS 313-12232]	IRIS 313-12232	IRGC 127852	indx	0	GT	G	T	-	-	-
ANLINGWUBAILI::IRGC 93363-1::[IRIS 313-12234]	IRIS 313-12234	IRGC 127124	ind1B	0	GT	G	T	-	-	-
LAOZAOGU::IRGC 93444-1::[IRIS 313-12236]	IRIS 313-12236	IRGC 127552	ind1A	0	GT	G	T	-	-	-
WUGU::IRGC 93479-1::[IRIS 313-12237]	IRIS 313-12237	IRGC 127893	ind1A	0	GT	G	T	-	-	-
PULUT MINYAK::IRGC 93615-1::[IRIS 313-12240]	IRIS 313-12240	IRGC 132294	ind3	0	GT	G	T	-	-	-
BANGKOUY::IRGC 94037-1::[IRIS 313-12246]	IRIS 313-12246	IRGC 127208	ind3	0	GT	G	T	-	-	-
DAMNOEUB KRAMOUM::IRGC 94084-2::[IRIS 313-12247]	IRIS 313-12247	IRGC 128026	ind3	0	GT	G	T	-	-	-
DAMNOUEB PHDAU PEN::IRGC 94176-1::[IRIS 313-12249]	IRIS 313-12249	IRGC 128271	ind3	0	GT	G	T	-	-	-
RUS RUSSEI::IRGC 94341-1::[IRIS 313-12251]	IRIS 313-12251	IRGC 127772	ind3	0	GT	G	T	-	-	-
EA NOUAN::IRGC 95147-1::[IRIS 313-12259]	IRIS 313-12259	IRGC 127352	ind3	0	GT	G	T	-	-	-
EA KHAW NGAN::IRGC 95176-2::[IRIS 313-12260]	IRIS 313-12260	IRGC 128037	ind3	0	GT	G	T	-	-	-
EA TOM::IRGC 95276-1::[IRIS 313-12261]	IRIS 313-12261	IRGC 127354	ind3	0	GT	G	T	-	-	-
KHIE TOM::IRGC 95601-1::[IRIS 313-12263]	IRIS 313-12263	IRGC 127521	ind3	0	GT	G	T	-	-	-
MAYATAUNG::IRGC 95957-1::[IRIS 313-12268]	IRIS 313-12268	IRGC 127616	indx	0	GT	G	T	-	-	-
SHWEWARHNAN::IRGC 96053-1::[IRIS 313-12269]	IRIS 313-12269	IRGC 127802	indx	0	GT	G	T	-	-	-
TOAM JUM::IRGC 96077-1::[IRIS 313-12270]	IRIS 313-12270	IRGC 127864	indx	0	GT	G	T	-	-	-
AIJIAONANTE::IRGC 96974-1::[IRIS 313-12273]	IRIS 313-12273	IRGC 127115	ind1A	0	GT	G	T	-	-	-
MAGU::IRGC 97027-1::[IRIS 313-12275]	IRIS 313-12275	IRGC 127590	indx	0	GT	G	T	-	-	-
MENALAVA::IRGC 97122-1::[IRIS 313-12278]	IRIS 313-12278	IRGC 135774	ind2	0	GT	G	T	-	-	-
MAKALIOKA::IRGC 97193-1::[IRIS 313-12280]	IRIS 313-12280	IRGC 132013	indx	0	GT	G	T	-	-	-
TSY MILA RO::IRGC 97233-1::[IRIS 313-12282]	IRIS 313-12282	IRGC 132302	indx	0	GT	G	T	-	-	-
VARY 5000 FOTSY::IRGC 97235-1::[IRIS 313-12283]	IRIS 313-12283	IRGC 127884	indx	0	GT	G	T	-	-	-
EKAYIN SAW::IRGC 97468-2::[IRIS 313-12286]	IRIS 313-12286	IRGC 128038	ind3	0	GT	G	T	-	-	-
KAUK HNYINGWA::IRGC 97487-1::[IRIS 313-12287]	IRIS 313-12287	IRGC 127501	ind3	0	GT	G	T	-	-	-
NGWE TOE KYE::IRGC 97530-1::[IRIS 313-12288]	IRIS 313-12288	IRGC 128405	ind3	0	GT	G	T	-	-	-
JON JAN::IRGC 97633-1::[IRIS 313-12290]	IRIS 313-12290	IRGC 127466	indx	0	GT	G	T	-	-	-
NGA CHEKH FAT::IRGC 97701-2::[IRIS 313-12291]	IRIS 313-12291	IRGC 132358	indx	0	GT	G	T	-	-	-
EMAHTAKYAN::IRGC 97789-1::[IRIS 313-12292]	IRIS 313-12292	IRGC 127358	ind3	0	GT	G	T	-	-	-
SABALINE::IRGC 98059-1::[IRIS 313-12296]	IRIS 313-12296	IRGC 127773	ind3	0	GT	G	T	-	-	-
LOUK PASOM::IRGC 98136-1::[IRIS 313-12297]	IRIS 313-12297	IRGC 127576	indx	0	GT	G	T	-	-	-
NGAM KON DAM::IRGC 98486-1::[IRIS 313-12300]	IRIS 313-12300	IRGC 127673	indx	0	GT	G	T	-	-	-
LG 10178::IRGC 98526-1::[IRIS 313-12301]	IRIS 313-12301	IRGC 127556	indx	0	GT	G	T	-	-	-
LG 4153::IRGC 98528-1::[IRIS 313-12302]	IRIS 313-12302	IRGC 127560	ind3	0	GT	G	T	-	-	-
LG 9274::IRGC 98715-1::[IRIS 313-12303]	IRIS 313-12303	IRGC 127561	indx	0	GT	G	T	-	-	-
PA KHENG KHAW::IRGC 98779-1::[IRIS 313-12305]	IRIS 313-12305	IRGC 127708	ind3	0	GT	G	T	-	-	-
SAM SI::IRGC 99020-1::[IRIS 313-12308]	IRIS 313-12308	IRGC 127782	ind3	0	GT	G	T	-	-	-
SANPATONG NYAY::IRGC 99050-1::[IRIS 313-12309]	IRIS 313-12309	IRGC 127785	ind3	0	GT	G	T	-	-	-
PSBRC 18::IRGC 99639-1::[IRIS 313-12319]	IRIS 313-12319	IRGC 127743	ind1B	0	GT	G	T	-	-	-
BER YA::IRGC 99970-1::[IRIS 313-12324]	IRIS 313-12324	IRGC 128241	subtrop	0	GT	G	T	-	-	-
DISSI::IRGC 101346-1::[IRIS 313-12325]	IRIS 313-12325	IRGC 127321	ind2	0	GT	G	T	-	-	-
CHAO DO::IRGC 106666-1::[IRIS 313-12329]	IRIS 313-12329	IRGC 128258	indx	0	GT	G	T	-	-	-
DO KHAW::IRGC 106977-1::[IRIS 313-12334]	IRIS 313-12334	IRGC 127334	ind3	0	GT	G	T	-	-	-
LOUK NOK::IRGC 107599-1::[IRIS 313-12348]	IRIS 313-12348	IRGC 127575	subtrop	0	GT	G	T	-	-	-
MAK KHEUA DENG::IRGC 107709-1::[IRIS 313-12349]	IRIS 313-12349	IRGC 127592	subtrop	0	GT	G	T	-	-	-
NASAENG::IRGC 107818-1::[IRIS 313-12354]	IRIS 313-12354	IRGC 127649	indx	0	GT	G	T	-	-	-
NASAENG::IRGC 107819-1::[IRIS 313-12355]	IRIS 313-12355	IRGC 127650	indx	0	GT	G	T	-	-	-
IR 1561-228-3-3::IRGC 32627-C1::[IRIS 313-7684]	IRIS 313-7684	IRGC 122088	indx	0	GT	G	T	-	-	-
IR 19746-28-2-2::IRGC 78072-C1::[IRIS 313-7685]	IRIS 313-7685	IRGC 122089	ind1B	0	GT	G	T	-	-	-
IR 22::IRGC 11356-C1::[IRIS 313-7688]	IRIS 313-7688	IRGC 122091	ind1B	0	GT	G	T	-	-	-
IR 2344-P1 PB-9-3-2B::IRGC 39317-C1::[IRIS 313-7690]	IRIS 313-7690	IRGC 122093	indx	0	GT	G	T	-	-	-
IR 28::IRGC 30411-C1::[IRIS 313-7691]	IRIS 313-7691	IRGC 122094	ind1B	0	GT	G	T	-	-	-
NONA BOKRA::IRGC 22710-C1::[IRIS 313-7736]	IRIS 313-7736	IRGC 122181	ind2	0	GT	G	T	-	-	-
SONA::IRGC 26971-C1::[IRIS 313-7780]	IRIS 313-7780	IRGC 122255	indx	0	GT	G	T	-	-	-
KAKANI 2::IRGC 13373-C1::[IRIS 313-7933]	IRIS 313-7933	IRGC 122128	admix	0	GT	G	T	-	-	-
POKKALI::IRGC 8948-1::[IRIS 313-8244]	IRIS 313-8244	IRGC 126002	ind2	0	GT	G	T	-	-	-
GERDEH::[IRIS 313-8256]	IRIS 313-8256	IRGC 117474	japx	0	GT	G	T	-	-	-
CO 39::[IRIS 313-8265]	IRIS 313-8265	IRGC 117454	indx	0	GT	G	T	-	-	-
AVO::[IRIS 313-8288]	IRIS 313-8288	IRGC 117430	indx	0	GT	G	T	-	-	-
CARREON::[IRIS 313-8292]	IRIS 313-8292	IRGC 117442	ind3	0	GT	G	T	-	-	-
SAGNADE::IRGC 15801-1::[IRIS 313-8293]	IRIS 313-8293	IRGC 132432	ind3	0	GT	G	T	-	-	-
SURMATIYA::IRGC 74779-1::[IRIS 313-8303]	IRIS 313-8303	IRGC 126008	ind2	0	GT	G	T	-	-	-
URAIBOOL::IRGC 52785-1::[IRIS 313-8305]	IRIS 313-8305	IRGC 126289	ind2	0	GT	G	T	-	-	-
BATU::IRGC 71508-1::[IRIS 313-8312]	IRIS 313-8312	IRGC 131932	ind3	0	GT	G	T	-	-	-
RADIN PAHANG::IRGC 14487-1::[IRIS 313-8316]	IRIS 313-8316	IRGC 131948	ind3	0	GT	G	T	-	-	-
POENOET HITAM::IRGC 8193-1::[IRIS 313-8324]	IRIS 313-8324	IRGC 121474	admix	0	GT	G	T	-	-	-
ARC 15091::IRGC 43048-1::[IRIS 313-8332]	IRIS 313-8332	IRGC 126298	indx	0	GT	G	T	-	-	-
BAT DO::IRGC 7014-1::[IRIS 313-8341]	IRIS 313-8341	IRGC 121599	indx	0	GT	G	T	-	-	-
LATA MONA::IRGC 49333-1::[IRIS 313-8349]	IRIS 313-8349	IRGC 128535	ind2	0	GT	G	T	-	-	-
MENTIK TJERE BELUT::IRGC 18254-1::[IRIS 313-8368]	IRIS 313-8368	IRGC 126071	indx	0	GT	G	T	-	-	-
SAN CHIAO TSWEN::IRGC 1565-1::[IRIS 313-8380]	IRIS 313-8380	IRGC 126123	ind1A	0	GT	G	T	-	-	-
GENE::IRGC 67434-1::[IRIS 313-8383]	IRIS 313-8383	IRGC 125964	indx	0	GT	G	T	-	-	-
ARC 10812::IRGC 21074-1::[IRIS 313-8386]	IRIS 313-8386	IRGC 126173	indx	0	GT	G	T	-	-	-
IR 2003-P7-7-4-2::IRGC 32671-1::[IRIS 313-8392]	IRIS 313-8392	IRGC 125970	ind1B	0	GT	G	T	-	-	-
68-2::IRGC 14546-1::[IRIS 313-8399]	IRIS 313-8399	IRGC 126113	temp	0	GT	G	T	-	-	-
RIKUTO NORIN MOCHI 20::IRGC 410-1::[IRIS 313-8400]	IRIS 313-8400	IRGC 125622	trop	0	GT	G	T	-	-	-
JIN JUN DAO::IRGC 59710-1::[IRIS 313-8405]	IRIS 313-8405	IRGC 125613	indx	0	GT	G	T	-	-	-
SOM NGHE AN::IRGC 60751-1::[IRIS 313-8409]	IRIS 313-8409	IRGC 126007	indx	0	GT	G	T	-	-	-
FEI GAI 122::IRGC 63599-1::[IRIS 313-8412]	IRIS 313-8412	IRGC 125609	indx	0	GT	G	T	-	-	-
ARC 18202::IRGC 42328-1::[IRIS 313-8414]	IRIS 313-8414	IRGC 126175	indx	0	GT	G	T	-	-	-
CHANG LE SAN SHU ZAO::IRGC 63561-1::[IRIS 313-8433]	IRIS 313-8433	IRGC 126115	ind1A	0	GT	G	T	-	-	-
UPRH 233::IRGC 61667-1::[IRIS 313-8435]	IRIS 313-8435	IRGC 125627	ind1A	0	GT	G	T	-	-	-
PIKTO MAMAS::IRGC 18487-1::[IRIS 313-8436]	IRIS 313-8436	IRGC 126307	trop	0	GT	G	T	-	-	-
IRRIBINI::IRGC 49094-1::[IRIS 313-8437]	IRIS 313-8437	IRGC 126215	indx	0	GT	G	T	-	-	-
498-2A BR 8::IRGC 5891-1::[IRIS 313-8450]	IRIS 313-8450	IRGC 126041	ind2	0	GT	G	T	-	-	-
ARC 18597::IRGC 43299-1::[IRIS 313-8453]	IRIS 313-8453	IRGC 126043	indx	0	GT	G	T	-	-	-
LAI YIP ZIM::IRGC 4955-1::[IRIS 313-8454]	IRIS 313-8454	IRGC 125618	ind1A	0	GT	G	T	-	-	-
ARC 18175::IRGC 42316-1::[IRIS 313-8458]	IRIS 313-8458	IRGC 131928	indx	0	GT	G	T	-	-	-
LEONG ORN 4135::IRGC 14087-1::[IRIS 313-8468]	IRIS 313-8468	IRGC 126233	ind3	0	GT	G	T	-	-	-
DAN YAN NUO::IRGC 4860-1::[IRIS 313-8481]	IRIS 313-8481	IRGC 126198	temp	0	GT	G	T	-	-	-
NAM SA GUI 19::[IRIS 313-8485]	IRIS 313-8485	IRGC 117536	ind3	0	GT	G	T	-	-	-
DAGPA MRAS::IRGC 62166-1::[IRIS 313-8486]	IRIS 313-8486	IRGC 127043	subtrop	0	GT	G	T	-	-	-
KUNENG::IRGC 71545-1::[IRIS 313-8492]	IRIS 313-8492	IRGC 126226	ind3	0	GT	G	T	-	-	-
MELABOH::IRGC 66597-1::[IRIS 313-8493]	IRIS 313-8493	IRGC 128537	ind3	0	GT	G	T	-	-	-
PUILLIPINA KATARI::IRGC 77293-1::[IRIS 313-8509]	IRIS 313-8509	IRGC 126261	ind2	0	GT	G	T	-	-	-
DAA MANSA::IRGC 67559-1::[IRIS 313-8514]	IRIS 313-8514	IRGC 126196	ind1B	0	GT	G	T	-	-	-
MANDASHERPO::IRGC 64913-1::[IRIS 313-8519]	IRIS 313-8519	IRGC 125995	subtrop	0	GT	G	T	-	-	-
DHANE BURWA::IRGC 10105-1::[IRIS 313-8530]	IRIS 313-8530	IRGC 126199	ind2	0	GT	G	T	-	-	-
NG KARAN DE::IRGC 43489-1::[IRIS 313-8536]	IRIS 313-8536	IRGC 135539	ind3	0	GT	G	T	-	-	-
SERENDAH SUNGAI DUA 25::IRGC 13892-1::[IRIS 313-8557]	IRIS 313-8557	IRGC 131956	ind3	0	GT	G	T	-	-	-
KEERIPALA CHILL PADDY::IRGC 49790-1::[IRIS 313-8559]	IRIS 313-8559	IRGC 125615	ind2	0	GT	G	T	-	-	-
LARHA MUGAD::IRGC 52339-1::[IRIS 313-8568]	IRIS 313-8568	IRGC 125619	ind2	0	GT	G	T	-	-	-
ES 21::IRGC 56171-1::[IRIS 313-8571]	IRIS 313-8571	IRGC 126204	ind3	0	GT	G	T	-	-	-
ARC 11901::IRGC 21727-1::[IRIS 313-8585]	IRIS 313-8585	IRGC 127033	indx	0	GT	G	T	-	-	-
PLI KHAO::IRGC 64596-1::[IRIS 313-8586]	IRIS 313-8586	IRGC 126081	ind3	0	GT	G	T	-	-	-
SIAM ER 32::IRGC 13917-1::[IRIS 313-8591]	IRIS 313-8591	IRGC 135543	ind3	0	GT	G	T	-	-	-
MAKALIOKA STANDARD::IRGC 12768-1::[IRIS 313-8595]	IRIS 313-8595	IRGC 126240	ind2	0	GT	G	T	-	-	-
ARC 12884::IRGC 22417-1::[IRIS 313-8603]	IRIS 313-8603	IRGC 126042	indx	0	GT	G	T	-	-	-
AC 13 (T 141)::IRGC 5456-1::[IRIS 313-8606]	IRIS 313-8606	IRGC 131926	ind3	0	GT	G	T	-	-	-
RAJHUSAI (ACR 12)::IRGC 53630-1::[IRIS 313-8614]	IRIS 313-8614	IRGC 126264	ind2	0	GT	G	T	-	-	-
IR 5494 (BPH 1)::IRGC 24484-1::[IRIS 313-8616]	IRIS 313-8616	IRGC 131939	ind1B	0	GT	G	T	-	-	-
ARC 11663::IRGC 42695-1::[IRIS 313-8621]	IRIS 313-8621	IRGC 126174	ind1B	0	GT	G	T	-	-	-
XITTO::IRGC 6671-1::[IRIS 313-8622]	IRIS 313-8622	IRGC 126294	ind2	0	GT	G	T	-	-	-
PRELUDE::IRGC 1790-1::[IRIS 313-8627]	IRIS 313-8627	IRGC 126260	trop	0	GT	G	T	-	-	-
DUDRE::IRGC 52523-1::[IRIS 313-8631]	IRIS 313-8631	IRGC 125608	ind2	0	GT	G	T	-	-	-
BALINGMI::IRGC 62156-1::[IRIS 313-8637]	IRIS 313-8637	IRGC 126179	subtrop	0	GT	G	T	-	-	-
Na souan::IRGC 11889-1::[IRIS 313-8638]	IRIS 313-8638	IRGC 126250	ind3	0	GT	G	T	-	-	-
DAJA::IRGC 17440-1::[IRIS 313-8643]	IRIS 313-8643	IRGC 131935	ind3	0	GT	G	T	-	-	-
PAI YI PING::IRGC 1368-1::[IRIS 313-8645]	IRIS 313-8645	IRGC 126122	ind1A	0	GT	G	T	-	-	-
PERUNEL::IRGC 63113-1::[IRIS 313-8647]	IRIS 313-8647	IRGC 125621	ind2	0	GT	G	T	-	-	-
CO 19::IRGC 5905-1::[IRIS 313-8657]	IRIS 313-8657	IRGC 135525	indx	0	GT	G	T	-	-	-
CP 231::IRGC 34018-1::[IRIS 313-8658]	IRIS 313-8658	IRGC 126195	japx	0	GT	G	T	-	-	-
KOTTEYARAN::IRGC 47383-1::[IRIS 313-8660]	IRIS 313-8660	IRGC 125616	ind2	0	GT	G	T	-	-	-
M 7::IRGC 34281-1::[IRIS 313-8665]	IRIS 313-8665	IRGC 127058	temp	0	GT	G	T	-	-	-
HAWM KRUA::IRGC 64333-1::[IRIS 313-8674]	IRIS 313-8674	IRGC 125965	ind3	0	GT	G	T	-	-	-
JAO LEUANG::IRGC 65866-1::[IRIS 313-8679]	IRIS 313-8679	IRGC 126216	ind3	0	GT	G	T	-	-	-
JOTA BITCHI 1::IRGC 77253-1::[IRIS 313-8683]	IRIS 313-8683	IRGC 135532	ind2	0	GT	G	T	-	-	-
NEP HOA VANG::[IRIS 313-8690]	IRIS 313-8690	IRGC 117537	japx	0	GT	G	T	-	-	-
YEBAWYIN::IRGC 33885-1::[IRIS 313-8697]	IRIS 313-8697	IRGC 125628	ind3	0	GT	G	T	-	-	-
BALASURIYA A::IRGC 66509-1::[IRIS 313-8699]	IRIS 313-8699	IRGC 126178	indx	0	GT	G	T	-	-	-
DA 7::[IRIS 313-8703]	IRIS 313-8703	IRGC 124432	ind2	0	GT	G	T	-	-	-
NELI::IRGC 66603-1::[IRIS 313-8713]	IRIS 313-8713	IRGC 135538	ind3	0	GT	G	T	-	-	-
BAZAIL::IRGC 27526-1::[IRIS 313-8717]	IRIS 313-8717	IRGC 126184	indx	0	GT	G	T	-	-	-
KUTAI PAYA::IRGC 19528-1::[IRIS 313-8723]	IRIS 313-8723	IRGC 126033	ind3	0	GT	G	T	-	-	-
PULUT BARAYA::IRGC 27393-1::[IRIS 313-8725]	IRIS 313-8725	IRGC 126262	ind3	0	GT	G	T	-	-	-
T 315::IRGC 54792-1::[IRIS 313-8727]	IRIS 313-8727	IRGC 126280	ind2	0	GT	G	T	-	-	-
WP 36::IRGC 55278-1::[IRIS 313-8732]	IRIS 313-8732	IRGC 126092	ind1B	0	GT	G	T	-	-	-
NEP NGAU::IRGC 78369-1::[IRIS 313-8735]	IRIS 313-8735	IRGC 126074	japx	0	GT	G	T	-	-	-
SADAJIRA 19-287::IRGC 38320-1::[IRIS 313-8737]	IRIS 313-8737	IRGC 126270	ind2	0	GT	G	T	-	-	-
TAI 6::IRGC 69058-1::[IRIS 313-8739]	IRIS 313-8739	IRGC 126090	admix	0	GT	G	T	-	-	-
NIAO YAO::IRGC 5496-1::[IRIS 313-8743]	IRIS 313-8743	IRGC 126075	indx	0	GT	G	T	-	-	-
HNANWA::IRGC 33118-1::[IRIS 313-8751]	IRIS 313-8751	IRGC 126209	ind3	0	GT	G	T	-	-	-
TYPE 50::IRGC 74782-1::[IRIS 313-8754]	IRIS 313-8754	IRGC 126011	ind2	0	GT	G	T	-	-	-
NORIN 6::IRGC 2633-1::[IRIS 313-8755]	IRIS 313-8755	IRGC 126120	temp	0	GT	G	T	-	-	-
NIRGUNI::IRGC 61127-1::[IRIS 313-8757]	IRIS 313-8757	IRGC 126000	ind2	0	GT	G	T	-	-	-
TIMMURAY::IRGC 67857-1::[IRIS 313-8765]	IRIS 313-8765	IRGC 126284	aro	0	GT	G	T	-	-	-
ARANG::[IRIS 313-8791]	IRIS 313-8791	IRGC 117423	ind3	0	GT	G	T	-	-	-
DUDH KADAR::IRGC 67707-1::[IRIS 313-8796]	IRIS 313-8796	IRGC 125607	ind2	0	GT	G	T	-	-	-
KATUNG::IRGC 71536-1::[IRIS 313-8811]	IRIS 313-8811	IRGC 131940	ind3	0	GT	G	T	-	-	-
RELLY::IRGC 14623-1::[IRIS 313-8812]	IRIS 313-8812	IRGC 126160	ind3	0	GT	G	T	-	-	-
ARC 10497::[IRIS 313-8813]	IRIS 313-8813	IRGC 117425	aro	0	GT	G	T	-	-	-
ARC 14060::IRGC 41374-1::[IRIS 313-8844]	IRIS 313-8844	IRGC 125648	ind2	0	GT	G	T	-	-	-
BAIANG 6::IRGC 6129-1::[IRIS 313-8846]	IRIS 313-8846	IRGC 125668	indx	0	GT	G	T	-	-	-
CHAKOL::IRGC 77226-1::[IRIS 313-8854]	IRIS 313-8854	IRGC 125696	ind2	0	GT	G	T	-	-	-
S 201::IRGC 55230-1::[IRIS 313-8856]	IRIS 313-8856	IRGC 125893	temp	0	GT	G	T	-	-	-
KAMNAM::IRGC 64902-1::[IRIS 313-8857]	IRIS 313-8857	IRGC 125793	subtrop	0	GT	G	T	-	-	-
PADI SEPAH::IRGC 48803-1::[IRIS 313-8865]	IRIS 313-8865	IRGC 126345	trop	0	GT	G	T	-	-	-
PAOTSUPAGAIAHON::IRGC 17072-1::[IRIS 313-8873]	IRIS 313-8873	IRGC 125867	admix	0	GT	G	T	-	-	-
PAGAIYAHAN::[IRIS 313-8880]	IRIS 313-8880	IRGC 117550	indx	0	GT	G	T	-	-	-
E WAWNG::IRGC 71140-1::[IRIS 313-8884]	IRIS 313-8884	IRGC 126134	subtrop	0	GT	G	T	-	-	-
LU MAO ZHAN::IRGC 68159-1::[IRIS 313-8889]	IRIS 313-8889	IRGC 125829	indx	0	GT	G	T	-	-	-
ARC 14654::IRGC 41663-1::[IRIS 313-8900]	IRIS 313-8900	IRGC 125650	ind2	0	GT	G	T	-	-	-
BPI 76 NON SENSITIVE (GREEN)::IRGC 9790-1::[IRIS 313-8903]	IRIS 313-8903	IRGC 120902	ind3	0	GT	G	T	-	-	-
FAYA MOSHI::IRGC 69653-1::[IRIS 313-8909]	IRIS 313-8909	IRGC 125740	ind3	0	GT	G	T	-	-	-
E 2040::IRGC 67968-1::[IRIS 313-8914]	IRIS 313-8914	IRGC 125731	indx	0	GT	G	T	-	-	-
KURULUTUDU::IRGC 36304-1::[IRIS 313-8925]	IRIS 313-8925	IRGC 125813	ind2	0	GT	G	T	-	-	-
MUKKALA BAZAL::IRGC 77279-1::[IRIS 313-8930]	IRIS 313-8930	IRGC 125844	ind1B	0	GT	G	T	-	-	-
PATISAIL::IRGC 37562-1::[IRIS 313-8932]	IRIS 313-8932	IRGC 126079	ind3	0	GT	G	T	-	-	-
ARC 18061::IRGC 47650-1::[IRIS 313-8935]	IRIS 313-8935	IRGC 127034	indx	0	GT	G	T	-	-	-
FU ZAO XIAN::IRGC 63619-1::[IRIS 313-8940]	IRIS 313-8940	IRGC 125744	ind1A	0	GT	G	T	-	-	-
ARC 11524::IRGC 42672-1::[IRIS 313-8946]	IRIS 313-8946	IRGC 125641	indx	0	GT	G	T	-	-	-
BUCAYAB::IRGC 44357-1::[IRIS 313-8948]	IRIS 313-8948	IRGC 126974	ind3	0	GT	G	T	-	-	-
RADEN KARAMUNTING::IRGC 20098-1::[IRIS 313-8956]	IRIS 313-8956	IRGC 125882	ind3	0	GT	G	T	-	-	-
BAM 9::IRGC 6179-1::[IRIS 313-8957]	IRIS 313-8957	IRGC 125670	ind2	0	GT	G	T	-	-	-
E DAW HAWM::IRGC 47938-1::[IRIS 313-8980]	IRIS 313-8980	IRGC 126132	ind3	0	GT	G	T	-	-	-
ARC 18112::IRGC 42274-1::[IRIS 313-8982]	IRIS 313-8982	IRGC 125655	indx	0	GT	G	T	-	-	-
KHAO' HAWM::IRGC 78257-1::[IRIS 313-8985]	IRIS 313-8985	IRGC 126153	ind3	0	GT	G	T	-	-	-
BANIKAT::IRGC 67720-1::[IRIS 313-8988]	IRIS 313-8988	IRGC 125672	ind2	0	GT	G	T	-	-	-
ARC 14064::IRGC 41377-1::[IRIS 313-8994]	IRIS 313-8994	IRGC 125649	indx	0	GT	G	T	-	-	-
SRAU SENG::IRGC 30290-1::[IRIS 313-8996]	IRIS 313-8996	IRGC 126169	ind3	0	GT	G	T	-	-	-
ARC 11430 B::IRGC 14567-1::[IRIS 313-8999]	IRIS 313-8999	IRGC 125640	subtrop	0	GT	G	T	-	-	-
KOTOBUKI MOCHI::[IRIS 313-9002]	IRIS 313-9002	IRGC 117518	temp	0	GT	G	T	-	-	-
LONG KHI KRAI::IRGC 64490-1::[IRIS 313-9006]	IRIS 313-9006	IRGC 126985	ind3	0	GT	G	T	-	-	-
PING SHAN TA TSWEN KU::IRGC 1563-1::[IRIS 313-9017]	IRIS 313-9017	IRGC 126988	indx	0	GT	G	T	-	-	-
KAM PAI::IRGC 78245-1::[IRIS 313-9019]	IRIS 313-9019	IRGC 126152	ind3	0	GT	G	T	-	-	-
LEUANG CHAIYAPHUM::IRGC 78266-1::[IRIS 313-9020]	IRIS 313-9020	IRGC 126983	ind3	0	GT	G	T	-	-	-
CR 60-10::IRGC 15777-1::[IRIS 313-9023]	IRIS 313-9023	IRGC 125715	indx	0	GT	G	T	-	-	-
MUTTU SAMBA::IRGC 36333-1::[IRIS 313-9039]	IRIS 313-9039	IRGC 121441	ind2	0	GT	G	T	-	-	-
IR 2071-586-5-6-3::IRGC 39291-1::[IRIS 313-9044]	IRIS 313-9044	IRGC 125971	ind1B	0	GT	G	T	-	-	-
TSCHINANANGKA::IRGC 64935-1::[IRIS 313-9048]	IRIS 313-9048	IRGC 125930	subtrop	0	GT	G	T	-	-	-
BIDAPIK::IRGC 43354-1::[IRIS 313-9054]	IRIS 313-9054	IRGC 131933	ind3	0	GT	G	T	-	-	-
MAE MAI LUD NI::IRGC 66065-1::[IRIS 313-9062]	IRIS 313-9062	IRGC 125831	ind3	0	GT	G	T	-	-	-
PAI CHUEH CHIU LIU::IRGC 34259-1::[IRIS 313-9065]	IRIS 313-9065	IRGC 125865	ind1A	0	GT	G	T	-	-	-
BHOJON KOLPO::IRGC 31727-1::[IRIS 313-9067]	IRIS 313-9067	IRGC 125681	ind2	0	GT	G	T	-	-	-
KONTOL 86::IRGC 14281-1::[IRIS 313-9070]	IRIS 313-9070	IRGC 126154	ind3	0	GT	G	T	-	-	-
MUTA GANJE::IRGC 26744-1::[IRIS 313-9072]	IRIS 313-9072	IRGC 125847	ind2	0	GT	G	T	-	-	-
TAKAO MOCHI::IRGC 2564-1::[IRIS 313-9081]	IRIS 313-9081	IRGC 125915	temp	0	GT	G	T	-	-	-
XIA ZHI BAI::IRGC 53437-1::[IRIS 313-9111]	IRIS 313-9111	IRGC 125940	ind1A	0	GT	G	T	-	-	-
LEUANG YAI 344::IRGC 651-1::[IRIS 313-9112]	IRIS 313-9112	IRGC 125826	ind3	0	GT	G	T	-	-	-
LEUANG 28-1-87::IRGC 874-1::[IRIS 313-9114]	IRIS 313-9114	IRGC 125822	indx	0	GT	G	T	-	-	-
LEUANG YAI 29-12-2::IRGC 881-1::[IRIS 313-9115]	IRIS 313-9115	IRGC 126157	ind3	0	GT	G	T	-	-	-
LEUANG YAI 2 B 72::IRGC 882-1::[IRIS 313-9116]	IRIS 313-9116	IRGC 126138	ind3	0	GT	G	T	-	-	-
BAJAR KUNING PAHIT::IRGC 17186-1::[IRIS 313-9117]	IRIS 313-9117	IRGC 131931	ind3	0	GT	G	T	-	-	-
LEUANG YAI 29-12-46::IRGC 24397-1::[IRIS 313-9119]	IRIS 313-9119	IRGC 125825	ind3	0	GT	G	T	-	-	-
KHAO LEUANG RAI::IRGC 48168-1::[IRIS 313-9121]	IRIS 313-9121	IRGC 125802	ind2	0	GT	G	T	-	-	-
LAYANDABU::IRGC 25214-1::[IRIS 313-9129]	IRIS 313-9129	IRGC 125820	trop	0	GT	G	T	-	-	-
DOC PHUNG D 12::IRGC 10234-1::[IRIS 313-9131]	IRIS 313-9131	IRGC 135749	ind3	0	GT	G	T	-	-	-
GOJOL GORIA::IRGC 26629-1::[IRIS 313-9139]	IRIS 313-9139	IRGC 125754	ind2	0	GT	G	T	-	-	-
81 A 32::IRGC 60162-1::[IRIS 313-9140]	IRIS 313-9140	IRGC 125631	temp	0	GT	G	T	-	-	-
BADAL 1163::IRGC 32796-1::[IRIS 313-9148]	IRIS 313-9148	IRGC 125664	ind2	0	GT	G	T	-	-	-
DHOLA AMAN (LOWLAND AMAN)::IRGC 8341-1::[IRIS 313-9156]	IRIS 313-9156	IRGC 126200	ind2	0	GT	G	T	-	-	-
THIERNO BANDE::IRGC 16009-1::[IRIS 313-9160]	IRIS 313-9160	IRGC 125922	ind3	0	GT	G	T	-	-	-
KHAO MON::IRGC 60764-1::[IRIS 313-9182]	IRIS 313-9182	IRGC 125803	indx	0	GT	G	T	-	-	-
TUMBA::IRGC 66681-1::[IRIS 313-9188]	IRIS 313-9188	IRGC 126288	ind3	0	GT	G	T	-	-	-
CODE NO 31323::IRGC 46907-1::[IRIS 313-9190]	IRIS 313-9190	IRGC 126148	indx	0	GT	G	T	-	-	-
GABAHSI RASAKI C 90::IRGC 49647-1::[IRIS 313-9197]	IRIS 313-9197	IRGC 126205	ind3	0	GT	G	T	-	-	-
ARC 6044::IRGC 12190-1::[IRIS 313-9201]	IRIS 313-9201	IRGC 126146	trop	0	GT	G	T	-	-	-
CHI SHENG TAO::IRGC 4606-1::[IRIS 313-9204]	IRIS 313-9204	IRGC 125704	ind1A	0	GT	G	T	-	-	-
LEUANG LAI MAE PRAJAN::IRGC 71279-1::[IRIS 313-9209]	IRIS 313-9209	IRGC 126984	ind3	0	GT	G	T	-	-	-
KUATEK::IRGC 14285-1::[IRIS 313-9210]	IRIS 313-9210	IRGC 131915	ind3	0	GT	G	T	-	-	-
WP 65::IRGC 36526-1::[IRIS 313-9227]	IRIS 313-9227	IRGC 126013	ind1B	0	GT	G	T	-	-	-
HOKUSETSU::IRGC 65705-1::[IRIS 313-9228]	IRIS 313-9228	IRGC 125764	temp	0	GT	G	T	-	-	-
MACAN BINUNDOK::IRGC 8245-1::[IRIS 313-9243]	IRIS 313-9243	IRGC 126239	indx	0	GT	G	T	-	-	-
KANU DAM::IRGC 29755-1::[IRIS 313-9249]	IRIS 313-9249	IRGC 125794	temp	0	GT	G	T	-	-	-
JANDA LAOR::IRGC 48552-1::[IRIS 313-9251]	IRIS 313-9251	IRGC 126980	ind3	0	GT	G	T	-	-	-
YONG JIN ZAO 3::IRGC 70441-1::[IRIS 313-9253]	IRIS 313-9253	IRGC 125946	ind1A	0	GT	G	T	-	-	-
GALWAKA HANDERAN::IRGC 31381-1::[IRIS 313-9256]	IRIS 313-9256	IRGC 125746	indx	0	GT	G	T	-	-	-
MAKRO::IRGC 74763-1::[IRIS 313-9258]	IRIS 313-9258	IRGC 126158	ind2	0	GT	G	T	-	-	-
G 25::IRGC 45733-1::[IRIS 313-9259]	IRIS 313-9259	IRGC 126150	ind2	0	GT	G	T	-	-	-
JHODI BIRUN::IRGC 31812-1::[IRIS 313-9262]	IRIS 313-9262	IRGC 125785	ind2	0	GT	G	T	-	-	-
PURA BINNI::IRGC 26772-1::[IRIS 313-9271]	IRIS 313-9271	IRGC 125878	ind2	0	GT	G	T	-	-	-
KHAO KAI::IRGC 78251-1::[IRIS 313-9281]	IRIS 313-9281	IRGC 125801	ind3	0	GT	G	T	-	-	-
PALEPYU::IRGC 33549-1::[IRIS 313-9285]	IRIS 313-9285	IRGC 125866	indx	0	GT	G	T	-	-	-
LEUANG TAWNG SOOK::IRGC 24394-1::[IRIS 313-9286]	IRIS 313-9286	IRGC 126137	ind3	0	GT	G	T	-	-	-
SONAMUKHI::IRGC 46693-1::[IRIS 313-9287]	IRIS 313-9287	IRGC 126161	ind2	0	GT	G	T	-	-	-
AUS 78-62::IRGC 69456-1::[IRIS 313-9294]	IRIS 313-9294	IRGC 131929	ind2	0	GT	G	T	-	-	-
KETAN DONGGO::IRGC 54201-1::[IRIS 313-9301]	IRIS 313-9301	IRGC 126068	trop	0	GT	G	T	-	-	-
GAM PAI 30-12-15::IRGC 831-1::[IRIS 313-9302]	IRIS 313-9302	IRGC 125747	ind3	0	GT	G	T	-	-	-
PUTEH KACA::IRGC 66614-1::[IRIS 313-9310]	IRIS 313-9310	IRGC 131946	ind3	0	GT	G	T	-	-	-
ARC 10799::IRGC 12631-1::[IRIS 313-9313]	IRIS 313-9313	IRGC 125638	indx	0	GT	G	T	-	-	-
VEN THAP::IRGC 56138-1::[IRIS 313-9317]	IRIS 313-9317	IRGC 125933	indx	0	GT	G	T	-	-	-
SIPULUT HITAM PENDEK::IRGC 20154-1::[IRIS 313-9320]	IRIS 313-9320	IRGC 125901	ind3	0	GT	G	T	-	-	-
CHIH SHEN LI::IRGC 1306-1::[IRIS 313-9324]	IRIS 313-9324	IRGC 125702	ind1A	0	GT	G	T	-	-	-
SADA RUPA::IRGC 77299-1::[IRIS 313-9325]	IRIS 313-9325	IRGC 125894	ind1B	0	GT	G	T	-	-	-
KERITING TINGGI::IRGC 19972-1::[IRIS 313-9329]	IRIS 313-9329	IRGC 131941	ind3	0	GT	G	T	-	-	-
LUA CHAN HUONG::IRGC 16800-1::[IRIS 313-9342]	IRIS 313-9342	IRGC 126236	ind3	0	GT	G	T	-	-	-
SHINCHIKU IKU 103::IRGC 10430-1::[IRIS 313-9346]	IRIS 313-9346	IRGC 121501	temp	0	GT	G	T	-	-	-
ARC 13778::IRGC 41216-1::[IRIS 313-9347]	IRIS 313-9347	IRGC 125647	indx	0	GT	G	T	-	-	-
BK 26::IRGC 45197-1::[IRIS 313-9348]	IRIS 313-9348	IRGC 125684	ind2	0	GT	G	T	-	-	-
PARA NELLU::IRGC 50009-1::[IRIS 313-9351]	IRIS 313-9351	IRGC 125868	ind2	0	GT	G	T	-	-	-
HAM 48::IRGC 29740-1::[IRIS 313-9357]	IRIS 313-9357	IRGC 128532	ind3	0	GT	G	T	-	-	-
IMPROVED BLUE ROSE::IRGC 5022-1::[IRIS 313-9366]	IRIS 313-9366	IRGC 125771	japx	0	GT	G	T	-	-	-
CHANDARHAT::IRGC 25845-1::[IRIS 313-9368]	IRIS 313-9368	IRGC 121605	aus	0	GT	G	T	-	-	-
WI BIR SHUN::IRGC 4602-1::[IRIS 313-9372]	IRIS 313-9372	IRGC 125937	ind1A	0	GT	G	T	-	-	-
HWANGJO::IRGC 55547-1::[IRIS 313-9379]	IRIS 313-9379	IRGC 125768	temp	0	GT	G	T	-	-	-
BARIK KUDI::IRGC 52807-1::[IRIS 313-9384]	IRIS 313-9384	IRGC 125674	ind2	0	GT	G	T	-	-	-
KALABAIL::IRGC 25877-1::[IRIS 313-9391]	IRIS 313-9391	IRGC 125789	ind2	0	GT	G	T	-	-	-
PA FADAYA::IRGC 58524-1::[IRIS 313-9402]	IRIS 313-9402	IRGC 131944	indx	0	GT	G	T	-	-	-
BADUIE::IRGC 53715-1::[IRIS 313-9403]	IRIS 313-9403	IRGC 125666	ind2	0	GT	G	T	-	-	-
INGSA BELANAK::IRGC 43402-1::[IRIS 313-9405]	IRIS 313-9405	IRGC 126059	trop	0	GT	G	T	-	-	-
GUMPANGAR::IRGC 71524-1::[IRIS 313-9409]	IRIS 313-9409	IRGC 131937	ind3	0	GT	G	T	-	-	-
ARC 5840::IRGC 12144-1::[IRIS 313-9424]	IRIS 313-9424	IRGC 125656	indx	0	GT	G	T	-	-	-
ARC 18092::IRGC 42256-1::[IRIS 313-9427]	IRIS 313-9427	IRGC 125654	indx	0	GT	G	T	-	-	-
RTS 16::IRGC 8235-1::[IRIS 313-9429]	IRIS 313-9429	IRGC 126309	indx	0	GT	G	T	-	-	-
GOKULGANJA::IRGC 45701-1::[IRIS 313-9433]	IRIS 313-9433	IRGC 126151	ind2	0	GT	G	T	-	-	-
7507-137::IRGC 40081-1::[IRIS 313-9438]	IRIS 313-9438	IRGC 121242	temp	0	GT	G	T	-	-	-
CI 1600::IRGC 16305-1::[IRIS 313-9463]	IRIS 313-9463	IRGC 125710	temp	0	GT	G	T	-	-	-
SML ACORNI::IRGC 13389-1::[IRIS 313-9464]	IRIS 313-9464	IRGC 125903	admix	0	GT	G	T	-	-	-
NONG KE::IRGC 59807-1::[IRIS 313-9468]	IRIS 313-9468	IRGC 125856	temp	0	GT	G	T	-	-	-
TSAO SHENG LI 1::IRGC 1309-1::[IRIS 313-9469]	IRIS 313-9469	IRGC 125929	ind1A	0	GT	G	T	-	-	-
H 6::IRGC 157-1::[IRIS 313-9472]	IRIS 313-9472	IRGC 125756	indx	0	GT	G	T	-	-	-
E 2024::IRGC 67958-1::[IRIS 313-9482]	IRIS 313-9482	IRGC 125730	ind1B	0	GT	G	T	-	-	-
CHNNOR::IRGC 67485-1::[IRIS 313-9484]	IRIS 313-9484	IRGC 125706	indx	0	GT	G	T	-	-	-
NCS 237::IRGC 62202-1::[IRIS 313-9492]	IRIS 313-9492	IRGC 125853	ind2	0	GT	G	T	-	-	-
BINUHANGIN::IRGC 67429-1::[IRIS 313-9503]	IRIS 313-9503	IRGC 125683	indx	0	GT	G	T	-	-	-
RPW 9-4 (SS 1)::IRGC 50690-1::[IRIS 313-9522]	IRIS 313-9522	IRGC 126084	indx	0	GT	G	T	-	-	-
RIKUTO KEMOCHI::[IRIS 313-9523]	IRIS 313-9523	IRGC 117569	japx	0	GT	G	T	-	-	-
DAGPA BARA::IRGC 64887-1::[IRIS 313-9529]	IRIS 313-9529	IRGC 125720	subtrop	0	GT	G	T	-	-	-
DUD KUNING::IRGC 44-1::[IRIS 313-9533]	IRIS 313-9533	IRGC 125729	ind3	0	GT	G	T	-	-	-
TEXAS PATNA 49::IRGC 6077-1::[IRIS 313-9539]	IRIS 313-9539	IRGC 125920	temp	0	GT	G	T	-	-	-
LABRA::IRGC 74757-1::[IRIS 313-9547]	IRIS 313-9547	IRGC 125817	ind2	0	GT	G	T	-	-	-
BENGALY MORIMO::IRGC 10976-1::[IRIS 313-9551]	IRIS 313-9551	IRGC 125677	ind2	0	GT	G	T	-	-	-
CHUA DAU::IRGC 4785-1::[IRIS 313-9555]	IRIS 313-9555	IRGC 120914	indx	0	GT	G	T	-	-	-
MULLIKURUVA::IRGC 77529-1::[IRIS 313-9557]	IRIS 313-9557	IRGC 125845	ind2	0	GT	G	T	-	-	-
ARC 11857::IRGC 40972-1::[IRIS 313-9560]	IRIS 313-9560	IRGC 125643	indx	0	GT	G	T	-	-	-
RP 9-4::IRGC 39735-1::[IRIS 313-9566]	IRIS 313-9566	IRGC 126004	ind1B	0	GT	G	T	-	-	-
KHAO CHUAN CHOM 452::IRGC 36571-1::[IRIS 313-9567]	IRIS 313-9567	IRGC 131914	ind3	0	GT	G	T	-	-	-
NX 3533::IRGC 63796-1::[IRIS 313-9570]	IRIS 313-9570	IRGC 125859	indx	0	GT	G	T	-	-	-
ASU::IRGC 62154-1::[IRIS 313-9572]	IRIS 313-9572	IRGC 125658	indx	0	GT	G	T	-	-	-
B 78-S81::IRGC 58415-1::[IRIS 313-9574]	IRIS 313-9574	IRGC 125662	indx	0	GT	G	T	-	-	-
SADOK::IRGC 13334-1::[IRIS 313-9582]	IRIS 313-9582	IRGC 131917	ind3	0	GT	G	T	-	-	-
KETAN SERANG::IRGC 14615-1::[IRIS 313-9590]	IRIS 313-9590	IRGC 125799	ind3	0	GT	G	T	-	-	-
ASHI BINNI::IRGC 77216-1::[IRIS 313-9594]	IRIS 313-9594	IRGC 126131	indx	0	GT	G	T	-	-	-
E LONG MAH::IRGC 47946-1::[IRIS 313-9600]	IRIS 313-9600	IRGC 126133	indx	0	GT	G	T	-	-	-
HTA 22::IRGC 45827-1::[IRIS 313-9602]	IRIS 313-9602	IRGC 125765	indx	0	GT	G	T	-	-	-
RPA 5929 (K 45)::IRGC 33963-1::[IRIS 313-9604]	IRIS 313-9604	IRGC 125890	indx	0	GT	G	T	-	-	-
NCS 194::IRGC 51932-1::[IRIS 313-9605]	IRIS 313-9605	IRGC 125852	ind1A	0	GT	G	T	-	-	-
DA 11::IRGC 6046-1::[IRIS 313-9606]	IRIS 313-9606	IRGC 124431	ind2	0	GT	G	T	-	-	-
ARC 10594::IRGC 12524-1::[IRIS 313-9609]	IRIS 313-9609	IRGC 125636	indx	0	GT	G	T	-	-	-
HOLDI GIRA::IRGC 31801-1::[IRIS 313-9617]	IRIS 313-9617	IRGC 126979	ind2	0	GT	G	T	-	-	-
PESAGRO 102::IRGC 78703-1::[IRIS 313-9623]	IRIS 313-9623	IRGC 126001	indx	0	GT	G	T	-	-	-
ARC 15873::IRGC 43250-1::[IRIS 313-9634]	IRIS 313-9634	IRGC 125653	indx	0	GT	G	T	-	-	-
BONG BOI::IRGC 32094-1::[IRIS 313-9637]	IRIS 313-9637	IRGC 125689	ind3	0	GT	G	T	-	-	-
TK RED 35-799::IRGC 38535-1::[IRIS 313-9682]	IRIS 313-9682	IRGC 135548	aro	0	GT	G	T	-	-	-
UNGGUL::IRGC 71644-1::[IRIS 313-9694]	IRIS 313-9694	IRGC 131951	ind3	0	GT	G	T	-	-	-
NAZIRA SAIL::IRGC 77284-1::[IRIS 313-9696]	IRIS 313-9696	IRGC 125850	indx	0	GT	G	T	-	-	-
BOW SU SO::IRGC 78237-1::[IRIS 313-9697]	IRIS 313-9697	IRGC 125690	ind3	0	GT	G	T	-	-	-
JO SANG DAE YA::IRGC 90852-1::[IRIS 313-9698]	IRIS 313-9698	IRGC 125788	temp	0	GT	G	T	-	-	-
SERAUP 27::IRGC 1-1::[IRIS 313-9699]	IRIS 313-9699	IRGC 132433	ind3	0	GT	G	T	-	-	-
TAICHUNG 65::IRGC 79-1::[IRIS 313-9701]	IRIS 313-9701	IRGC 125911	temp	0	GT	G	T	-	-	-
TAICHUNG 179::IRGC 85-1::[IRIS 313-9702]	IRIS 313-9702	IRGC 125910	temp	0	GT	G	T	-	-	-
CHIANAN 8::IRGC 90-1::[IRIS 313-9703]	IRIS 313-9703	IRGC 125701	temp	0	GT	G	T	-	-	-
TAITUNG WOO LI::IRGC 111-1::[IRIS 313-9705]	IRIS 313-9705	IRGC 125914	ind1A	0	GT	G	T	-	-	-
MAKALIOKA::IRGC 376-1::[IRIS 313-9709]	IRIS 313-9709	IRGC 125832	ind2	0	GT	G	T	-	-	-
AI ZI HUNG::IRGC 51255-1::[IRIS 313-9723]	IRIS 313-9723	IRGC 126129	ind1A	0	GT	G	T	-	-	-
BA SHI ZAO::IRGC 67903-1::[IRIS 313-9730]	IRIS 313-9730	IRGC 125675	ind1A	0	GT	G	T	-	-	-
MAMORIAKA::IRGC 68672-1::[IRIS 313-9732]	IRIS 313-9732	IRGC 125833	ind2	0	GT	G	T	-	-	-
ROJOFOTSY::IRGC 69402-1::[IRIS 313-9740]	IRIS 313-9740	IRGC 126083	ind2	0	GT	G	T	-	-	-
I KUNG PAO::IRGC 114-1::[IRIS 313-9758]	IRIS 313-9758	IRGC 125770	ind1A	0	GT	G	T	-	-	-
OEIRAS::IRGC 286-1::[IRIS 313-9759]	IRIS 313-9759	IRGC 125860	temp	0	GT	G	T	-	-	-
CI 9445::IRGC 2081-1::[IRIS 313-9767]	IRIS 313-9767	IRGC 125711	indx	0	GT	G	T	-	-	-
MURASAHITSUTSURI::IRGC 2493-1::[IRIS 313-9769]	IRIS 313-9769	IRGC 125846	temp	0	GT	G	T	-	-	-
BERGREIS::IRGC 3150-1::[IRIS 313-9771]	IRIS 313-9771	IRGC 126185	temp	0	GT	G	T	-	-	-
EGYPTIAN::IRGC 3217-1::[IRIS 313-9774]	IRIS 313-9774	IRGC 125629	japx	0	GT	G	T	-	-	-
BENLLOK::IRGC 3404-1::[IRIS 313-9782]	IRIS 313-9782	IRGC 127036	temp	0	GT	G	T	-	-	-
RIKUTO TAUKI MOCHI 27::IRGC 5726-1::[IRIS 313-9789]	IRIS 313-9789	IRGC 125885	trop	0	GT	G	T	-	-	-
JAPONES BALILLA::IRGC 5785-1::[IRIS 313-9790]	IRIS 313-9790	IRGC 125781	temp	0	GT	G	T	-	-	-
LEAD::IRGC 5805-1::[IRIS 313-9791]	IRIS 313-9791	IRGC 125821	indx	0	GT	G	T	-	-	-
HD 10::IRGC 6638-1::[IRIS 313-9795]	IRIS 313-9795	IRGC 125759	ind2	0	GT	G	T	-	-	-
KAHEI::IRGC 7691-1::[IRIS 313-9800]	IRIS 313-9800	IRGC 126981	trop	0	GT	G	T	-	-	-
SZANISZLO 2::IRGC 9353-1::[IRIS 313-9813]	IRIS 313-9813	IRGC 125908	temp	0	GT	G	T	-	-	-
AMARELO::IRGC 9389-1::[IRIS 313-9814]	IRIS 313-9814	IRGC 121249	temp	0	GT	G	T	-	-	-
GEANT W 7::IRGC 9620-1::[IRIS 313-9817]	IRIS 313-9817	IRGC 121342	ind2	0	GT	G	T	-	-	-
CRILLO LA FRIA::IRGC 10793-1::[IRIS 313-9822]	IRIS 313-9822	IRGC 125716	ind1A	0	GT	G	T	-	-	-
MOCHICA::IRGC 11070-1::[IRIS 313-9825]	IRIS 313-9825	IRGC 126159	ind2	0	GT	G	T	-	-	-
PODIWEE::IRGC 11938-1::[IRIS 313-9831]	IRIS 313-9831	IRGC 125872	indx	0	GT	G	T	-	-	-
RANGOON SAMBA::IRGC 11940-1::[IRIS 313-9832]	IRIS 313-9832	IRGC 125883	ind2	0	GT	G	T	-	-	-
O. SATIVA::IRGC 12876-1::[IRIS 313-9839]	IRIS 313-9839	IRGC 125862	temp	0	GT	G	T	-	-	-
SML AWINI::IRGC 13391-1::[IRIS 313-9841]	IRIS 313-9841	IRGC 125904	indx	0	GT	G	T	-	-	-
MODDAI KARUPPAN::IRGC 15465-1::[IRIS 313-9862]	IRIS 313-9862	IRGC 126139	ind2	0	GT	G	T	-	-	-
SIGARDIS::IRGC 15555-1::[IRIS 313-9867]	IRIS 313-9867	IRGC 126088	ind1B	0	GT	G	T	-	-	-
O. SATIVA::IRGC 17083-1::[IRIS 313-9882]	IRIS 313-9882	IRGC 125863	indx	0	GT	G	T	-	-	-
FUKUSHIMA MOCHI (GLUT)::IRGC 19296-1::[IRIS 313-9884]	IRIS 313-9884	IRGC 125743	temp	0	GT	G	T	-	-	-
HUK ZO::IRGC 19760-1::[IRIS 313-9886]	IRIS 313-9886	IRGC 125767	temp	0	GT	G	T	-	-	-
JEUK DO::IRGC 19775-1::[IRIS 313-9887]	IRIS 313-9887	IRGC 125784	temp	0	GT	G	T	-	-	-
YONG AN HUK::IRGC 19891-1::[IRIS 313-9891]	IRIS 313-9891	IRGC 125945	temp	0	GT	G	T	-	-	-
QUERO ASSAN::IRGC 28860-1::[IRIS 313-9898]	IRIS 313-9898	IRGC 125880	ind3	0	GT	G	T	-	-	-
CHANDINA::IRGC 36420-1::[IRIS 313-9917]	IRIS 313-9917	IRGC 125699	ind1B	0	GT	G	T	-	-	-
IRI 339::IRGC 46956-1::[IRIS 313-9922]	IRIS 313-9922	IRGC 125778	ind1B	0	GT	G	T	-	-	-
KN 1 B 361-1-8-6-9::IRGC 46974-1::[IRIS 313-9924]	IRIS 313-9924	IRGC 125805	indx	0	GT	G	T	-	-	-
MILYANG 30::IRGC 46977-1::[IRIS 313-9925]	IRIS 313-9925	IRGC 125839	ind1B	0	GT	G	T	-	-	-
TOURBE::IRGC 47066-1::[IRIS 313-9926]	IRIS 313-9926	IRGC 126162	indx	0	GT	G	T	-	-	-
DEO KITAN::IRGC 47197-1::[IRIS 313-9928]	IRIS 313-9928	IRGC 126057	trop	0	GT	G	T	-	-	-
MEKENZIE SMALL::IRGC 49895-1::[IRIS 313-9935]	IRIS 313-9935	IRGC 126167	ind2	0	GT	G	T	-	-	-
SITHAIYAN KOTTAI SAMBA::IRGC 50155-1::[IRIS 313-9936]	IRIS 313-9936	IRGC 126143	ind2	0	GT	G	T	-	-	-
ROCCA::IRGC 50351-1::[IRIS 313-9937]	IRIS 313-9937	IRGC 125888	temp	0	GT	G	T	-	-	-
CIWINI SML::IRGC 50642-1::[IRIS 313-9939]	IRIS 313-9939	IRGC 121316	admix	0	GT	G	T	-	-	-
TIKAL 3::IRGC 50649-1::[IRIS 313-9940]	IRIS 313-9940	IRGC 125923	ind1B	0	GT	G	T	-	-	-
BAMOA A 75::IRGC 51101-1::[IRIS 313-9953]	IRIS 313-9953	IRGC 125671	indx	0	GT	G	T	-	-	-
CICA 9::IRGC 53079-1::[IRIS 313-9966]	IRIS 313-9966	IRGC 125713	ind1B	0	GT	G	T	-	-	-
KULA KARUPPAN::IRGC 55328-1::[IRIS 313-9968]	IRIS 313-9968	IRGC 125810	indx	0	GT	G	T	-	-	-
PUTTU NELLU::IRGC 55346-1::[IRIS 313-9969]	IRIS 313-9969	IRGC 126989	indx	0	GT	G	T	-	-	-
RACE PERUMAL::IRGC 55347-1::[IRIS 313-9970]	IRIS 313-9970	IRGC 125881	ind2	0	GT	G	T	-	-	-
HEUKSANJO::IRGC 55536-1::[IRIS 313-9974]	IRIS 313-9974	IRGC 125761	temp	0	GT	G	T	-	-	-
SSANGDUJO::IRGC 55632-1::[IRIS 313-9976]	IRIS 313-9976	IRGC 125906	ind1A	0	GT	G	T	-	-	-
FORTUNA INIA::IRGC 55865-1::[IRIS 313-9980]	IRIS 313-9980	IRGC 125741	japx	0	GT	G	T	-	-	-
SOM DIGUIME::IRGC 56751-1::[IRIS 313-9986]	IRIS 313-9986	IRGC 126168	indx	0	GT	G	T	-	-	-
MELEKE::IRGC 56823-1::[IRIS 313-9989]	IRIS 313-9989	IRGC 125838	ind3	0	GT	G	T	-	-	-
NONGLIMNA 1::IRGC 58347-1::[IRIS 313-9995]	IRIS 313-9995	IRGC 125857	trop	0	GT	G	T	-	-	-
SUWEON 295::IRGC 58368-1::[IRIS 313-9996]	IRIS 313-9996	IRGC 126990	temp	0	GT	G	T	-	-	-
NS 1576::IRGC 68951-1::[IRIS 313-10032]	IRIS 313-10032	IRGC 125858	aro	3	AC	A	T	-	-	-
TSIVIMBININA::IRGC 69890-1::[IRIS 313-10051]	IRIS 313-10051	IRGC 127067	trop	3	AC	A	T	-	-	-
MIN KE ZHAN::IRGC 72230-1::[IRIS 313-10191]	IRIS 313-10191	IRGC 125841	ind1A	3	AC	A	T	-	-	-
COLOMBIA 1::IRGC 116970-1::[IRIS 313-10272]	IRIS 313-10272	IRGC 125714	japx	3	AC	A	T	-	-	-
ADT 12::IRGC 6254-1::[IRIS 313-10527]	IRIS 313-10527	IRGC 127107	ind2	3	AC	A	T	-	-	-
KARIA::IRGC 6702-1::[IRIS 313-10545]	IRIS 313-10545	IRGC 127492	aus	3	AC	A	T	-	-	-
BONG SEN::IRGC 7011-1::[IRIS 313-10554]	IRIS 313-10554	IRGC 127235	ind3	3	AC	A	T	-	-	-
DB 3::IRGC 8361-1::[IRIS 313-10587]	IRIS 313-10587	IRGC 127308	aus	3	AC	A	T	-	-	-
BICCO BRANCO::IRGC 9478-1::[IRIS 313-10619]	IRIS 313-10619	IRGC 127225	trop	3	AC	A	T	-	-	-
LEP HED::IRGC 11917-1::[IRIS 313-10660]	IRIS 313-10660	IRGC 128360	subtrop	3	AC	A	T	-	-	-
ARC 10843::IRGC 12653-1::[IRIS 313-10673]	IRIS 313-10673	IRGC 127130	aus	3	AC	A	T	-	-	-
KHAI DO::IRGC 12903-2::[IRIS 313-10679]	IRIS 313-10679	IRGC 132345	subtrop	3	AC	A	T	-	-	-
RANDAH SASAK::IRGC 13652-2::[IRIS 313-10692]	IRIS 313-10692	IRGC 132367	ind3	3	AC	A	T	-	-	-
PADI DARAWAL::IRGC 14373-1::[IRIS 313-10704]	IRIS 313-10704	IRGC 128419	trop	3	AC	A	T	-	-	-
7 AC::IRGC 14860-2::[IRIS 313-10711]	IRIS 313-10711	IRGC 132314	trop	3	AC	A	T	-	-	-
NANIBRE::IRGC 16102-2::[IRIS 313-10730]	IRIS 313-10730	IRGC 132258	trop	3	AC	A	T	-	-	-
DEVARASI::IRGC 16173-1::[IRIS 313-10734]	IRIS 313-10734	IRGC 127315	aus	3	AC	A	T	-	-	-
LAL SAR::IRGC 16185-1::[IRIS 313-10735]	IRIS 313-10735	IRGC 127546	aus	3	AC	A	T	-	-	-
TJOKRON::IRGC 16653-2::[IRIS 313-10747]	IRIS 313-10747	IRGC 136111	trop	3	AC	A	T	-	-	-
AEN METAN::IRGC 17142-1::[IRIS 313-10758]	IRIS 313-10758	IRGC 132386	trop	3	AC	A	T	-	-	-
KETAN LALER::IRGC 17897-1::[IRIS 313-10780]	IRIS 313-10780	IRGC 127505	trop	3	AC	A	T	-	-	-
MLATI::IRGC 18278-1::[IRIS 313-10795]	IRIS 313-10795	IRGC 128389	trop	3	AC	A	T	-	-	-
MALANDI 2::IRGC 19454-2::[IRIS 313-10831]	IRIS 313-10831	IRGC 132355	trop	3	AC	A	T	-	-	-
ARC 7001::IRGC 20436-1::[IRIS 313-10849]	IRIS 313-10849	IRGC 127166	aus	3	AC	A	T	-	-	-
ARC 10145::IRGC 20744-1::[IRIS 313-10854]	IRIS 313-10854	IRGC 127127	aus	3	AC	A	T	-	-	-
ARC 11281::IRGC 21283-1::[IRIS 313-10862]	IRIS 313-10862	IRGC 127135	japx	3	AC	A	T	-	-	-
ARC 11478::IRGC 21418-1::[IRIS 313-10866]	IRIS 313-10866	IRGC 128221	subtrop	3	AC	A	T	-	-	-
ARC 11538::IRGC 21463-1::[IRIS 313-10867]	IRIS 313-10867	IRGC 128222	subtrop	3	AC	A	T	-	-	-
ARC 12079::IRGC 21888-1::[IRIS 313-10877]	IRIS 313-10877	IRGC 127143	aus	3	AC	A	T	-	-	-
ARC 12101::IRGC 21907-1::[IRIS 313-10878]	IRIS 313-10878	IRGC 127144	aus	3	AC	A	T	-	-	-
ARC 13156::IRGC 22514-1::[IRIS 313-10893]	IRIS 313-10893	IRGC 128226	subtrop	3	AC	A	T	-	-	-
ARC 13257::IRGC 22608-1::[IRIS 313-10895]	IRIS 313-10895	IRGC 127151	subtrop	3	AC	A	T	-	-	-
R 258::IRGC 23702-2::[IRIS 313-10922]	IRIS 313-10922	IRGC 132264	subtrop	3	AC	A	T	-	-	-
KILANG MEDU::IRGC 25442-1::[IRIS 313-10952]	IRIS 313-10952	IRGC 132003	trop	3	AC	A	T	-	-	-
RANGKAI KEPEL::IRGC 25640-1::[IRIS 313-10957]	IRIS 313-10957	IRGC 128446	trop	3	AC	A	T	-	-	-
RENIK BELITI::IRGC 25648-1::[IRIS 313-10958]	IRIS 313-10958	IRGC 128450	trop	3	AC	A	T	-	-	-
INDIA DULAR (NO ORDEM 7)::IRGC 26070-1::[IRIS 313-10969]	IRIS 313-10969	IRGC 127430	aus	3	AC	A	T	-	-	-
JHUL DIGA::IRGC 26478-1::[IRIS 313-10981]	IRIS 313-10981	IRGC 127456	aus	3	AC	A	T	-	-	-
PAEDAI SOBUDI::IRGC 27222-1::[IRIS 313-11001]	IRIS 313-11001	IRGC 128421	trop	3	AC	A	T	-	-	-
PAE MEETO::IRGC 27254-1::[IRIS 313-11003]	IRIS 313-11003	IRGC 127918	trop	3	AC	A	T	-	-	-
BOTESWAR 2::IRGC 27536-1::[IRIS 313-11013]	IRIS 313-11013	IRGC 127236	aus	3	AC	A	T	-	-	-
CHAKILA::IRGC 27540-1::[IRIS 313-11014]	IRIS 313-11014	IRGC 127253	aus	3	AC	A	T	-	-	-
KACHILON::IRGC 27555-1::[IRIS 313-11016]	IRIS 313-11016	IRGC 128328	aus	3	AC	A	T	-	-	-
MADISA::IRGC 27568-1::[IRIS 313-11018]	IRIS 313-11018	IRGC 127586	aus	3	AC	A	T	-	-	-
BAMLA SUFFAID 320::IRGC 27776-1::[IRIS 313-11020]	IRIS 313-11020	IRGC 128236	aus	3	AC	A	T	-	-	-
BASMATI SUFAID 100::IRGC 27791-1::[IRIS 313-11022]	IRIS 313-11022	IRGC 135737	aro	3	AC	A	T	-	-	-
MUSHKAN 340 A::IRGC 28073-1::[IRIS 313-11029]	IRIS 313-11029	IRGC 127641	aus	3	AC	A	T	-	-	-
AUS 359::IRGC 29146-2::[IRIS 313-11060]	IRIS 313-11060	IRGC 132322	aus	3	AC	A	T	-	-	-
KHAO DAM::IRGC 29481-3::[IRIS 313-11073]	IRIS 313-11073	IRGC 132272	subtrop	3	AC	A	T	-	-	-
LAI HANG HMA::IRGC 29608-2::[IRIS 313-11077]	IRIS 313-11077	IRGC 128522	subtrop	3	AC	A	T	-	-	-
D 3-130::IRGC 30986-2::[IRIS 313-11105]	IRIS 313-11105	IRGC 132247	trop	3	AC	A	T	-	-	-
D 4-193::IRGC 31083-2::[IRIS 313-11106]	IRIS 313-11106	IRGC 132330	trop	3	AC	A	T	-	-	-
B 106::IRGC 31352-1::[IRIS 313-11109]	IRIS 313-11109	IRGC 128231	trop	3	AC	A	T	-	-	-
SAITA::IRGC 31618-1::[IRIS 313-11111]	IRIS 313-11111	IRGC 127778	aus	3	AC	A	T	-	-	-
BUBAW::IRGC 32989-2::[IRIS 313-11127]	IRIS 313-11127	IRGC 132307	subtrop	3	AC	A	T	-	-	-
DHARIAL::IRGC 34034-1::[IRIS 313-11154]	IRIS 313-11154	IRGC 127318	aus	3	AC	A	T	-	-	-
HYB 5-2-1-1-4::IRGC 34283-2::[IRIS 313-11159]	IRIS 313-11159	IRGC 132251	trop	3	AC	A	T	-	-	-
NATEL BORO::IRGC 34749-1::[IRIS 313-11163]	IRIS 313-11163	IRGC 127652	aus	3	AC	A	T	-	-	-
BAK TULSI::IRGC 34831-1::[IRIS 313-11164]	IRIS 313-11164	IRGC 127205	aus	3	AC	A	T	-	-	-
BENA JHUPI::IRGC 34850-2::[IRIS 313-11165]	IRIS 313-11165	IRGC 127993	aus	3	AC	A	T	-	-	-
BHUT MURI::IRGC 34861-1::[IRIS 313-11166]	IRIS 313-11166	IRGC 127224	aus	3	AC	A	T	-	-	-
KANAI BASHI::IRGC 34967-1::[IRIS 313-11169]	IRIS 313-11169	IRGC 131997	aus	3	AC	A	T	-	-	-
LAL TAURA::IRGC 35017-1::[IRIS 313-11170]	IRIS 313-11170	IRGC 127547	aus	3	AC	A	T	-	-	-
M 142::IRGC 35054-1::[IRIS 313-11171]	IRIS 313-11171	IRGC 127583	aus	3	AC	A	T	-	-	-
SLO 19::IRGC 35157-1::[IRIS 313-11174]	IRIS 313-11174	IRGC 127817	aus	3	AC	A	T	-	-	-
SONA AUS::IRGC 35160-1::[IRIS 313-11175]	IRIS 313-11175	IRGC 127821	aus	3	AC	A	T	-	-	-
RUJAK DANAN::IRGC 35446-2::[IRIS 313-11178]	IRIS 313-11178	IRGC 128152	ind3	3	AC	A	T	-	-	-
SIPULUIK ARANG::IRGC 35488-2::[IRIS 313-11180]	IRIS 313-11180	IRGC 128166	ind3	3	AC	A	T	-	-	-
KETAN LEMBAYUNGAN::IRGC 35745-2::[IRIS 313-11183]	IRIS 313-11183	IRGC 132311	trop	3	AC	A	T	-	-	-
PAIZ AMBARBU::IRGC 36179-1::[IRIS 313-11189]	IRIS 313-11189	IRGC 128424	admix	3	AC	A	T	-	-	-
KHAW KAR 13::IRGC 36711-1::[IRIS 313-11195]	IRIS 313-11195	IRGC 128344	subtrop	3	AC	A	T	-	-	-
SHITTA AMAN::IRGC 37596-1::[IRIS 313-11214]	IRIS 313-11214	IRGC 127799	aus	3	AC	A	T	-	-	-
BADSHABHOG 4-60::IRGC 37793-2::[IRIS 313-11218]	IRIS 313-11218	IRGC 127982	aro	3	AC	A	T	-	-	-
PADI BURIH::IRGC 44081-1::[IRIS 313-11328]	IRIS 313-11328	IRGC 127699	trop	3	AC	A	T	-	-	-
T 3::IRGC 46760-2::[IRIS 313-11373]	IRIS 313-11373	IRGC 128177	aro	3	AC	A	T	-	-	-
MAS::IRGC 48758-1::[IRIS 313-11396]	IRIS 313-11396	IRGC 128385	trop	3	AC	A	T	-	-	-
PISINI::IRGC 50035-2::[IRIS 313-11420]	IRIS 313-11420	IRGC 128138	ind2	3	AC	A	T	-	-	-
SINAPLED::IRGC 50402-1::[IRIS 313-11424]	IRIS 313-11424	IRGC 127807	trop	3	AC	A	T	-	-	-
CHATAO::IRGC 50456-1::[IRIS 313-11426]	IRIS 313-11426	IRGC 128260	trop	3	AC	A	T	-	-	-
GEM OU BRAZIL::IRGC 50470-1::[IRIS 313-11427]	IRIS 313-11427	IRGC 128295	trop	3	AC	A	T	-	-	-
MARANHAO BRANCO::IRGC 50503-1::[IRIS 313-11428]	IRIS 313-11428	IRGC 128382	trop	3	AC	A	T	-	-	-
MIUDO ROXO::IRGC 50517-1::[IRIS 313-11429]	IRIS 313-11429	IRGC 128388	trop	3	AC	A	T	-	-	-
MONMINEUPLEU::IRGC 50873-1::[IRIS 313-11435]	IRIS 313-11435	IRGC 128392	trop	3	AC	A	T	-	-	-
NIRA PRIETO::IRGC 51145-1::[IRIS 313-11439]	IRIS 313-11439	IRGC 127680	trop	3	AC	A	T	-	-	-
NALA::IRGC 51247-1::[IRIS 313-11441]	IRIS 313-11441	IRGC 128399	trop	3	AC	A	T	-	-	-
LOCAL BHAT::IRGC 52343-1::[IRIS 313-11452]	IRIS 313-11452	IRGC 127571	aus	3	AC	A	T	-	-	-
CIPPI::IRGC 52415-1::[IRIS 313-11455]	IRIS 313-11455	IRGC 128268	aus	3	AC	A	T	-	-	-
SALSI::IRGC 52833-1::[IRIS 313-11462]	IRIS 313-11462	IRGC 127780	aus	3	AC	A	T	-	-	-
MACAPAGAL::IRGC 52927-1::[IRIS 313-11467]	IRIS 313-11467	IRGC 128372	ind3	3	AC	A	T	-	-	-
BONGEZA::IRGC 53483-1::[IRIS 313-11482]	IRIS 313-11482	IRGC 127234	aus	3	AC	A	T	-	-	-
EJALI::IRGC 53500-1::[IRIS 313-11484]	IRIS 313-11484	IRGC 127357	aus	3	AC	A	T	-	-	-
SIRHANTI::IRGC 53930-1::[IRIS 313-11492]	IRIS 313-11492	IRGC 127813	aus	3	AC	A	T	-	-	-
ANENOE::IRGC 54140-1::[IRIS 313-11495]	IRIS 313-11495	IRGC 128217	trop	3	AC	A	T	-	-	-
GOLO::IRGC 56856-1::[IRIS 313-11527]	IRIS 313-11527	IRGC 128302	trop	3	AC	A	T	-	-	-
PA WOON::IRGC 58656-1::[IRIS 313-11555]	IRIS 313-11555	IRGC 135578	indx	3	AC	A	T	-	-	-
HALIDA::IRGC 59005-1::[IRIS 313-11564]	IRIS 313-11564	IRGC 127400	aro	3	AC	A	T	-	-	-
UPRH 33::IRGC 61505-1::[IRIS 313-11617]	IRIS 313-11617	IRGC 128495	aus	3	AC	A	T	-	-	-
UPRH 166::IRGC 61615-1::[IRIS 313-11619]	IRIS 313-11619	IRGC 127875	aus	3	AC	A	T	-	-	-
UPRH 197::IRGC 61641-1::[IRIS 313-11620]	IRIS 313-11620	IRGC 127876	aus	3	AC	A	T	-	-	-
KHAO' DAENG HAWM::IRGC 71001-1::[IRIS 313-11831]	IRIS 313-11831	IRGC 131999	subtrop	3	AC	A	T	-	-	-
BUENG MONG LENG WE::IRGC 71088-1::[IRIS 313-11834]	IRIS 313-11834	IRGC 128246	subtrop	3	AC	A	T	-	-	-
SING SAI::IRGC 71442-2::[IRIS 313-11845]	IRIS 313-11845	IRGC 132369	subtrop	3	AC	A	T	-	-	-
TON TIA GUAY NU::IRGC 71467-1::[IRIS 313-11846]	IRIS 313-11846	IRGC 132048	subtrop	3	AC	A	T	-	-	-
KANGRI::IRGC 73104-1::[IRIS 313-11888]	IRIS 313-11888	IRGC 127488	aus	3	AC	A	T	-	-	-
HO MOK::IRGC 73171-1::[IRIS 313-11892]	IRIS 313-11892	IRGC 135754	subtrop	3	AC	A	T	-	-	-
PHIT CHZK::IRGC 73317-1::[IRIS 313-11897]	IRIS 313-11897	IRGC 128431	subtrop	3	AC	A	T	-	-	-
KOMPIT::IRGC 73716-1::[IRIS 313-11903]	IRIS 313-11903	IRGC 128351	trop	3	AC	A	T	-	-	-
SULUS BALOK::IRGC 73862-1::[IRIS 313-11906]	IRIS 313-11906	IRGC 135582	trop	3	AC	A	T	-	-	-
TINAROH::IRGC 73874-1::[IRIS 313-11907]	IRIS 313-11907	IRGC 128486	trop	3	AC	A	T	-	-	-
IB 95::IRGC 74677-1::[IRIS 313-11915]	IRIS 313-11915	IRGC 128316	trop	3	AC	A	T	-	-	-
KHAO' NGAW::IRGC 74985-1::[IRIS 313-11923]	IRIS 313-11923	IRGC 128341	subtrop	3	AC	A	T	-	-	-
SI NAM PUENG::IRGC 75165-1::[IRIS 313-11926]	IRIS 313-11926	IRGC 128472	subtrop	3	AC	A	T	-	-	-
GILINGAN MARANGRAS::IRGC 75213-1::[IRIS 313-11929]	IRIS 313-11929	IRGC 127385	trop	3	AC	A	T	-	-	-
BUNTU DOMBA 1::IRGC 77554-1::[IRIS 313-11970]	IRIS 313-11970	IRGC 127240	trop	3	AC	A	T	-	-	-
GYEONGSAN 1::IRGC 79404-1::[IRIS 313-12003]	IRIS 313-12003	IRGC 128305	temp	3	AC	A	T	-	-	-
TANALA::IRGC 79467-1::[IRIS 313-12004]	IRIS 313-12004	IRGC 132045	admix	3	AC	A	T	-	-	-
YERI BUTUKA::IRGC 82591-1::[IRIS 313-12065]	IRIS 313-12065	IRGC 127903	admix	3	AC	A	T	-	-	-
PULUT KETAN::IRGC 82674-2::[IRIS 313-12068]	IRIS 313-12068	IRGC 132262	trop	3	AC	A	T	-	-	-
HANG::IRGC 82842-1::[IRIS 313-12076]	IRIS 313-12076	IRGC 128306	subtrop	3	AC	A	T	-	-	-
MON LAI::IRGC 85857-1::[IRIS 313-12129]	IRIS 313-12129	IRGC 128391	subtrop	3	AC	A	T	-	-	-
SET::IRGC 92200-1::[IRIS 313-12227]	IRIS 313-12227	IRGC 127795	subtrop	3	AC	A	T	-	-	-
PINAHULA::IRGC 93937-1::[IRIS 313-12244]	IRIS 313-12244	IRGC 128433	trop	3	AC	A	T	-	-	-
BAN BONG::IRGC 94565-1::[IRIS 313-12254]	IRIS 313-12254	IRGC 128237	subtrop	3	AC	A	T	-	-	-
KAUK PAHLING::IRGC 95823-2::[IRIS 313-12266]	IRIS 313-12266	IRGC 128520	subtrop	3	AC	A	T	-	-	-
VOK::IRGC 99831-1::[IRIS 313-12322]	IRIS 313-12322	IRGC 128497	subtrop	3	AC	A	T	-	-	-
DENG NYAY::IRGC 106907-1::[IRIS 313-12332]	IRIS 313-12332	IRGC 127312	subtrop	3	AC	A	T	-	-	-
DO LEUANG::IRGC 106990-1::[IRIS 313-12336]	IRIS 313-12336	IRGC 128282	subtrop	3	AC	A	T	-	-	-
DOK HIEN NOI::IRGC 107021-1::[IRIS 313-12337]	IRIS 313-12337	IRGC 127335	subtrop	3	AC	A	T	-	-	-
LAB::IRGC 107468-1::[IRIS 313-12346]	IRIS 313-12346	IRGC 127540	subtrop	3	AC	A	T	-	-	-
IR 2307-247-2-2-3::IRGC 77982-C1::[IRIS 313-7689]	IRIS 313-7689	IRGC 122092	ind1B	3	AC	A	T	-	-	-
JAGLI BORO::IRGC 27516-2::[IRIS 313-8252]	IRIS 313-8252	IRGC 121233	aus	3	AC	A	T	-	-	-
CHHOTE DHAN::[IRIS 313-8268]	IRIS 313-8268	IRGC 117446	aro	3	AC	A	T	-	-	-
KOYRA::IRGC 77267-1::[IRIS 313-8283]	IRIS 313-8283	IRGC 121026	aus	3	AC	A	T	-	-	-
JC 149::[IRIS 313-8385]	IRIS 313-8385	IRGC 117497	aro	3	AC	A	T	-	-	-
SUFAID 246::IRGC 28303-1::[IRIS 313-8390]	IRIS 313-8390	IRGC 121128	aus	3	AC	A	T	-	-	-
JABOR SAIL::IRGC 66831-1::[IRIS 313-8410]	IRIS 313-8410	IRGC 121618	aus	3	AC	A	T	-	-	-
TEBONNET::IRGC 66760-1::[IRIS 313-8434]	IRIS 313-8434	IRGC 125625	trop	3	AC	A	T	-	-	-
KENDINGA 5 (H)::IRGC 60310-1::[IRIS 313-8439]	IRIS 313-8439	IRGC 126220	trop	3	AC	A	T	-	-	-
ARC 11959::IRGC 21780-1::[IRIS 313-8554]	IRIS 313-8554	IRGC 121188	aus	3	AC	A	T	-	-	-
DAM::IRGC 23710-1::[IRIS 313-8580]	IRIS 313-8580	IRGC 126197	subtrop	3	AC	A	T	-	-	-
BUE GA WA::IRGC 60824-1::[IRIS 313-8599]	IRIS 313-8599	IRGC 127041	subtrop	3	AC	A	T	-	-	-
SI HAO NDURIA::IRGC 66649-1::[IRIS 313-8608]	IRIS 313-8608	IRGC 132385	ind3	3	AC	A	T	-	-	-
TAK::IRGC 73124-1::[IRIS 313-8655]	IRIS 313-8655	IRGC 121582	aus	3	AC	A	T	-	-	-
BASMATI 1::IRGC 27798-1::[IRIS 313-8656]	IRIS 313-8656	IRGC 126046	aro	3	AC	A	T	-	-	-
KOSAGI::IRGC 57692-1::[IRIS 313-8769]	IRIS 313-8769	IRGC 126225	trop	3	AC	A	T	-	-	-
105::IRGC 40896-1::[IRIS 313-8783]	IRIS 313-8783	IRGC 126170	admix	3	AC	A	T	-	-	-
LALSAITA::IRGC 43915-1::[IRIS 313-8789]	IRIS 313-8789	IRGC 121036	aus	3	AC	A	T	-	-	-
WIR 1072::IRGC 57496-1::[IRIS 313-8890]	IRIS 313-8890	IRGC 121541	temp	3	AC	A	T	-	-	-
LASAT PUTIH::IRGC 44076-1::[IRIS 313-8955]	IRIS 313-8955	IRGC 126231	trop	3	AC	A	T	-	-	-
BLUEBONNET::IRGC 1799-1::[IRIS 313-8960]	IRIS 313-8960	IRGC 125688	trop	3	AC	A	T	-	-	-
KALU ILANKALAYAN::IRGC 36270-1::[IRIS 313-8968]	IRIS 313-8968	IRGC 125792	ind2	3	AC	A	T	-	-	-
SKY BONNET::IRGC 66759-1::[IRIS 313-8976]	IRIS 313-8976	IRGC 125902	trop	3	AC	A	T	-	-	-
TJERE SUGI::IRGC 16650-1::[IRIS 313-9005]	IRIS 313-9005	IRGC 132376	ind3	3	AC	A	T	-	-	-
ANGKARONG::IRGC 71493-1::[IRIS 313-9050]	IRIS 313-9050	IRGC 127070	trop	3	AC	A	T	-	-	-
ARC 11359::IRGC 21348-1::[IRIS 313-9176]	IRIS 313-9176	IRGC 125639	japx	3	AC	A	T	-	-	-
KACIK TARAM::IRGC 35310-1::[IRIS 313-9208]	IRIS 313-9208	IRGC 126165	ind3	3	AC	A	T	-	-	-
RIMBUN::IRGC 43741-1::[IRIS 313-9239]	IRIS 313-9239	IRGC 126268	trop	3	AC	A	T	-	-	-
CHIRGUA 1 I 22::IRGC 3408-1::[IRIS 313-9267]	IRIS 313-9267	IRGC 125703	trop	3	AC	A	T	-	-	-
MAYBELLE::IRGC 78629-1::[IRIS 313-9363]	IRIS 313-9363	IRGC 125835	trop	3	AC	A	T	-	-	-
KINANDANG BUSIKSIK::IRGC 74607-1::[IRIS 313-9389]	IRIS 313-9389	IRGC 126982	trop	3	AC	A	T	-	-	-
AGUYOD::IRGC 67423-1::[IRIS 313-9423]	IRIS 313-9423	IRGC 125635	trop	3	AC	A	T	-	-	-
WANICA::IRGC 3394-1::[IRIS 313-9519]	IRIS 313-9519	IRGC 125936	trop	3	AC	A	T	-	-	-
ARC 15088::IRGC 41934-1::[IRIS 313-9593]	IRIS 313-9593	IRGC 125651	indx	3	AC	A	T	-	-	-
CHAWAL::IRGC 73090-1::[IRIS 313-9601]	IRIS 313-9601	IRGC 121606	aro	3	AC	A	T	-	-	-
DANGAR::IRGC 76296-1::[IRIS 313-9610]	IRIS 313-9610	IRGC 120927	aus	3	AC	A	T	-	-	-
WANGA BARUGULU::IRGC 52261-1::[IRIS 313-9611]	IRIS 313-9611	IRGC 125935	ind2	3	AC	A	T	-	-	-
INITLOG DALAG::IRGC 67436-1::[IRIS 313-9616]	IRIS 313-9616	IRGC 127051	trop	3	AC	A	T	-	-	-
PODI HEENATI::IRGC 36345-1::[IRIS 313-9636]	IRIS 313-9636	IRGC 121473	aus	3	AC	A	T	-	-	-
SIFARASI::IRGC 66644-1::[IRIS 313-9691]	IRIS 313-9691	IRGC 126311	trop	3	AC	A	T	-	-	-
VARY MALADY::IRGC 69911-1::[IRIS 313-9745]	IRIS 313-9745	IRGC 127069	trop	3	AC	A	T	-	-	-
PI 282203::IRGC 16292-1::[IRIS 313-9880]	IRIS 313-9880	IRGC 121471	temp	3	AC	A	T	-	-	-
WA BANG::IRGC 19880-1::[IRIS 313-9890]	IRIS 313-9890	IRGC 125934	temp	3	AC	A	T	-	-	-
BIKYAT::IRGC 26276-1::[IRIS 313-9897]	IRIS 313-9897	IRGC 125682	trop	3	AC	A	T	-	-	-
WIR 1951::IRGC 51643-1::[IRIS 313-9964]	IRIS 313-9964	IRGC 125938	temp	3	AC	A	T	-	-	-
HODARAWALA::IRGC 67631-1::[IRIS 313-10020]	IRIS 313-10020	IRGC 120968	aus	4	AC	A	C	C	G	C
KALAPATLE::IRGC 68500-1::[IRIS 313-10025]	IRIS 313-10025	IRGC 125790	admix	4	AC	A	C	C	G	C
RIZ TYPE SORGHO::IRGC 69015-1::[IRIS 313-10035]	IRIS 313-10035	IRGC 125887	ind2	4	AC	A	C	C	G	C
HOKURIKU 52::IRGC 72491-1::[IRIS 313-10056]	IRIS 313-10056	IRGC 125763	subtrop	4	AC	A	C	C	G	C
REA::IRGC 73031-1::[IRIS 313-10062]	IRIS 313-10062	IRGC 126141	trop	4	AC	A	C	C	G	C
CHALBYEO::IRGC 77639-1::[IRIS 313-10092]	IRIS 313-10092	IRGC 125698	temp	4	AC	A	C	C	G	C
N 22::IRGC 46459-1::[IRIS 313-10150]	IRIS 313-10150	IRGC 126249	aus	4	AC	A	C	C	G	C
KETAN MENAH::IRGC 48733-1::[IRIS 313-10152]	IRIS 313-10152	IRGC 125798	trop	4	AC	A	C	C	G	C
NAM ROO::IRGC 66996-1::[IRIS 313-10176]	IRIS 313-10176	IRGC 125848	subtrop	4	AC	A	C	C	G	C
CUYAMEL 3820::IRGC 116975-1::[IRIS 313-10263]	IRIS 313-10263	IRGC 125961	indx	4	AC	A	C	C	G	C
CATIBOS::IRGC 3762-1::[IRIS 313-10485]	IRIS 313-10485	IRGC 127248	trop	4	AC	A	C	C	G	C
BANDANG PUTIH 680::IRGC 6133-2::[IRIS 313-10525]	IRIS 313-10525	IRGC 132246	ind3	4	AC	A	C	C	G	C
D 204-1::IRGC 6445-1::[IRIS 313-10534]	IRIS 313-10534	IRGC 127290	aus	4	AC	A	C	C	G	C
IACA ESCURO::IRGC 6636-1::[IRIS 313-10541]	IRIS 313-10541	IRGC 131990	trop	4	AC	A	C	C	G	C
DODGUI::IRGC 6666-1::[IRIS 313-10543]	IRIS 313-10543	IRGC 128281	aus	4	AC	A	C	C	G	C
RATUA 81::IRGC 6829-1::[IRIS 313-10549]	IRIS 313-10549	IRGC 132039	aus	4	AC	A	C	C	G	C
RL GOPHER::IRGC 6934-2::[IRIS 313-10552]	IRIS 313-10552	IRGC 128150	trop	4	AC	A	C	C	G	C
SHA TIAO TSAO::IRGC 7339-1::[IRIS 313-10563]	IRIS 313-10563	IRGC 128469	temp	4	AC	A	C	C	G	C
IFUGAO RICE::IRGC 8052-1::[IRIS 313-10577]	IRIS 313-10577	IRGC 128318	trop	4	AC	A	C	C	G	C
PARAY QIKUG KABAYUH::IRGC 8059-1::[IRIS 313-10578]	IRIS 313-10578	IRGC 132028	trop	4	AC	A	C	C	G	C
PARAY KINARABAW::IRGC 8083-1::[IRIS 313-10580]	IRIS 313-10580	IRGC 127718	trop	4	AC	A	C	C	G	C
P PEY SIQAT::IRGC 8129-1::[IRIS 313-10581]	IRIS 313-10581	IRGC 127741	trop	4	AC	A	C	C	G	C
QINOGNAS::IRGC 8135-1::[IRIS 313-10582]	IRIS 313-10582	IRGC 128440	trop	4	AC	A	C	C	G	C
DJ 69::IRGC 8482-1::[IRIS 313-10592]	IRIS 313-10592	IRGC 127324	aus	4	AC	A	C	C	G	C
DJ 47::IRGC 8497-1::[IRIS 313-10593]	IRIS 313-10593	IRGC 127323	aus	4	AC	A	C	C	G	C
DL 5::IRGC 8593-1::[IRIS 313-10595]	IRIS 313-10595	IRGC 127327	aus	4	AC	A	C	C	G	C
DD 126::IRGC 8667-1::[IRIS 313-10598]	IRIS 313-10598	IRGC 128273	aus	4	AC	A	C	C	G	C
UCP 41::IRGC 8742-1::[IRIS 313-10600]	IRIS 313-10600	IRGC 128493	aus	4	AC	A	C	C	G	C
DM 49::IRGC 8775-1::[IRIS 313-10602]	IRIS 313-10602	IRGC 127329	aus	4	AC	A	C	C	G	C
UCP 122::IRGC 8794-1::[IRIS 313-10603]	IRIS 313-10603	IRGC 127871	aus	4	AC	A	C	C	G	C
DV 2::IRGC 8806-1::[IRIS 313-10604]	IRIS 313-10604	IRGC 127347	aus	4	AC	A	C	C	G	C
DV 86::IRGC 8840-1::[IRIS 313-10605]	IRIS 313-10605	IRGC 127348	aus	4	AC	A	C	C	G	C
DV 110::IRGC 8855-1::[IRIS 313-10606]	IRIS 313-10606	IRGC 127346	aus	4	AC	A	C	C	G	C
T 21::IRGC 8892-1::[IRIS 313-10608]	IRIS 313-10608	IRGC 127832	aus	4	AC	A	C	C	G	C
R 27::IRGC 9498-1::[IRIS 313-10620]	IRIS 313-10620	IRGC 128443	trop	4	AC	A	C	C	G	C
SIDALI::IRGC 9567-1::[IRIS 313-10623]	IRIS 313-10623	IRGC 127804	aus	4	AC	A	C	C	G	C
BUSIYETAN::IRGC 11205-1::[IRIS 313-10644]	IRIS 313-10644	IRGC 128249	trop	4	AC	A	C	C	G	C
NOK KOD::IRGC 11784-1::[IRIS 313-10656]	IRIS 313-10656	IRGC 128407	subtrop	4	AC	A	C	C	G	C
THANGONE::IRGC 11816-1::[IRIS 313-10657]	IRIS 313-10657	IRGC 135801	subtrop	4	AC	A	C	C	G	C
ARC 10296::IRGC 12421-2::[IRIS 313-10670]	IRIS 313-10670	IRGC 132317	aro	4	AC	A	C	C	G	C
ARC 10916::IRGC 12673-1::[IRIS 313-10676]	IRIS 313-10676	IRGC 127133	admix	4	AC	A	C	C	G	C
PADI ADONG DUMARAT::IRGC 14356-1::[IRIS 313-10703]	IRIS 313-10703	IRGC 128418	trop	4	AC	A	C	C	G	C
B 6311 A 5553-16-2::IRGC 14541-1::[IRIS 313-10708]	IRIS 313-10708	IRGC 128233	trop	4	AC	A	C	C	G	C
PINDE GOGO WIERIE::IRGC 14795-2::[IRIS 313-10710]	IRIS 313-10710	IRGC 128135	trop	4	AC	A	C	C	G	C
KOTO OURA S 5::IRGC 15155-1::[IRIS 313-10712]	IRIS 313-10712	IRGC 128354	trop	4	AC	A	C	C	G	C
KARUTHA SEENATI::IRGC 15515-2::[IRIS 313-10718]	IRIS 313-10718	IRGC 128073	aus	4	AC	A	C	C	G	C
ERNEST::IRGC 15884-2::[IRIS 313-10725]	IRIS 313-10725	IRGC 128518	indx	4	AC	A	C	C	G	C
MALOGBANA::IRGC 16086-1::[IRIS 313-10729]	IRIS 313-10729	IRGC 128379	admix	4	AC	A	C	C	G	C
RERM BILASH::IRGC 16273-2::[IRIS 313-10736]	IRIS 313-10736	IRGC 128149	aus	4	AC	A	C	C	G	C
GHAIYA::IRGC 16286-1::[IRIS 313-10737]	IRIS 313-10737	IRGC 128297	aus	4	AC	A	C	C	G	C
O. SATIVA::IRGC 16898-1::[IRIS 313-10752]	IRIS 313-10752	IRGC 128415	trop	4	AC	A	C	C	G	C
BALIK SEMAH::IRGC 17201-2::[IRIS 313-10761]	IRIS 313-10761	IRGC 127984	trop	4	AC	A	C	C	G	C
KETAN NARIS::IRGC 17925-2::[IRIS 313-10782]	IRIS 313-10782	IRGC 128078	ind3	4	AC	A	C	C	G	C
KETAN SLAWI::IRGC 17963-1::[IRIS 313-10785]	IRIS 313-10785	IRGC 127510	trop	4	AC	A	C	C	G	C
MENDUNGAN::IRGC 18245-1::[IRIS 313-10794]	IRIS 313-10794	IRGC 127624	trop	4	AC	A	C	C	G	C
NOGO BELE 2::IRGC 18328-2::[IRIS 313-10798]	IRIS 313-10798	IRGC 135640	trop	4	AC	A	C	C	G	C
UNGGAS::IRGC 19176-2::[IRIS 313-10822]	IRIS 313-10822	IRGC 128199	ind3	4	AC	A	C	C	G	C
BINARITOS::IRGC 19391-1::[IRIS 313-10827]	IRIS 313-10827	IRGC 128242	trop	4	AC	A	C	C	G	C
INAMBOG::IRGC 19415-1::[IRIS 313-10829]	IRIS 313-10829	IRGC 128320	trop	4	AC	A	C	C	G	C
INAPORAONAN::IRGC 19418-1::[IRIS 313-10830]	IRIS 313-10830	IRGC 127429	trop	4	AC	A	C	C	G	C
MALASAY::IRGC 19456-1::[IRIS 313-10832]	IRIS 313-10832	IRGC 128377	trop	4	AC	A	C	C	G	C
ARC 5756::IRGC 20220-2::[IRIS 313-10845]	IRIS 313-10845	IRGC 132418	aus	4	AC	A	C	C	G	C
ARC 7336::IRGC 20606-1::[IRIS 313-10852]	IRIS 313-10852	IRGC 127169	aus	4	AC	A	C	C	G	C
ARC 10028::IRGC 20656-2::[IRIS 313-10853]	IRIS 313-10853	IRGC 132239	japx	4	AC	A	C	C	G	C
ARC 11276::IRGC 21278-1::[IRIS 313-10861]	IRIS 313-10861	IRGC 127134	aus	4	AC	A	C	C	G	C
ARC 11751::IRGC 21614-1::[IRIS 313-10869]	IRIS 313-10869	IRGC 127138	aus	4	AC	A	C	C	G	C
ARC 11777::IRGC 21639-1::[IRIS 313-10871]	IRIS 313-10871	IRGC 127139	aus	4	AC	A	C	C	G	C
ARC 11802::IRGC 21662-2::[IRIS 313-10872]	IRIS 313-10872	IRGC 132421	japx	4	AC	A	C	C	G	C
ARC 12021::IRGC 21837-1::[IRIS 313-10875]	IRIS 313-10875	IRGC 127141	aus	4	AC	A	C	C	G	C
ARC 12067::IRGC 21881-1::[IRIS 313-10876]	IRIS 313-10876	IRGC 127142	aus	4	AC	A	C	C	G	C
ARC 12433::IRGC 22064-1::[IRIS 313-10882]	IRIS 313-10882	IRGC 127146	aus	4	AC	A	C	C	G	C
ARC 12655::IRGC 22226-2::[IRIS 313-10886]	IRIS 313-10886	IRGC 132240	subtrop	4	AC	A	C	C	G	C
ARC 12867::IRGC 22401-1::[IRIS 313-10891]	IRIS 313-10891	IRGC 127148	aus	4	AC	A	C	C	G	C
ARC 12920::IRGC 22450-1::[IRIS 313-10892]	IRIS 313-10892	IRGC 127149	aus	4	AC	A	C	C	G	C
ARC 13204::IRGC 22558-1::[IRIS 313-10894]	IRIS 313-10894	IRGC 127150	admix	4	AC	A	C	C	G	C
T Q QI QINYUHAYUHA::IRGC 23342-1::[IRIS 313-10918]	IRIS 313-10918	IRGC 135803	trop	4	AC	A	C	C	G	C
CHABLI CHABOL GLANG::IRGC 23706-1::[IRIS 313-10923]	IRIS 313-10923	IRGC 128256	subtrop	4	AC	A	C	C	G	C
KAMULI::IRGC 23928-1::[IRIS 313-10925]	IRIS 313-10925	IRGC 127485	aus	4	AC	A	C	C	G	C
SUGA PANKHA::IRGC 24054-1::[IRIS 313-10927]	IRIS 313-10927	IRGC 127828	aus	4	AC	A	C	C	G	C
PAKWALAN::IRGC 24156-1::[IRIS 313-10931]	IRIS 313-10931	IRGC 132025	trop	4	AC	A	C	C	G	C
PULUT WAJIT::IRGC 24624-1::[IRIS 313-10937]	IRIS 313-10937	IRGC 135788	ind3	4	AC	A	C	C	G	C
MANGGE::IRGC 25019-1::[IRIS 313-10946]	IRIS 313-10946	IRGC 128380	trop	4	AC	A	C	C	G	C
TEKALAK::IRGC 25154-1::[IRIS 313-10949]	IRIS 313-10949	IRGC 127851	trop	4	AC	A	C	C	G	C
PADI ABUNG KUNING::IRGC 25469-1::[IRIS 313-10953]	IRIS 313-10953	IRGC 128417	trop	4	AC	A	C	C	G	C
SITABO TABO::IRGC 25798-1::[IRIS 313-10959]	IRIS 313-10959	IRGC 128473	trop	4	AC	A	C	C	G	C
SUNGKAI::IRGC 25812-1::[IRIS 313-10960]	IRIS 313-10960	IRGC 132042	trop	4	AC	A	C	C	G	C
KATAKCHIKON::IRGC 25880-1::[IRIS 313-10963]	IRIS 313-10963	IRGC 127497	aus	4	AC	A	C	C	G	C
TILOKCHAN (SONABETHI)::IRGC 25927-1::[IRIS 313-10965]	IRIS 313-10965	IRGC 127859	aus	4	AC	A	C	C	G	C
GINATOS::IRGC 26876-1::[IRIS 313-10991]	IRIS 313-10991	IRGC 128298	trop	4	AC	A	C	C	G	C
PILIT TAPUL::IRGC 26887-1::[IRIS 313-10992]	IRIS 313-10992	IRGC 127730	trop	4	AC	A	C	C	G	C
LANNAB::IRGC 26936-2::[IRIS 313-10993]	IRIS 313-10993	IRGC 132349	trop	4	AC	A	C	C	G	C
LANDEO::IRGC 27164-1::[IRIS 313-10999]	IRIS 313-10999	IRGC 127550	trop	4	AC	A	C	C	G	C
PAE SANGGULA::IRGC 27297-1::[IRIS 313-11004]	IRIS 313-11004	IRGC 128423	trop	4	AC	A	C	C	G	C
PULUT HALAPA::IRGC 27403-1::[IRIS 313-11009]	IRIS 313-11009	IRGC 127749	trop	4	AC	A	C	C	G	C
HANPA::IRGC 27547-2::[IRIS 313-11015]	IRIS 313-11015	IRGC 128050	aus	4	AC	A	C	C	G	C
LOROI::IRGC 27567-1::[IRIS 313-11017]	IRIS 313-11017	IRGC 128369	aus	4	AC	A	C	C	G	C
PORANG::IRGC 27577-1::[IRIS 313-11019]	IRIS 313-11019	IRGC 128436	aus	4	AC	A	C	C	G	C
BASMATI SURKH 161::IRGC 27797-1::[IRIS 313-11023]	IRIS 313-11023	IRGC 127214	aro	4	AC	A	C	C	G	C
BEGMI 135::IRGC 27845-1::[IRIS 313-11024]	IRIS 313-11024	IRGC 127217	aus	4	AC	A	C	C	G	C
HANSRAJ::IRGC 27936-2::[IRIS 313-11026]	IRIS 313-11026	IRGC 132336	aro	4	AC	A	C	C	G	C
JHONA 101::IRGC 27976-1::[IRIS 313-11027]	IRIS 313-11027	IRGC 127454	aus	4	AC	A	C	C	G	C
PALAM PURI BAS 137::IRGC 28084-1::[IRIS 313-11032]	IRIS 313-11032	IRGC 127710	aro	4	AC	A	C	C	G	C
RATRIO::IRGC 28181-1::[IRIS 313-11033]	IRIS 313-11033	IRGC 128448	admix	4	AC	A	C	C	G	C
SANTHI 206::IRGC 28215-1::[IRIS 313-11034]	IRIS 313-11034	IRGC 127786	aus	4	AC	A	C	C	G	C
ZIRA SHAHI::IRGC 28327-1::[IRIS 313-11035]	IRIS 313-11035	IRGC 128513	admix	4	AC	A	C	C	G	C
34::IRGC 28371-2::[IRIS 313-11036]	IRIS 313-11036	IRGC 127919	aus	4	AC	A	C	C	G	C
421::IRGC 28458-1::[IRIS 313-11037]	IRIS 313-11037	IRGC 128211	aus	4	AC	A	C	C	G	C
ENGKABANG::IRGC 28694-2::[IRIS 313-11045]	IRIS 313-11045	IRGC 128039	trop	4	AC	A	C	C	G	C
AUS 171::IRGC 29004-1::[IRIS 313-11048]	IRIS 313-11048	IRGC 127178	aus	4	AC	A	C	C	G	C
AUS 219::IRGC 29031-1::[IRIS 313-11049]	IRIS 313-11049	IRGC 127179	aus	4	AC	A	C	C	G	C
AUS 233::IRGC 29036-1::[IRIS 313-11050]	IRIS 313-11050	IRGC 127180	aus	4	AC	A	C	C	G	C
AUS 242::IRGC 29040-1::[IRIS 313-11051]	IRIS 313-11051	IRGC 127181	aus	4	AC	A	C	C	G	C
AUS 282::IRGC 29072-1::[IRIS 313-11053]	IRIS 313-11053	IRGC 127183	aus	4	AC	A	C	C	G	C
AUS 295::IRGC 29083-1::[IRIS 313-11054]	IRIS 313-11054	IRGC 127184	aus	4	AC	A	C	C	G	C
AUS 301::IRGC 29089-1::[IRIS 313-11056]	IRIS 313-11056	IRGC 127186	aus	4	AC	A	C	C	G	C
AUS 308::IRGC 29096-1::[IRIS 313-11057]	IRIS 313-11057	IRGC 127187	aus	4	AC	A	C	C	G	C
AUS 329::IRGC 29116-1::[IRIS 313-11058]	IRIS 313-11058	IRGC 127188	aus	4	AC	A	C	C	G	C
AUS 344::IRGC 29131-1::[IRIS 313-11059]	IRIS 313-11059	IRGC 127189	aus	4	AC	A	C	C	G	C
BORO 70-2::IRGC 29283-1::[IRIS 313-11063]	IRIS 313-11063	IRGC 135741	aus	4	AC	A	C	C	G	C
BORO 275::IRGC 29294-2::[IRIS 313-11064]	IRIS 313-11064	IRGC 132306	aus	4	AC	A	C	C	G	C
BORO 394::IRGC 29297-2::[IRIS 313-11065]	IRIS 313-11065	IRGC 132326	aus	4	AC	A	C	C	G	C
KALIBORO 600::IRGC 29367-1::[IRIS 313-11067]	IRIS 313-11067	IRGC 127481	aus	4	AC	A	C	C	G	C
SRAU THMOR::IRGC 29904-1::[IRIS 313-11089]	IRIS 313-11089	IRGC 127824	ind3	4	AC	A	C	C	G	C
MAK BOUAP::IRGC 30106-3::[IRIS 313-11094]	IRIS 313-11094	IRGC 132274	subtrop	4	AC	A	C	C	G	C
D 1-147::IRGC 30894-2::[IRIS 313-11103]	IRIS 313-11103	IRGC 132329	trop	4	AC	A	C	C	G	C
D 3-102::IRGC 30972-1::[IRIS 313-11104]	IRIS 313-11104	IRGC 131978	trop	4	AC	A	C	C	G	C
ZANTON::IRGC 31248-1::[IRIS 313-11107]	IRIS 313-11107	IRGC 132055	trop	4	AC	A	C	C	G	C
HIJOL DIGA::IRGC 31655-1::[IRIS 313-11112]	IRIS 313-11112	IRGC 128308	aus	4	AC	A	C	C	G	C
BAZAIL 975::IRGC 32816-2::[IRIS 313-11123]	IRIS 313-11123	IRGC 127990	aus	4	AC	A	C	C	G	C
SADU::IRGC 34514-2::[IRIS 313-11161]	IRIS 313-11161	IRGC 132266	trop	4	AC	A	C	C	G	C
RANI BHOG::IRGC 35109-1::[IRIS 313-11172]	IRIS 313-11172	IRGC 127762	aus	4	AC	A	C	C	G	C
SADA AUS::IRGC 35117-1::[IRIS 313-11173]	IRIS 313-11173	IRGC 127776	aus	4	AC	A	C	C	G	C
SI OMPAN LAMA::IRGC 35481-1::[IRIS 313-11179]	IRIS 313-11179	IRGC 127810	ind3	4	AC	A	C	C	G	C
RANRUWAN::IRGC 36360-1::[IRIS 313-11191]	IRIS 313-11191	IRGC 127763	aus	4	AC	A	C	C	G	C
ARC 14150::IRGC 41435-2::[IRIS 313-11265]	IRIS 313-11265	IRGC 132242	aus	4	AC	A	C	C	G	C
ARC 14756::IRGC 41736-1::[IRIS 313-11272]	IRIS 313-11272	IRGC 127153	aus	4	AC	A	C	C	G	C
ARC 14975::IRGC 41848-1::[IRIS 313-11275]	IRIS 313-11275	IRGC 127156	indx	4	AC	A	C	C	G	C
ARC 15129::IRGC 41938-1::[IRIS 313-11277]	IRIS 313-11277	IRGC 127157	aus	4	AC	A	C	C	G	C
ARC 18325::IRGC 42399-1::[IRIS 313-11286]	IRIS 313-11286	IRGC 135736	indx	4	AC	A	C	C	G	C
ARC 18578::IRGC 42459-2::[IRIS 313-11289]	IRIS 313-11289	IRGC 127971	aro	4	AC	A	C	C	G	C
ARC 7425::IRGC 42538-1::[IRIS 313-11291]	IRIS 313-11291	IRGC 127170	aus	4	AC	A	C	C	G	C
ARC 11397::IRGC 42664-1::[IRIS 313-11295]	IRIS 313-11295	IRGC 127137	admix	4	AC	A	C	C	G	C
ARC 13460::IRGC 42732-2::[IRIS 313-11297]	IRIS 313-11297	IRGC 127947	admix	4	AC	A	C	C	G	C
ARC 13544::IRGC 42743-1::[IRIS 313-11298]	IRIS 313-11298	IRGC 127152	aus	4	AC	A	C	C	G	C
ARC 14899::IRGC 43016-1::[IRIS 313-11302]	IRIS 313-11302	IRGC 127154	indx	4	AC	A	C	C	G	C
PADI RENDAH::IRGC 43515-1::[IRIS 313-11313]	IRIS 313-11313	IRGC 128420	trop	4	AC	A	C	C	G	C
JHORA::IRGC 43862-1::[IRIS 313-11323]	IRIS 313-11323	IRGC 127455	aus	4	AC	A	C	C	G	C
LAWA AN::IRGC 44544-2::[IRIS 313-11337]	IRIS 313-11337	IRGC 132255	trop	4	AC	A	C	C	G	C
MINANOK::IRGC 44637-2::[IRIS 313-11340]	IRIS 313-11340	IRGC 135639	trop	4	AC	A	C	C	G	C
SATHI::IRGC 46659-1::[IRIS 313-11371]	IRIS 313-11371	IRGC 127788	aus	4	AC	A	C	C	G	C
W 398::IRGC 46787-1::[IRIS 313-11374]	IRIS 313-11374	IRGC 127889	aus	4	AC	A	C	C	G	C
TOS 7536::IRGC 46985-2::[IRIS 313-11376]	IRIS 313-11376	IRGC 132312	trop	4	AC	A	C	C	G	C
CADIDIT (GLUT)::IRGC 47161-1::[IRIS 313-11379]	IRIS 313-11379	IRGC 127245	trop	4	AC	A	C	C	G	C
TAMBU::IRGC 48932-1::[IRIS 313-11397]	IRIS 313-11397	IRGC 132044	trop	4	AC	A	C	C	G	C
MOTANGA::IRGC 49242-2::[IRIS 313-11401]	IRIS 313-11401	IRGC 128113	aro	4	AC	A	C	C	G	C
KALAR KAR::IRGC 49737-2::[IRIS 313-11413]	IRIS 313-11413	IRGC 132420	aus	4	AC	A	C	C	G	C
FORTUNA BLANCO (SAN MARCOS)::IRGC 50764-1::[IRIS 313-11434]	IRIS 313-11434	IRGC 127370	trop	4	AC	A	C	C	G	C
SAKAZELE (538)::IRGC 50880-1::[IRIS 313-11436]	IRIS 313-11436	IRGC 127779	trop	4	AC	A	C	C	G	C
BARI SUTAR::IRGC 52410-1::[IRIS 313-11454]	IRIS 313-11454	IRGC 127211	aus	4	AC	A	C	C	G	C
KOLAMBA::IRGC 52456-1::[IRIS 313-11456]	IRIS 313-11456	IRGC 127528	aus	4	AC	A	C	C	G	C
KARAHANI::IRGC 52664-1::[IRIS 313-11458]	IRIS 313-11458	IRGC 128333	aus	4	AC	A	C	C	G	C
CARAWI::IRGC 52887-1::[IRIS 313-11464]	IRIS 313-11464	IRGC 128254	trop	4	AC	A	C	C	G	C
DINORADO::IRGC 52893-1::[IRIS 313-11465]	IRIS 313-11465	IRGC 128280	trop	4	AC	A	C	C	G	C
KINTOMAN (TOD DOY)::IRGC 53146-1::[IRIS 313-11473]	IRIS 313-11473	IRGC 132004	trop	4	AC	A	C	C	G	C
KALIPINCH::IRGC 53271-1::[IRIS 313-11476]	IRIS 313-11476	IRGC 128329	aus	4	AC	A	C	C	G	C
KANPURI::IRGC 53278-1::[IRIS 313-11477]	IRIS 313-11477	IRGC 127489	aus	4	AC	A	C	C	G	C
BOTESHSHORE::IRGC 53484-1::[IRIS 313-11483]	IRIS 313-11483	IRGC 128244	aus	4	AC	A	C	C	G	C
KALU T 139::IRGC 53670-1::[IRIS 313-11489]	IRIS 313-11489	IRGC 127482	aus	4	AC	A	C	C	G	C
FOSSA (GBE)::IRGC 56767-1::[IRIS 313-11526]	IRIS 313-11526	IRGC 128292	trop	4	AC	A	C	C	G	C
MARIA GAKIT::IRGC 57070-1::[IRIS 313-11532]	IRIS 313-11532	IRGC 132016	trop	4	AC	A	C	C	G	C
SP 6 (WC 836)::IRGC 57602-1::[IRIS 313-11539]	IRIS 313-11539	IRGC 128475	trop	4	AC	A	C	C	G	C
PATIE ROUGE::IRGC 57686-1::[IRIS 313-11540]	IRIS 313-11540	IRGC 128428	trop	4	AC	A	C	C	G	C
GORIA::IRGC 58736-1::[IRIS 313-11557]	IRIS 313-11557	IRGC 127390	aus	4	AC	A	C	C	G	C
RATO BASMATI::IRGC 59205-1::[IRIS 313-11567]	IRIS 313-11567	IRGC 127766	aro	4	AC	A	C	C	G	C
HONG PI NUO::IRGC 59638-1::[IRIS 313-11575]	IRIS 313-11575	IRGC 127415	temp	4	AC	A	C	C	G	C
BHAINSA MUNDARIYA::IRGC 60893-1::[IRIS 313-11596]	IRIS 313-11596	IRGC 127221	indx	4	AC	A	C	C	G	C
MALCHI::IRGC 61004-1::[IRIS 313-11602]	IRIS 313-11602	IRGC 127597	aus	4	AC	A	C	C	G	C
PANDRI PAREWA::IRGC 61030-1::[IRIS 313-11603]	IRIS 313-11603	IRGC 128425	aus	4	AC	A	C	C	G	C
SUGARKAND::IRGC 61059-1::[IRIS 313-11604]	IRIS 313-11604	IRGC 127829	aus	4	AC	A	C	C	G	C
YAH YAW::IRGC 61359-1::[IRIS 313-11611]	IRIS 313-11611	IRGC 127898	trop	4	AC	A	C	C	G	C
UPRH 58::IRGC 61525-1::[IRIS 313-11618]	IRIS 313-11618	IRGC 127879	aus	4	AC	A	C	C	G	C
KAO SONG HAI::IRGC 61827-1::[IRIS 313-11623]	IRIS 313-11623	IRGC 128332	subtrop	4	AC	A	C	C	G	C
CHOBO::IRGC 61930-1::[IRIS 313-11625]	IRIS 313-11625	IRGC 127281	aro	4	AC	A	C	C	G	C
LATIJHABAR::IRGC 61991-1::[IRIS 313-11629]	IRIS 313-11629	IRGC 127554	aus	4	AC	A	C	C	G	C
NCS 271 A::IRGC 62216-1::[IRIS 313-11636]	IRIS 313-11636	IRGC 127654	aus	4	AC	A	C	C	G	C
NCS 745::IRGC 62466-1::[IRIS 313-11644]	IRIS 313-11644	IRGC 127663	ind2	4	AC	A	C	C	G	C
NCS 830::IRGC 62518-1::[IRIS 313-11648]	IRIS 313-11648	IRGC 127667	ind2	4	AC	A	C	C	G	C
MANYALOJOPOIHUN::IRGC 63350-1::[IRIS 313-11658]	IRIS 313-11658	IRGC 128381	trop	4	AC	A	C	C	G	C
TOBOHUN::IRGC 63433-1::[IRIS 313-11659]	IRIS 313-11659	IRGC 132047	trop	4	AC	A	C	C	G	C
BURI BURING::IRGC 64174-1::[IRIS 313-11673]	IRIS 313-11673	IRGC 128248	trop	4	AC	A	C	C	G	C
KOCHUM::IRGC 64906-1::[IRIS 313-11690]	IRIS 313-11690	IRGC 132005	admix	4	AC	A	C	C	G	C
TAIPEI 167::IRGC 65371-1::[IRIS 313-11698]	IRIS 313-11698	IRGC 128479	aro	4	AC	A	C	C	G	C
MALAGKIT (PINELIPE)::IRGC 67444-1::[IRIS 313-11736]	IRIS 313-11736	IRGC 127595	trop	4	AC	A	C	C	G	C
CHUNDI::IRGC 67486-1::[IRIS 313-11737]	IRIS 313-11737	IRGC 127283	aus	4	AC	A	C	C	G	C
NAKPUI::IRGC 67594-1::[IRIS 313-11739]	IRIS 313-11739	IRGC 128398	trop	4	AC	A	C	C	G	C
KALIBAJARI::IRGC 67718-1::[IRIS 313-11742]	IRIS 313-11742	IRGC 127480	aus	4	AC	A	C	C	G	C
A 2-257::IRGC 68342-1::[IRIS 313-11755]	IRIS 313-11755	IRGC 131961	trop	4	AC	A	C	C	G	C
BENGALI VAKAHANA 1448::IRGC 68370-1::[IRIS 313-11756]	IRIS 313-11756	IRGC 131970	trop	4	AC	A	C	C	G	C
K 2 C 45::IRGC 68552-1::[IRIS 313-11759]	IRIS 313-11759	IRGC 131995	trop	4	AC	A	C	C	G	C
TSIMIAKABIJA::IRGC 69074-1::[IRIS 313-11766]	IRIS 313-11766	IRGC 128490	admix	4	AC	A	C	C	G	C
TANDAKAY FINGO::IRGC 69793-1::[IRIS 313-11787]	IRIS 313-11787	IRGC 127845	ind2	4	AC	A	C	C	G	C
VONBOANGY::IRGC 69947-1::[IRIS 313-11792]	IRIS 313-11792	IRGC 128498	trop	4	AC	A	C	C	G	C
R 762::IRGC 70531-1::[IRIS 313-11808]	IRIS 313-11808	IRGC 128444	indx	4	AC	A	C	C	G	C
MHARAKA::IRGC 70612-1::[IRIS 313-11809]	IRIS 313-11809	IRGC 128387	aus	4	AC	A	C	C	G	C
HANSRAJ::IRGC 70836-1::[IRIS 313-11825]	IRIS 313-11825	IRGC 135753	aro	4	AC	A	C	C	G	C
AE WAWNG POO DOO::IRGC 71007-1::[IRIS 313-11832]	IRIS 313-11832	IRGC 131964	subtrop	4	AC	A	C	C	G	C
NIAW NAHK KRAD::IRGC 71352-1::[IRIS 313-11840]	IRIS 313-11840	IRGC 132412	ind3	4	AC	A	C	C	G	C
DUNA AL::IRGC 71842-1::[IRIS 313-11851]	IRIS 313-11851	IRGC 135565	trop	4	AC	A	C	C	G	C
MURGI BRINJ::IRGC 73109-1::[IRIS 313-11889]	IRIS 313-11889	IRGC 127639	indx	4	AC	A	C	C	G	C
PLE LIA::IRGC 73562-1::[IRIS 313-11900]	IRIS 313-11900	IRGC 128435	subtrop	4	AC	A	C	C	G	C
ESCONDE CACHO::IRGC 74305-1::[IRIS 313-11912]	IRIS 313-11912	IRGC 127361	ind3	4	AC	A	C	C	G	C
BUAGKOG::IRGC 74318-1::[IRIS 313-11913]	IRIS 313-11913	IRGC 128245	trop	4	AC	A	C	C	G	C
IB 11::IRGC 74420-2::[IRIS 313-11914]	IRIS 313-11914	IRGC 132252	ind2	4	AC	A	C	C	G	C
BUTNAPAR::IRGC 74734-1::[IRIS 313-11917]	IRIS 313-11917	IRGC 127241	aus	4	AC	A	C	C	G	C
KHAO' NAN::IRGC 74981-1::[IRIS 313-11922]	IRIS 313-11922	IRGC 128340	subtrop	4	AC	A	C	C	G	C
NAM JAM::IRGC 75069-1::[IRIS 313-11924]	IRIS 313-11924	IRGC 128400	subtrop	4	AC	A	C	C	G	C
DAYRON MARANGRAS::IRGC 75209-1::[IRIS 313-11928]	IRIS 313-11928	IRGC 127307	trop	4	AC	A	C	C	G	C
GNASSOUMADOUGOU::IRGC 75595-1::[IRIS 313-11938]	IRIS 313-11938	IRGC 131988	indx	4	AC	A	C	C	G	C
KARANGI::IRGC 77128-1::[IRIS 313-11963]	IRIS 313-11963	IRGC 127491	aus	4	AC	A	C	C	G	C
PORASHI::IRGC 78397-1::[IRIS 313-11982]	IRIS 313-11982	IRGC 127739	aus	4	AC	A	C	C	G	C
KALINDIG::IRGC 78968-1::[IRIS 313-11994]	IRIS 313-11994	IRGC 131996	trop	4	AC	A	C	C	G	C
PINUTYUKAN::IRGC 78995-1::[IRIS 313-11995]	IRIS 313-11995	IRGC 136101	trop	4	AC	A	C	C	G	C
FRENSI GBOI::IRGC 79983-1::[IRIS 313-12018]	IRIS 313-12018	IRGC 128293	trop	4	AC	A	C	C	G	C
CHAO MEO::IRGC 80273-1::[IRIS 313-12029]	IRIS 313-12029	IRGC 132278	subtrop	4	AC	A	C	C	G	C
DELI 2::IRGC 80313-1::[IRIS 313-12030]	IRIS 313-12030	IRGC 131981	admix	4	AC	A	C	C	G	C
P T Q QINDONAAL::IRGC 80410-1::[IRIS 313-12031]	IRIS 313-12031	IRGC 128437	trop	4	AC	A	C	C	G	C
TINOLDO MARANGRAS::IRGC 81758-1::[IRIS 313-12051]	IRIS 313-12051	IRGC 128487	trop	4	AC	A	C	C	G	C
LAL MOTI::IRGC 82168-1::[IRIS 313-12055]	IRIS 313-12055	IRGC 127545	aus	4	AC	A	C	C	G	C
XIENG KANG::IRGC 82533-1::[IRIS 313-12063]	IRIS 313-12063	IRGC 132303	subtrop	4	AC	A	C	C	G	C
PULUT MAS::IRGC 82676-1::[IRIS 313-12069]	IRIS 313-12069	IRGC 128438	trop	4	AC	A	C	C	G	C
BABELIONG::IRGC 82688-1::[IRIS 313-12070]	IRIS 313-12070	IRGC 127198	trop	4	AC	A	C	C	G	C
NIA::IRGC 82728-1::[IRIS 313-12071]	IRIS 313-12071	IRGC 128406	subtrop	4	AC	A	C	C	G	C
KASIGNAYAN::IRGC 82788-1::[IRIS 313-12073]	IRIS 313-12073	IRGC 128336	trop	4	AC	A	C	C	G	C
YOI::IRGC 82855-1::[IRIS 313-12077]	IRIS 313-12077	IRGC 127906	subtrop	4	AC	A	C	C	G	C
KARUEL::IRGC 83792-1::[IRIS 313-12093]	IRIS 313-12093	IRGC 128334	indx	4	AC	A	C	C	G	C
THATENG::IRGC 86377-1::[IRIS 313-12134]	IRIS 313-12134	IRGC 135802	subtrop	4	AC	A	C	C	G	C
MANSARA DHAN::IRGC 86940-1::[IRIS 313-12139]	IRIS 313-12139	IRGC 127604	aus	4	AC	A	C	C	G	C
GINAYANGGANG::IRGC 87131-1::[IRIS 313-12144]	IRIS 313-12144	IRGC 136099	trop	4	AC	A	C	C	G	C
LEUANG::IRGC 90000-1::[IRIS 313-12200]	IRIS 313-12200	IRGC 128362	subtrop	4	AC	A	C	C	G	C
PANG::IRGC 91987-1::[IRIS 313-12226]	IRIS 313-12226	IRGC 127712	subtrop	4	AC	A	C	C	G	C
SOM::IRGC 92221-1::[IRIS 313-12228]	IRIS 313-12228	IRGC 128474	subtrop	4	AC	A	C	C	G	C
KHAO KHOT::IRGC 93892-1::[IRIS 313-12242]	IRIS 313-12242	IRGC 128339	subtrop	4	AC	A	C	C	G	C
A MOUK::IRGC 94474-1::[IRIS 313-12252]	IRIS 313-12252	IRGC 128215	subtrop	4	AC	A	C	C	G	C
DENG PEE::IRGC 94991-1::[IRIS 313-12257]	IRIS 313-12257	IRGC 128276	subtrop	4	AC	A	C	C	G	C
DON::IRGC 95117-1::[IRIS 313-12258]	IRIS 313-12258	IRGC 128283	subtrop	4	AC	A	C	C	G	C
NYAE::IRGC 95302-1::[IRIS 313-12262]	IRIS 313-12262	IRGC 128410	subtrop	4	AC	A	C	C	G	C
KON SIM::IRGC 95626-1::[IRIS 313-12265]	IRIS 313-12265	IRGC 128352	subtrop	4	AC	A	C	C	G	C
BATIBATIKAN::IRGC 96098-1::[IRIS 313-12271]	IRIS 313-12271	IRGC 127215	trop	4	AC	A	C	C	G	C
MALAGKIT (ITIM)::IRGC 96124-1::[IRIS 313-12272]	IRIS 313-12272	IRGC 127594	trop	4	AC	A	C	C	G	C
RAMADITRA::IRGC 97124-1::[IRIS 313-12279]	IRIS 313-12279	IRGC 132296	trop	4	AC	A	C	C	G	C
SALAZANA::IRGC 97219-1::[IRIS 313-12281]	IRIS 313-12281	IRGC 128457	trop	4	AC	A	C	C	G	C
VARY GONY::IRGC 97308-2::[IRIS 313-12284]	IRIS 313-12284	IRGC 128200	ind2	4	AC	A	C	C	G	C
PADI MIAT (KECIL)::IRGC 97366-1::[IRIS 313-12285]	IRIS 313-12285	IRGC 135576	trop	4	AC	A	C	C	G	C
YARSABA::IRGC 97567-1::[IRIS 313-12289]	IRIS 313-12289	IRGC 132304	subtrop	4	AC	A	C	C	G	C
MUANG TAY::IRGC 98382-1::[IRIS 313-12299]	IRIS 313-12299	IRGC 136100	subtrop	4	AC	A	C	C	G	C
POU::IRGC 98968-1::[IRIS 313-12307]	IRIS 313-12307	IRGC 132034	subtrop	4	AC	A	C	C	G	C
TA SENG::IRGC 99176-1::[IRIS 313-12312]	IRIS 313-12312	IRGC 128482	subtrop	4	AC	A	C	C	G	C
LG 10344::IRGC 99789-1::[IRIS 313-12321]	IRIS 313-12321	IRGC 127557	subtrop	4	AC	A	C	C	G	C
BAN KEO::IRGC 99953-1::[IRIS 313-12323]	IRIS 313-12323	IRGC 135563	subtrop	4	AC	A	C	C	G	C
CHAO PEE::IRGC 106767-1::[IRIS 313-12330]	IRIS 313-12330	IRGC 127267	subtrop	4	AC	A	C	C	G	C
NYAO::IRGC 107091-1::[IRIS 313-12340]	IRIS 313-12340	IRGC 128412	subtrop	4	AC	A	C	C	G	C
NYON::IRGC 107099-1::[IRIS 313-12341]	IRIS 313-12341	IRGC 128413	subtrop	4	AC	A	C	C	G	C
HAI NA::IRGC 107117-1::[IRIS 313-12342]	IRIS 313-12342	IRGC 127399	subtrop	4	AC	A	C	C	G	C
LAI DAM::IRGC 107490-1::[IRIS 313-12347]	IRIS 313-12347	IRGC 127541	subtrop	4	AC	A	C	C	G	C
MAK KHEUA KANG::IRGC 107712-1::[IRIS 313-12350]	IRIS 313-12350	IRGC 127593	subtrop	4	AC	A	C	C	G	C
KHAO LOUANG::IRGC 107770-1::[IRIS 313-12351]	IRIS 313-12351	IRGC 135759	subtrop	4	AC	A	C	C	G	C
MEE::IRGC 107773-1::[IRIS 313-12352]	IRIS 313-12352	IRGC 127621	subtrop	4	AC	A	C	C	G	C
MOK::IRGC 107804-1::[IRIS 313-12353]	IRIS 313-12353	IRGC 132017	subtrop	4	AC	A	C	C	G	C
GANIGI::IRGC 48698-C1::[IRIS 313-7883]	IRIS 313-7883	IRGC 122052	trop	4	AC	A	C	C	G	C
IR 62266-42-6-2::[IRIS 313-8232]	IRIS 313-8232	IRGC 117597	trop	4	AC	A	C	C	G	C
K 2 C 14::IRGC 68549-1::[IRIS 313-8277]	IRIS 313-8277	IRGC 126067	trop	4	AC	A	C	C	G	C
SAWAH::IRGC 71612-1::[IRIS 313-8279]	IRIS 313-8279	IRGC 126086	trop	4	AC	A	C	C	G	C
KAMJA::IRGC 62171-1::[IRIS 313-8302]	IRIS 313-8302	IRGC 126116	admix	4	AC	A	C	C	G	C
BHADOIA 303::IRGC 6588-1::[IRIS 313-8321]	IRIS 313-8321	IRGC 120894	aus	4	AC	A	C	C	G	C
JC 1::[IRIS 313-8326]	IRIS 313-8326	IRGC 117494	aro	4	AC	A	C	C	G	C
BOND::IRGC 66755-1::[IRIS 313-8339]	IRIS 313-8339	IRGC 125603	trop	4	AC	A	C	C	G	C
KURULU WEE (WHITE)::IRGC 66518-1::[IRIS 313-8342]	IRIS 313-8342	IRGC 121029	aus	4	AC	A	C	C	G	C
BLICCA::IRGC 47151-1::[IRIS 313-8356]	IRIS 313-8356	IRGC 126188	trop	4	AC	A	C	C	G	C
KHARSU 80::IRGC 28016-1::[IRIS 313-8398]	IRIS 313-8398	IRGC 121022	aus	4	AC	A	C	C	G	C
BOCAO::IRGC 50384-1::[IRIS 313-8431]	IRIS 313-8431	IRGC 127071	trop	4	AC	A	C	C	G	C
OS 4::[IRIS 313-8523]	IRIS 313-8523	IRGC 117543	trop	4	AC	A	C	C	G	C
YAHNG LEU::IRGC 78279-1::[IRIS 313-8565]	IRIS 313-8565	IRGC 126316	subtrop	4	AC	A	C	C	G	C
ONOY::IRGC 55418-1::[IRIS 313-8572]	IRIS 313-8572	IRGC 126037	trop	4	AC	A	C	C	G	C
KHAU TRA BONG::IRGC 78342-1::[IRIS 313-8578]	IRIS 313-8578	IRGC 125992	subtrop	4	AC	A	C	C	G	C
BANJANG::IRGC 44069-1::[IRIS 313-8626]	IRIS 313-8626	IRGC 126045	trop	4	AC	A	C	C	G	C
AUS 439::IRGC 29221-1::[IRIS 313-8641]	IRIS 313-8641	IRGC 120876	aus	4	AC	A	C	C	G	C
CALROSE 76::IRGC 34275-1::[IRIS 313-8669]	IRIS 313-8669	IRGC 125604	japx	4	AC	A	C	C	G	C
KEREN FENHO::IRGC 56735-1::[IRIS 313-8687]	IRIS 313-8687	IRGC 126329	trop	4	AC	A	C	C	G	C
TRES MESES::IRGC 6464-1::[IRIS 313-8694]	IRIS 313-8694	IRGC 126010	trop	4	AC	A	C	C	G	C
ARC 13829::[IRIS 313-8712]	IRIS 313-8712	IRGC 117426	aro	4	AC	A	C	C	G	C
HOLOI BASH (SOLOI BASH)::IRGC 64778-1::[IRIS 313-8721]	IRIS 313-8721	IRGC 120969	aus	4	AC	A	C	C	G	C
SD 120 SELN (CI 12320)::IRGC 1667-1::[IRIS 313-8745]	IRIS 313-8745	IRGC 126087	trop	4	AC	A	C	C	G	C
MOROFIN::IRGC 56698-1::[IRIS 313-8768]	IRIS 313-8768	IRGC 127060	trop	4	AC	A	C	C	G	C
TEXAS PATNA::IRGC 1797-1::[IRIS 313-8803]	IRIS 313-8803	IRGC 126283	trop	4	AC	A	C	C	G	C
JANA (NAM)::IRGC 64897-1::[IRIS 313-8815]	IRIS 313-8815	IRGC 125780	subtrop	4	AC	A	C	C	G	C
SIMET 2::IRGC 25734-1::[IRIS 313-8833]	IRIS 313-8833	IRGC 126142	ind3	4	AC	A	C	C	G	C
NOROI::IRGC 31611-1::[IRIS 313-8864]	IRIS 313-8864	IRGC 121069	aus	4	AC	A	C	C	G	C
DELITUS::IRGC 5769-1::[IRIS 313-8876]	IRIS 313-8876	IRGC 125725	trop	4	AC	A	C	C	G	C
LEKATAN::IRGC 71554-1::[IRIS 313-8894]	IRIS 313-8894	IRGC 126070	trop	4	AC	A	C	C	G	C
CALIFORNIA BELLE::IRGC 66836-1::[IRIS 313-8923]	IRIS 313-8923	IRGC 125693	trop	4	AC	A	C	C	G	C
KUTTA::IRGC 52184-1::[IRIS 313-8924]	IRIS 313-8924	IRGC 125815	ind2	4	AC	A	C	C	G	C
NABESHI::[IRIS 313-8927]	IRIS 313-8927	IRGC 117535	subtrop	4	AC	A	C	C	G	C
BATHURI::IRGC 25838-1::[IRIS 313-8963]	IRIS 313-8963	IRGC 120887	aus	4	AC	A	C	C	G	C
AUS 177::IRGC 29009-1::[IRIS 313-9066]	IRIS 313-9066	IRGC 125659	ind1B	4	AC	A	C	C	G	C
LEUANG GLIANG::IRGC 71271-1::[IRIS 313-9123]	IRIS 313-9123	IRGC 125823	subtrop	4	AC	A	C	C	G	C
EAN 4 C 1::IRGC 26016-1::[IRIS 313-9193]	IRIS 313-9193	IRGC 125732	japx	4	AC	A	C	C	G	C
TAK SUFAID::IRGC 73127-1::[IRIS 313-9283]	IRIS 313-9283	IRGC 121134	aus	4	AC	A	C	C	G	C
KORR::IRGC 30751-1::[IRIS 313-9297]	IRIS 313-9297	IRGC 126155	trop	4	AC	A	C	C	G	C
PULUTAN::IRGC 71596-1::[IRIS 313-9375]	IRIS 313-9375	IRGC 125877	trop	4	AC	A	C	C	G	C
NCS 964 C::IRGC 62604-1::[IRIS 313-9400]	IRIS 313-9400	IRGC 125854	indx	4	AC	A	C	C	G	C
JAMBALI::IRGC 73101-1::[IRIS 313-9449]	IRIS 313-9449	IRGC 120996	aus	4	AC	A	C	C	G	C
B 505 A 1-28-7-1-2::IRGC 6741-1::[IRIS 313-9452]	IRIS 313-9452	IRGC 125661	trop	4	AC	A	C	C	G	C
KARANTABA 1::IRGC 15924-1::[IRIS 313-9461]	IRIS 313-9461	IRGC 125795	ind3	4	AC	A	C	C	G	C
SAHULO FACHE SOYO::IRGC 66630-1::[IRIS 313-9470]	IRIS 313-9470	IRGC 126310	trop	4	AC	A	C	C	G	C
BLUE BELLE::IRGC 51125-1::[IRIS 313-9491]	IRIS 313-9491	IRGC 125685	trop	4	AC	A	C	C	G	C
VEGOLD::IRGC 7756-1::[IRIS 313-9550]	IRIS 313-9550	IRGC 125932	trop	4	AC	A	C	C	G	C
PAMPANGON (H)::IRGC 60392-1::[IRIS 313-9568]	IRIS 313-9568	IRGC 126346	trop	4	AC	A	C	C	G	C
KALIA::IRGC 34699-1::[IRIS 313-9626]	IRIS 313-9626	IRGC 121005	aus	4	AC	A	C	C	G	C
LOHAMBITRO::IRGC 69857-1::[IRIS 313-9742]	IRIS 313-9742	IRGC 127080	trop	4	AC	A	C	C	G	C
GENIT::IRGC 3272-1::[IRIS 313-9778]	IRIS 313-9778	IRGC 125751	admix	4	AC	A	C	C	G	C
BERENJ 1277 S::IRGC 3461-1::[IRIS 313-9783]	IRIS 313-9783	IRGC 121902	admix	4	AC	A	C	C	G	C
TEPUKE::IRGC 12872-1::[IRIS 313-9838]	IRIS 313-9838	IRGC 125919	temp	4	AC	A	C	C	G	C
GOGOWIERIE::IRGC 14791-1::[IRIS 313-9851]	IRIS 313-9851	IRGC 126977	trop	4	AC	A	C	C	G	C
SOLOMON RED RICE::IRGC 50950-1::[IRIS 313-9944]	IRIS 313-9944	IRGC 126312	indx	4	AC	A	C	C	G	C
PANNITHI::IRGC 51049-1::[IRIS 313-9949]	IRIS 313-9949	IRGC 126078	trop	4	AC	A	C	C	G	C

## Sheet: Table S3
Table S3 List of the non-synonymous SNPs at OrMYB305 in 446 Oryza rufipogon accessions
Accession	Species	Origin	Ecotype	JAPONICA NIPPONBARE POSITIONS (Chr.1)
				25593056
				C
W0101	O. rufipogon	India	Or-I	C
W0102	O. rufipogon	India	Or-I	C
W0103	O. rufipogon	India	Or-I	C
W0106	O. rufipogon	India	Or-I	C
W0107	O. rufipogon	India	Or-I	C
W0108	O. rufipogon	India	Or-II	C
W0120	O. rufipogon	India	Or-II	C
W0121	O. rufipogon	India	Or-I	A
W0123	O. rufipogon	India	Or-I	C
W0124	O. rufipogon	India	Or-I	C
W0125	O. rufipogon	India	Or-III	C
W0126	O. rufipogon	India	Or-III	C
W0128	O. rufipogon	India	Or-I	C
W0130	O. rufipogon	India	Or-I	A
W0132	O. rufipogon	India	Or-II	C
W0133	O. rufipogon	India	Or-III	C
W0134	O. rufipogon	India	Or-III	C
W0135	O. rufipogon	India	Or-III	C
W0136	O. rufipogon	India	Or-III	C
W0137	O. rufipogon	India	Or-III	C
W0138	O. rufipogon	India	Or-III	C
W0141	O. rufipogon	India	Or-III	C
W0143	O. rufipogon	Sri Lanka	Or-II	C
W0144	O. rufipogon	Sri Lanka	Or-I	A
W0145	O. rufipogon	Thailand	Or-II	C
W0147	O. rufipogon	India	Or-I	A
W0148	O. rufipogon	India	Or-I	A
W0149	O. rufipogon	India	Or-III	A
W0151	O. rufipogon	India	Or-I	C
W0152	O. rufipogon	India	Or-I	C
W0153	O. rufipogon	India	Or-III	C
W0157	O. rufipogon	India	Or-II	C
W0163	O. rufipogon	Thailand	Or-II	C
W0164	O. rufipogon	Thailand	Or-II	C
W0165	O. rufipogon	Thailand	Or-II	C
W0166	O. rufipogon	Thailand	Or-II	C
W0168	O. rufipogon	Thailand	Or-I	C
W0169	O. rufipogon	Thailand	Or-II	C
W0170	O. rufipogon	Thailand	Or-I	C
W0171	O. rufipogon	Thailand	Or-II	C
W0172	O. rufipogon	Thailand	Or-III	C
W0173	O. rufipogon	Thailand	Or-I	C
W0174	O. rufipogon	Thailand	Or-II	C
W0175	O. rufipogon	Thailand	Or-II	A
W0176	O. rufipogon	Thailand	Or-I	C
W0178	O. rufipogon	Thailand	Or-I	C
W0179	O. rufipogon	Thailand	Or-I	C
W0180	O. rufipogon	Thailand	Or-II	C
W0234	O. rufipogon	Thailand	Or-II	C
W0549	O. rufipogon	India	Or-III	C
W0573	O. rufipogon	Malaya	Or-III	C
W0574	O. rufipogon	Malaya	Or-I	A
W0576	O. rufipogon	Malaya	Or-II	C
W0587	O. rufipogon	Malaya	Or-II	C
W0589	O. rufipogon	Malaya	Or-I	A
W0590	O. rufipogon	Malaya	Or-I	C
W0593	O. rufipogon	Malaya	Or-III	C
W0594	O. rufipogon	Malaya	Or-II	A
W0596	O. rufipogon	Malaya	Or-II	C
W0600	O. rufipogon	Malaya	Or-II	C
W0605	O. rufipogon	Malaya	Or-I	C
W0606	O. rufipogon	Malaya	Or-II	C
W0610	O. rufipogon	Burma	Or-I	C
W0621	O. rufipogon	Burma	Or-III	C
W0623	O. rufipogon	Burma	Or-III	C
W0624	O. rufipogon	Burma	Or-II	C
W0625	O. rufipogon	Burma	Or-III	C
W0626	O. rufipogon	Burma	Or-I	C
W0627	O. rufipogon	Burma	Or-I	C
W0628	O. rufipogon	Burma	Or-II	C
W0629	O. rufipogon	Burma	Or-III	C
W0630	O. rufipogon	Burma	Or-I	C
W0631	O. rufipogon	Burma	Or-I	C
W0632	O. rufipogon	Burma	Or-I	C
W0633	O. rufipogon	Burma	Or-I	C
W0634	O. rufipogon	Burma	Or-II	C
W0635	O. rufipogon	Burma	Or-II	C
W0637	O. rufipogon	Burma	Or-III	C
W0638	O. rufipogon	Burma	Or-I	C
W0639	O. rufipogon	Burma	Or-I	C
W1080	O. rufipogon	India	Or-I	C
W1082	O. rufipogon	India	Or-I	C
W1083	O. rufipogon	India	Or-I	C
W1084	O. rufipogon	India	Or-I	C
W1086	O. rufipogon	India	Or-I	C
W1087	O. rufipogon	India	Or-II	C
W1090	O. rufipogon	India	Or-I	C
W1092	O. rufipogon	India	Or-I	C
W1093	O. rufipogon	India	Or-II	C
W1096	O. rufipogon	India	Or-II	C
W1102	O. rufipogon	India	Or-III	A
W1105	O. rufipogon	India	Or-I	A
W1107	O. rufipogon	India	Or-I	C
W1111	O. rufipogon	India	Or-I	C
W1112	O. rufipogon	India	Or-I	C
W1114	O. rufipogon	India	Or-III	A
W1117	O. rufipogon	India	Or-I	C
W1119	O. rufipogon	India	Or-III	C
W1121	O. rufipogon	India	Or-I	A
W1122	O. rufipogon	India	Or-II	C
W1124	O. rufipogon	India	Or-II	C
W1126	O. rufipogon	India	Or-II	C
W1142	O. rufipogon	India	Or-I	C
W1143	O. rufipogon	India	Or-I	A
W1161	O. rufipogon	Sri Lanka	Or-III	C
W1214	O. rufipogon	Philippines	Or-III	C
W1230	O. rufipogon	Dutch New Guinea	Or-I	C
W1236	O. rufipogon	Australian New Guinea	Or-II	C
W1238	O. rufipogon	Neth. New Guinea	Or-III	C
W1244	O. rufipogon	Nepal	Or-III	C
W1292	O. rufipogon	Indonesia	Or-II	C
W1294	O. rufipogon	Philippines	Or-III	C
W1295	O. rufipogon	Cambodia	Or-I	C
W1532	O. rufipogon	India	Or-I	C
W1533	O. rufipogon	India	Or-I	C
W1534	O. rufipogon	India	Or-III	C
W1536	O. rufipogon	Sri Lanka	Or-III	C
W1542	O. rufipogon	Malaya	Or-III	C
W1546	O. rufipogon	Thailand	Or-I	C
W1547	O. rufipogon	Thailand	Or-I	C
W1550	O. rufipogon	Thailand	Or-II	C
W1551	O. rufipogon	Thailand	Or-I	C
W1552	O. rufipogon	Thailand	Or-II	C
W1553	O. rufipogon	Thailand	Or-II	C
W1554	O. rufipogon	Thailand	Or-II	C
W1555	O. rufipogon	Thailand	Or-II	C
W1556	O. rufipogon	Thailand	Or-II	C
W1557	O. rufipogon	Thailand	Or-II	C
W1558	O. rufipogon	Thailand	Or-II	C
W1559	O. rufipogon	Thailand	Or-I	C
W1560	O. rufipogon	Thailand	Or-III	C
W1619	O. rufipogon	Thailand	Or-I	C
W1666	O. rufipogon	India	Or-I	C
W1668	O. rufipogon	India	Or-III	C
W1669	O. rufipogon	India	Or-III	C
W1675	O. rufipogon	India	Or-I	C
W1676	O. rufipogon	India	Or-I	A
W1677	O. rufipogon	India	Or-I	C
W1679	O. rufipogon	India	Or-I	C
W1681	O. rufipogon	India	Or-I	C
W1683	O. rufipogon	India	Or-II	C
W1685	O. rufipogon	India	Or-I	A
W1687	O. rufipogon	India	Or-II	C
W1690	O. rufipogon	Thailand	Or-I	C
W1695	O. rufipogon	Thailand	Or-I	C
W1696	O. rufipogon	Thailand	Or-I	C
W1698	O. rufipogon	Thailand	Or-I	C
W1700	O. rufipogon	Thailand	Or-I	C
W1715	O. rufipogon	China	Or-II	C
W1716	O. rufipogon	China	Or-III	C
W1718	O. rufipogon	China	Or-II	C
W1719	O. rufipogon	China	Or-I	C
W1721	O. rufipogon	China	Or-I	A
W1723	O. rufipogon	China	Or-I	C
W1724	O. rufipogon	China	Or-III	C
W1725	O. rufipogon	Thailand	Or-III	C
W1726	O. rufipogon	Thailand	Or-I	C
W1727	O. rufipogon	Thailand	Or-I	C
W1731	O. rufipogon	India	Or-I	C
W1732	O. rufipogon	India	Or-III	C
W1735	O. rufipogon	India	Or-I	C
W1736	O. rufipogon	India	Or-II	C
W1737	O. rufipogon	India	Or-I	C
W1738	O. rufipogon	India	Or-I	C
W1739	O. rufipogon	India	Or-III	C
W1740	O. rufipogon	India	Or-I	C
W1741	O. rufipogon	India	Or-I	A
W1742	O. rufipogon	India	Or-II	C
W1743	O. rufipogon	India	Or-I	C
W1746	O. rufipogon	India	Or-III	A
W1747	O. rufipogon	India	Or-I	A
W1748	O. rufipogon	India	Or-III	C
W1749	O. rufipogon	India	Or-I	C
W1750	O. rufipogon	India	Or-I	C
W1751	O. rufipogon	India	Or-I	C
W1753	O. rufipogon	India	Or-I	C
W1754	O. rufipogon	India	Or-I	C
W1756	O. rufipogon	India	Or-I	C
W1757	O. rufipogon	India	Or-I	C
W1759	O. rufipogon	India	Or-III	C
W1761	O. rufipogon	India	Or-I	C
W1762	O. rufipogon	India	Or-I	C
W1766	O. rufipogon	India	Or-III	C
W1770	O. rufipogon	India	Or-I	C
W1777	O. rufipogon	India	Or-III	C
W1780	O. rufipogon	India	Or-II	C
W1782	O. rufipogon	India	Or-III	C
W1783	O. rufipogon	India	Or-III	C
W1784	O. rufipogon	India	Or-III	C
W1787	O. rufipogon	Thailand	Or-I	C
W1788	O. rufipogon	Thailand	Or-I	C
W1790	O. rufipogon	Thailand	Or-II	C
W1792	O. rufipogon	Thailand	Or-I	C
W1794	O. rufipogon	Thailand	Or-I	C
W1795	O. rufipogon	Thailand	Or-I	C
W1798	O. rufipogon	Thailand	Or-II	C
W1802	O. rufipogon	Bangladesh	Or-I	C
W1803	O. rufipogon	Sri Lanka	Or-III	C
W1804	O. rufipogon	Sri Lanka	Or-II	C
W1806	O. rufipogon	Sri Lanka	Or-I	C
W1807	O. rufipogon	Sri Lanka	Or-III	C
W1809	O. rufipogon	Sri Lanka	Or-III	C
W1810	O. rufipogon	Sri Lanka	Or-II	C
W1811	O. rufipogon	Sri Lanka	Or-III	C
W1813	O. rufipogon	Sri Lanka	Or-III	C
W1818	O. rufipogon	Bangladesh	Or-I	A
W1819	O. rufipogon	Bangladesh	Or-I	A
W1820	O. rufipogon	Bangladesh	Or-I	A
W1821	O. rufipogon	Bangladesh	Or-I	A
W1822	O. rufipogon	Bangladesh	Or-I	A
W1823	O. rufipogon	Bangladesh	Or-I	A
W1824	O. rufipogon	Bangladesh	Or-I	C
W1825	O. rufipogon	Bangladesh	Or-I	C
W1832	O. rufipogon	Thailand	Or-I	C
W1839	O. rufipogon	China	Or-I	C
W1844	O. rufipogon	China	Or-III	C
W1849	O. rufipogon	Thailand	Or-II	C
W1850	O. rufipogon	Thailand	Or-II	C
W1852	O. rufipogon	Thailand	Or-I	C
W1853	O. rufipogon	Thailand	Or-I	C
W1854	O. rufipogon	Thailand	Or-II	C
W1857	O. rufipogon	Thailand	Or-II	C
W1858	O. rufipogon	Thailand	Or-II	C
W1859	O. rufipogon	Thailand	Or-II	C
W1862	O. rufipogon	Thailand	Or-II	C
W1865	O. rufipogon	Thailand	Or-I	C
W1866	O. rufipogon	Thailand	Or-I	C
W1870	O. rufipogon	Thailand	Or-II	C
W1873	O. rufipogon	Thailand	Or-II	C
W1879	O. rufipogon	Thailand	Or-I	C
W1880	O. rufipogon	Thailand	Or-II	C
W1881	O. rufipogon	Thailand	Or-I	C
W1882	O. rufipogon	Thailand	Or-II	C
W1884	O. rufipogon	Thailand	Or-II	C
W1890	O. rufipogon	Thailand	Or-II	C
W1891	O. rufipogon	Thailand	Or-II	C
W1893	O. rufipogon	Thailand	Or-I	C
W1895	O. rufipogon	Thailand	Or-II	C
W1896	O. rufipogon	Thailand	Or-II	C
W1912	O. rufipogon	Thailand	Or-I	C
W1914	O. rufipogon	Thailand	Or-I	C
W1916	O. rufipogon	Thailand	Or-II	C
W1919	O. rufipogon	Thailand	Or-II	C
W1921	O. rufipogon	Thailand	Or-I	C
W1925	O. rufipogon	Thailand	Or-I	C
W1927	O. rufipogon	Thailand	Or-II	C
W1928	O. rufipogon	Thailand	Or-I	C
W1935	O. rufipogon	Thailand	Or-I	C
W1939	O. rufipogon	Thailand	Or-II	C
W1940	O. rufipogon	Thailand	Or-II	C
W1943	O. rufipogon	China	Or-III	C
W1945	O. rufipogon	China	Or-III	C
W1952	O. rufipogon	China	Or-III	C
W1957	O. rufipogon	China	Or-III	C
W1958	O. rufipogon	China	Or-III	C
W1959	O. rufipogon	China	Or-I	C
W1963	O. rufipogon	China	Or-III	C
W1970	O. rufipogon	Indonesia	Or-I	C
W1971	O. rufipogon	Indonesia	Or-II	C
W1972	O. rufipogon	Indonesia	Or-II	C
W1973	O. rufipogon	Indonesia	Or-III	C
W1974	O. rufipogon	Indonesia	Or-II	C
W1975	O. rufipogon	Indonesia	Or-II	C
W1976	O. rufipogon	Indonesia	Or-II	C
W1977	O. rufipogon	Indonesia	Or-II	C
W1978	O. rufipogon	Indonesia	Or-II	C
W1979	O. rufipogon	Indonesia	Or-II	C
W1981	O. rufipogon	Indonesia	Or-II	C
W1983	O. rufipogon	India	Or-I	A
W1989	O. rufipogon	India	Or-III	C
W1990	O. rufipogon	India	Or-III	C
W1991	O. rufipogon	India	Or-III	C
W1993	O. rufipogon	India	Or-III	C
W1995	O. rufipogon	India	Or-III	C
W1998	O. rufipogon	India	Or-III	C
W2003	O. rufipogon	India	Or-III	C
W2005	O. rufipogon	India	Or-III	C
W2007	O. rufipogon	India	Or-III	C
W2008	O. rufipogon	India	Or-III	C
W2010	O. rufipogon	India	Or-III	C
W2012	O. rufipogon	India	Or-III	C
W2014	O. rufipogon	India	Or-III	C
W2017	O. rufipogon	Indonesia	Or-II	C
W2021	O. rufipogon	Indonesia	Or-II	C
W2022	O. rufipogon	Indonesia	Or-II	C
W2024	O. rufipogon	Indonesia	Or-II	C
W2025	O. rufipogon	Indonesia	Or-II	C
W2030	O. rufipogon	Indonesia	Or-II	C
W2036	O. rufipogon	Burma	Or-III	C
W2050	O. rufipogon	Bangladesh	Or-II	C
W2051	O. rufipogon	Bangladesh	Or-II	C
W2052	O. rufipogon	Bangladesh	Or-II	C
W2053	O. rufipogon	Bangladesh	Or-I	A
W2055	O. rufipogon	Bangladesh	Or-II	C
W2056	O. rufipogon	Bangladesh	Or-II	C
W2057	O. rufipogon	Bangladesh	Or-III	C
W2060	O. rufipogon	Bangladesh	Or-I	A
W2061	O. rufipogon	Bangladesh	Or-I	C
W2063	O. rufipogon	Bangladesh	Or-I	A
W2064	O. rufipogon	Bangladesh	Or-I	A
W2066	O. rufipogon	Nepal	Or-III	C
W2078	O. rufipogon	Australia	Or-III	C
W2099	O. rufipogon	Australia	Or-III	C
W2108	O. rufipogon	Australia	Or-III	C
W2193	O. rufipogon	India	Or-I	A
W2197	O. rufipogon	Indonesia	Or-II	C
W2198	O. rufipogon	China	Or-III	C
W2263	O. rufipogon	Cambodia	Or-I	C
W2264	O. rufipogon	Vietnam	Or-II	C
W2265	O. rufipogon	Laos	Or-I	C
W2266	O. rufipogon	Laos	Or-II	C
W2267	O. rufipogon	Laos	Or-III	C
W2268	O. rufipogon	Thailand	Or-I	C
W2269	O. rufipogon	Thailand	Or-I	C
W2271	O. rufipogon	Thailand	Or-I	C
W2272	O. rufipogon	Thailand	Or-II	C
W2275	O. rufipogon	Thailand	Or-I	C
W2276	O. rufipogon	Thailand	Or-II	C
W2277	O. rufipogon	Thailand	Or-I	C
W2278	O. rufipogon	Thailand	Or-I	C
W2282	O. rufipogon	Thailand	Or-II	C
W2283	O. rufipogon	Thailand	Or-II	C
W2284	O. rufipogon	Thailand	Or-II	C
W2288	O. rufipogon	Cambodia	Or-II	C
W2296	O. rufipogon	Cambodia	Or-I	C
W2298	O. rufipogon	Laos	Or-I	C
W2299	O. rufipogon	Laos	Or-I	C
W2301	O. rufipogon	Laos	Or-I	C
W2302	O. rufipogon	Laos	Or-I	C
W2303	O. rufipogon	Laos	Or-I	C
W2304	O. rufipogon	Laos	Or-I	C
W2305	O. rufipogon	Laos	Or-I	C
W2306	O. rufipogon	Laos	Or-I	C
W2307	O. rufipogon	Laos	Or-I	C
W2308	O. rufipogon	Laos	Or-II	C
W2310	O. rufipogon	Laos	Or-II	C
W2311	O. rufipogon	Laos	Or-II	C
W2316	O. rufipogon	Vietnam	Or-I	C
W2318	O. rufipogon	Vietnam	Or-II	C
W2319	O. rufipogon	Vietnam	Or-I	C
W2320	O. rufipogon	Vietnam	Or-II	C
W2321	O. rufipogon	Vietnam	Or-II	C
W2322	O. rufipogon	Vietnam	Or-II	C
W2327	O. rufipogon	Vietnam	Or-II	C
W2331	O. rufipogon	Vietnam	Or-I	C
W2332	O. rufipogon	Vietnam	Or-I	C
W3000	O. rufipogon	China	Or-III	C
W3001	O. rufipogon	China	Or-III	C
W3002	O. rufipogon	China	Or-III	C
W3003	O. rufipogon	China	Or-II	C
W3004	O. rufipogon	China	Or-III	C
W3005	O. rufipogon	China	Or-III	C
W3006	O. rufipogon	China	Or-III	C
W3007	O. rufipogon	China	Or-III	C
W3008	O. rufipogon	China	Or-III	C
W3009	O. rufipogon	China	Or-III	C
W3010	O. rufipogon	China	Or-III	C
W3011	O. rufipogon	China	Or-III	C
W3012	O. rufipogon	China	Or-III	C
W3013	O. rufipogon	China	Or-III	C
W3014	O. rufipogon	China	Or-III	C
W3015	O. rufipogon	China	Or-III	C
W3016	O. rufipogon	China	Or-III	C
W3017	O. rufipogon	China	Or-III	C
W3018	O. rufipogon	China	Or-III	C
W3019	O. rufipogon	China	Or-III	C
W3020	O. rufipogon	China	Or-III	C
W3021	O. rufipogon	China	Or-III	C
W3022	O. rufipogon	China	Or-III	C
W3023	O. rufipogon	China	Or-III	C
W3024	O. rufipogon	China	Or-III	C
W3025	O. rufipogon	China	Or-III	C
W3026	O. rufipogon	China	Or-III	C
W3027	O. rufipogon	China	Or-III	C
W3028	O. rufipogon	China	Or-III	C
W3029	O. rufipogon	China	Or-III	C
W3030	O. rufipogon	China	Or-III	C
W3031	O. rufipogon	China	Or-III	C
W3032	O. rufipogon	China	Or-III	C
W3033	O. rufipogon	China	Or-III	C
W3034	O. rufipogon	China	Or-III	C
W3035	O. rufipogon	China	Or-III	C
W3036	O. rufipogon	China	Or-III	C
W3037	O. rufipogon	China	Or-III	C
W3038	O. rufipogon	China	Or-III	C
W3039	O. rufipogon	China	Or-III	C
W3040	O. rufipogon	China	Or-III	C
W3041	O. rufipogon	China	Or-III	C
W3042	O. rufipogon	China	Or-III	C
W3043	O. rufipogon	China	Or-III	C
W3044	O. rufipogon	China	Or-III	C
W3045	O. rufipogon	China	Or-III	C
W3046	O. rufipogon	China	Or-III	C
W3047	O. rufipogon	China	Or-III	C
W3048	O. rufipogon	China	Or-III	C
W3049	O. rufipogon	China	Or-III	C
W3050	O. rufipogon	China	Or-III	C
W3051	O. rufipogon	China	Or-III	C
W3052	O. rufipogon	China	Or-III	C
W3053	O. rufipogon	China	Or-III	C
W3054	O. rufipogon	China	Or-III	C
W3055	O. rufipogon	China	Or-III	C
W3056	O. rufipogon	China	Or-III	C
W3057	O. rufipogon	China	Or-III	C
W3058	O. rufipogon	China	Or-III	C
W3059	O. rufipogon	China	Or-III	C
W3060	O. rufipogon	China	Or-III	C
W3061	O. rufipogon	China	Or-III	C
W3062	O. rufipogon	China	Or-III	C
W3063	O. rufipogon	China	Or-III	C
W3064	O. rufipogon	China	Or-III	C
W3065	O. rufipogon	China	Or-III	C
W3066	O. rufipogon	China	Or-III	C
W3067	O. rufipogon	China	Or-II	C
W3068	O. rufipogon	China	Or-II	C
W3069	O. rufipogon	China	Or-III	C
W3070	O. rufipogon	China	Or-III	C
W3071	O. rufipogon	China	Or-III	C
W3072	O. rufipogon	China	Or-II	C
W3073	O. rufipogon	China	Or-III	C
W3074	O. rufipogon	China	Or-III	C
W3075	O. rufipogon	China	Or-III	C
W3076	O. rufipogon	China	Or-III	C
W3077	O. rufipogon	China	Or-III	C
W3078	O. rufipogon	China	Or-III	C
W3079	O. rufipogon	China	Or-III	C
W3080	O. rufipogon	China	Or-III	C
W3081	O. rufipogon	China	Or-III	C
W3082	O. rufipogon	China	Or-III	C
W3083	O. rufipogon	China	Or-III	C
W3084	O. rufipogon	China	Or-II	C
W3085	O. rufipogon	China	Or-III	C
W3086	O. rufipogon	China	Or-III	C
W3087	O. rufipogon	China	Or-III	C
W3088	O. rufipogon	China	Or-III	C
W3089	O. rufipogon	China	Or-II	C
W3090	O. rufipogon	China	Or-II	C
W3091	O. rufipogon	China	Or-II	C
W3092	O. rufipogon	China	Or-III	C
W3093	O. rufipogon	China	Or-III	C
W3094	O. rufipogon	China	Or-III	C
W3095	O. rufipogon	China	Or-III	C
W3096	O. rufipogon	China	Or-III	C
W3097	O. rufipogon	China	Or-II	C
W3098	O. rufipogon	China	Or-II	C
W3105	O. rufipogon	India	Or-I	A

## Sheet: Table S4
Table S4 List of the non-synonymous SNPs at OsMYB305 in Oryza sativa japoninca varieties
Variety	IRIS ID	Accession	Subpopulation	Haplotype	Leaf senescence (LSEN)
SANT ANDREA::IRGC 65732-1::[IRIS 313-10014]	IRIS 313-10014	IRGC 125898	temp	OsMYB305a	7
CHUGOKU 68 HEN::IRGC 72514-1::[IRIS 313-10057]	IRIS 313-10057	IRGC 125707	temp	OsMYB305a	1
DACHEONGBYEO::IRGC 72533-1::[IRIS 313-10059]	IRIS 313-10059	IRGC 125717	temp	OsMYB305a	1
ESTRELA A::IRGC 72918-1::[IRIS 313-10061]	IRIS 313-10061	IRGC 125733	japx	OsMYB305a	1
JAERAERYUKDO::IRGC 73053-1::[IRIS 313-10065]	IRIS 313-10065	IRGC 127055	trop	OsMYB305a	1
JEONBUKGUNGWEONNA::IRGC 73055-1::[IRIS 313-10067]	IRIS 313-10067	IRGC 125783	trop	OsMYB305a	1
CHIYODA WASE::IRGC 74467-1::[IRIS 313-10071]	IRIS 313-10071	IRGC 125705	trop	OsMYB305a	1
OWARI MOCHI::IRGC 74513-1::[IRIS 313-10073]	IRIS 313-10073	IRGC 125864	trop	OsMYB305a	1
RIKU AIKOKU::IRGC 74514-1::[IRIS 313-10074]	IRIS 313-10074	IRGC 125884	trop	OsMYB305a	1
SANGOKU::IRGC 74518-1::[IRIS 313-10075]	IRIS 313-10075	IRGC 125895	trop	OsMYB305a	1
SHINA MOCHI::IRGC 74523-1::[IRIS 313-10076]	IRIS 313-10076	IRGC 125900	trop	OsMYB305a	1
YOSHINO MOCHI::IRGC 74550-1::[IRIS 313-10078]	IRIS 313-10078	IRGC 125947	trop	OsMYB305a	1
DANGO MOCHI::IRGC 74551-1::[IRIS 313-10079]	IRIS 313-10079	IRGC 125722	trop	OsMYB305a	1
MAEKJO::IRGC 77666-1::[IRIS 313-10097]	IRIS 313-10097	IRGC 125830	temp	OsMYB305a	1
MOLO::IRGC 81603-1::[IRIS 313-10111]	IRIS 313-10111	IRGC 125843	japx	OsMYB305a	1
GITANO::IRGC 82424-1::[IRIS 313-10119]	IRIS 313-10119	IRGC 125752	japx	OsMYB305a	5
HAN NUO::IRGC 59591-1::[IRIS 313-10164]	IRIS 313-10164	IRGC 125757	temp	OsMYB305a	5
HAN NUO::IRGC 82350-1::[IRIS 313-10228]	IRIS 313-10228	IRGC 125758	temp	OsMYB305a	5
UKON NISHIKI::IRGC 8314-1::[IRIS 313-10585]	IRIS 313-10585	IRGC 128494	admix	OsMYB305a	1
KARA SHALI::IRGC 9293-1::[IRIS 313-10617]	IRIS 313-10617	IRGC 131998	temp	OsMYB305a	1
CHINES::IRGC 9316-1::[IRIS 313-10618]	IRIS 313-10618	IRGC 128261	temp	OsMYB305a	1
SHINCHIKU IKU 97::IRGC 10429-1::[IRIS 313-10631]	IRIS 313-10631	IRGC 127798	temp	OsMYB305a	3
SACHIKAZE::IRGC 10891-1::[IRIS 313-10642]	IRIS 313-10642	IRGC 128455	temp	OsMYB305a	7
RACION 1::IRGC 11340-1::[IRIS 313-10649]	IRIS 313-10649	IRGC 127758	trop	OsMYB305a	1
KETAN MLANTING::IRGC 17916-1::[IRIS 313-10781]	IRIS 313-10781	IRGC 127506	trop	OsMYB305a	1
KETAN OSOG::IRGC 17929-1::[IRIS 313-10783]	IRIS 313-10783	IRGC 127507	trop	OsMYB305a	3
KETAN SAPI::IRGC 17954-2::[IRIS 313-10784]	IRIS 313-10784	IRGC 128079	trop	OsMYB305a	9
LENGGANG GENUK BULU::IRGC 18119-1::[IRIS 313-10789]	IRIS 313-10789	IRGC 132009	trop	OsMYB305a	1
MOLOG::IRGC 18282-1::[IRIS 313-10796]	IRIS 313-10796	IRGC 128390	trop	OsMYB305a	3
PAE ONGGA::IRGC 18418-1::[IRIS 313-10799]	IRIS 313-10799	IRGC 127704	trop	OsMYB305a	3
YE ZO::IRGC 19888-1::[IRIS 313-10840]	IRIS 313-10840	IRGC 128507	temp	OsMYB305a	1
ARC 6188::IRGC 20370-1::[IRIS 313-10848]	IRIS 313-10848	IRGC 131968	subtrop	OsMYB305a	1
ARC 10537::IRGC 20981-1::[IRIS 313-10856]	IRIS 313-10856	IRGC 128220	admix	OsMYB305a	7
ARC 10825::IRGC 21082-1::[IRIS 313-10857]	IRIS 313-10857	IRGC 127129	admix	OsMYB305a	5
BULAK::IRGC 24884-1::[IRIS 313-10945]	IRIS 313-10945	IRGC 128247	trop	OsMYB305a	1
ASE PULU BOLONG::IRGC 25171-1::[IRIS 313-10950]	IRIS 313-10950	IRGC 127174	trop	OsMYB305a	1
PUTUS TOLO::IRGC 25636-2::[IRIS 313-10956]	IRIS 313-10956	IRGC 128144	trop	OsMYB305a	1
IAS 22-8 PALMAR::IRGC 26058-1::[IRIS 313-10967]	IRIS 313-10967	IRGC 128315	temp	OsMYB305a	1
DUDHSAR::IRGC 26458-1::[IRIS 313-10980]	IRIS 313-10980	IRGC 127344	admix	OsMYB305a	1
PANGETAN::IRGC 26942-1::[IRIS 313-10994]	IRIS 313-10994	IRGC 135783	trop	OsMYB305a	1
PULU LOTONG::IRGC 27380-2::[IRIS 313-11005]	IRIS 313-11005	IRGC 128140	trop	OsMYB305a	1
PULUT BONGO::IRGC 27397-2::[IRIS 313-11007]	IRIS 313-11007	IRGC 128141	trop	OsMYB305a	1
BUKU::IRGC 28683-2::[IRIS 313-11044]	IRIS 313-11044	IRGC 128005	trop	OsMYB305a	1
GASMAL 339::IRGC 29333-1::[IRIS 313-11066]	IRIS 313-11066	IRGC 127381	admix	OsMYB305a	1
TUPA::IRGC 29432-1::[IRIS 313-11070]	IRIS 313-11070	IRGC 127239	admix	OsMYB305a	1
NGAKWE THETYIN::IRGC 33477-2::[IRIS 313-11136]	IRIS 313-11136	IRGC 128117	admix	OsMYB305a	1
K 113::IRGC 34107-1::[IRIS 313-11155]	IRIS 313-11155	IRGC 128326	temp	OsMYB305a	1
KHUDWANI ACC 202::IRGC 34154-1::[IRIS 313-11156]	IRIS 313-11156	IRGC 127522	japx	OsMYB305a	3
K 78-13::IRGC 36794-2::[IRIS 313-11198]	IRIS 313-11198	IRGC 132425	temp	OsMYB305a	1
CHING HSI 15::IRGC 36852-1::[IRIS 313-11201]	IRIS 313-11201	IRGC 135564	temp	OsMYB305a	1
4583::IRGC 36894-2::[IRIS 313-11202]	IRIS 313-11202	IRGC 127920	temp	OsMYB305a	1
RATNAGIRI 45-2::IRGC 39709-1::[IRIS 313-11243]	IRIS 313-11243	IRGC 127765	admix	OsMYB305a	1
7516-14::IRGC 40090-3::[IRIS 313-11246]	IRIS 313-11246	IRGC 132271	temp	OsMYB305a	2
CICIH KAPUK::IRGC 43377-1::[IRIS 313-11311]	IRIS 313-11311	IRGC 135745	trop	OsMYB305a	1
PELAU::IRGC 43538-2::[IRIS 313-11314]	IRIS 313-11314	IRGC 132379	trop	OsMYB305a	1
IREQUIN::IRGC 44476-2::[IRIS 313-11336]	IRIS 313-11336	IRGC 128519	temp	OsMYB305a	3
LAWANGAI::IRGC 49850-2::[IRIS 313-11417]	IRIS 313-11417	IRGC 132256	admix	OsMYB305a	5
ISWAR KORA::IRGC 50674-1::[IRIS 313-11432]	IRIS 313-11432	IRGC 127443	admix	OsMYB305a	1
VANKALI::IRGC 53339-1::[IRIS 313-11479]	IRIS 313-11479	IRGC 127882	trop	OsMYB305a	1
IC 25690::IRGC 53973-1::[IRIS 313-11494]	IRIS 313-11494	IRGC 128317	subtrop	OsMYB305a	3
BALU PRIA::IRGC 54158-1::[IRIS 313-11496]	IRIS 313-11496	IRGC 131969	trop	OsMYB305a	3
PADI HEDENG (REKET HEDENG)::IRGC 54266-1::[IRIS 313-11498]	IRIS 313-11498	IRGC 132023	trop	OsMYB305a	1
PADI UDANG::IRGC 54295-1::[IRIS 313-11499]	IRIS 313-11499	IRGC 132024	trop	OsMYB305a	3
XINTUAN HEI GU::IRGC 56159-1::[IRIS 313-11522]	IRIS 313-11522	IRGC 128505	japx	OsMYB305a	5
KHAO KUM PAR::IRGC 57966-1::[IRIS 313-11542]	IRIS 313-11542	IRGC 132402	admix	OsMYB305a	7
BAI MANG AI ZHONG::IRGC 59408-1::[IRIS 313-11571]	IRIS 313-11571	IRGC 128235	temp	OsMYB305a	1
HEI TOU HONG::IRGC 59595-1::[IRIS 313-11574]	IRIS 313-11574	IRGC 128307	temp	OsMYB305a	1
LUAN DAO::IRGC 59762-1::[IRIS 313-11578]	IRIS 313-11578	IRGC 128370	temp	OsMYB305a	1
WAN GENG BAI DAO TOU::IRGC 59948-1::[IRIS 313-11582]	IRIS 313-11582	IRGC 128499	temp	OsMYB305a	1
YI SUI QI::IRGC 60088-1::[IRIS 313-11584]	IRIS 313-11584	IRGC 128508	temp	OsMYB305a	1
36037-1::IRGC 60177-2::[IRIS 313-11586]	IRIS 313-11586	IRGC 132313	temp	OsMYB305a	1
PULUT MERAH 2::IRGC 60427-1::[IRIS 313-11591]	IRIS 313-11591	IRGC 132293	admix	OsMYB305a	1
UPRH 31::IRGC 61503-1::[IRIS 313-11616]	IRIS 313-11616	IRGC 127878	admix	OsMYB305a	9
FEI ZHAO 12::IRGC 62683-1::[IRIS 313-11651]	IRIS 313-11651	IRGC 128291	temp	OsMYB305a	1
GONG SHE 9::IRGC 62693-1::[IRIS 313-11652]	IRIS 313-11652	IRGC 128303	temp	OsMYB305a	1
MA SHE 8::IRGC 62750-1::[IRIS 313-11653]	IRIS 313-11653	IRGC 128384	temp	OsMYB305a	1
PL 3165::IRGC 62827-1::[IRIS 313-11654]	IRIS 313-11654	IRGC 128434	temp	OsMYB305a	1
SI WAN 14::IRGC 63019-1::[IRIS 313-11655]	IRIS 313-11655	IRGC 127815	temp	OsMYB305a	1
91-382::IRGC 63464-1::[IRIS 313-11661]	IRIS 313-11661	IRGC 131960	temp	OsMYB305a	3
RAI MANULA::IRGC 64138-1::[IRIS 313-11672]	IRIS 313-11672	IRGC 128445	temp	OsMYB305a	3
DECHANGBYEO::IRGC 64858-1::[IRIS 313-11689]	IRIS 313-11689	IRGC 128275	temp	OsMYB305a	3
SHANGYIPA::IRGC 64928-1::[IRIS 313-11691]	IRIS 313-11691	IRGC 128467	subtrop	OsMYB305a	5
CN 1067::IRGC 65680-1::[IRIS 313-11702]	IRIS 313-11702	IRGC 127285	temp	OsMYB305a	5
ZUIHOU::IRGC 66982-1::[IRIS 313-11725]	IRIS 313-11725	IRGC 128514	temp	OsMYB305a	1
AMBOHIMANDAY::IRGC 68330-1::[IRIS 313-11754]	IRIS 313-11754	IRGC 128214	admix	OsMYB305a	5
VARY LAVA DE BOLOGNE::IRGC 69101-1::[IRIS 313-11767]	IRIS 313-11767	IRGC 128496	admix	OsMYB305a	7
CANLUBANG::IRGC 69816-1::[IRIS 313-11788]	IRIS 313-11788	IRGC 127247	japx	OsMYB305a	5
VARIRANGAHY::IRGC 69897-1::[IRIS 313-11790]	IRIS 313-11790	IRGC 127883	trop	OsMYB305a	5
FAN GENG 6::IRGC 70243-1::[IRIS 313-11800]	IRIS 313-11800	IRGC 136098	temp	OsMYB305a	1
MAO ZHA NUO::IRGC 70335-1::[IRIS 313-11803]	IRIS 313-11803	IRGC 127608	temp	OsMYB305a	1
MUNJI::IRGC 70928-1::[IRIS 313-11829]	IRIS 313-11829	IRGC 128396	temp	OsMYB305a	1
CHUBU 17::IRGC 72505-1::[IRIS 313-11875]	IRIS 313-11875	IRGC 128262	temp	OsMYB305a	1
C 722323::IRGC 73147-1::[IRIS 313-11890]	IRIS 313-11890	IRGC 128252	temp	OsMYB305a	3
DUAN SHEN ZI::IRGC 73962-1::[IRIS 313-11908]	IRIS 313-11908	IRGC 128284	temp	OsMYB305a	3
PARE LAMBAN BINGKA::IRGC 77601-1::[IRIS 313-11971]	IRIS 313-11971	IRGC 132029	trop	OsMYB305a	1
NOINJO::IRGC 77669-1::[IRIS 313-11973]	IRIS 313-11973	IRGC 132020	temp	OsMYB305a	1
TAICHUNG 188::IRGC 78209-1::[IRIS 313-11981]	IRIS 313-11981	IRGC 132043	temp	OsMYB305a	5
PADI HANGIR::IRGC 79507-1::[IRIS 313-12006]	IRIS 313-12006	IRGC 132022	trop	OsMYB305a	5
HUA 24::IRGC 82127-1::[IRIS 313-12054]	IRIS 313-12054	IRGC 128312	temp	OsMYB305a	9
LIGEN 2::IRGC 82398-1::[IRIS 313-12059]	IRIS 313-12059	IRGC 128364	temp	OsMYB305a	5
LIJIAN 942::IRGC 82399-1::[IRIS 313-12060]	IRIS 313-12060	IRGC 128365	japx	OsMYB305a	5
YUNLEN 13::IRGC 82402-1::[IRIS 313-12061]	IRIS 313-12061	IRGC 128509	temp	OsMYB305a	1
BER YA::IRGC 99970-1::[IRIS 313-12324]	IRIS 313-12324	IRGC 128241	subtrop	OsMYB305a	1
LOUK NOK::IRGC 107599-1::[IRIS 313-12348]	IRIS 313-12348	IRGC 127575	subtrop	OsMYB305a	3
MAK KHEUA DENG::IRGC 107709-1::[IRIS 313-12349]	IRIS 313-12349	IRGC 127592	subtrop	OsMYB305a	3
KAKANI 2::IRGC 13373-C1::[IRIS 313-7933]	IRIS 313-7933	IRGC 122128	admix	OsMYB305a	1
GERDEH::[IRIS 313-8256]	IRIS 313-8256	IRGC 117474	japx	OsMYB305a	7
POENOET HITAM::IRGC 8193-1::[IRIS 313-8324]	IRIS 313-8324	IRGC 121474	admix	OsMYB305a	1
68-2::IRGC 14546-1::[IRIS 313-8399]	IRIS 313-8399	IRGC 126113	temp	OsMYB305a	3
RIKUTO NORIN MOCHI 20::IRGC 410-1::[IRIS 313-8400]	IRIS 313-8400	IRGC 125622	trop	OsMYB305a	1
PIKTO MAMAS::IRGC 18487-1::[IRIS 313-8436]	IRIS 313-8436	IRGC 126307	trop	OsMYB305a	1
DAN YAN NUO::IRGC 4860-1::[IRIS 313-8481]	IRIS 313-8481	IRGC 126198	temp	OsMYB305a	5
DAGPA MRAS::IRGC 62166-1::[IRIS 313-8486]	IRIS 313-8486	IRGC 127043	subtrop	OsMYB305a	1
MANDASHERPO::IRGC 64913-1::[IRIS 313-8519]	IRIS 313-8519	IRGC 125995	subtrop	OsMYB305a	7
PRELUDE::IRGC 1790-1::[IRIS 313-8627]	IRIS 313-8627	IRGC 126260	trop	OsMYB305a	1
BALINGMI::IRGC 62156-1::[IRIS 313-8637]	IRIS 313-8637	IRGC 126179	subtrop	OsMYB305a	1
CP 231::IRGC 34018-1::[IRIS 313-8658]	IRIS 313-8658	IRGC 126195	japx	OsMYB305a	1
M 7::IRGC 34281-1::[IRIS 313-8665]	IRIS 313-8665	IRGC 127058	temp	OsMYB305a	1
NEP HOA VANG::[IRIS 313-8690]	IRIS 313-8690	IRGC 117537	japx	OsMYB305a	1
NEP NGAU::IRGC 78369-1::[IRIS 313-8735]	IRIS 313-8735	IRGC 126074	japx	OsMYB305a	3
TAI 6::IRGC 69058-1::[IRIS 313-8739]	IRIS 313-8739	IRGC 126090	admix	OsMYB305a	5
NORIN 6::IRGC 2633-1::[IRIS 313-8755]	IRIS 313-8755	IRGC 126120	temp	OsMYB305a	1
S 201::IRGC 55230-1::[IRIS 313-8856]	IRIS 313-8856	IRGC 125893	temp	OsMYB305a	1
KAMNAM::IRGC 64902-1::[IRIS 313-8857]	IRIS 313-8857	IRGC 125793	subtrop	OsMYB305a	7
PADI SEPAH::IRGC 48803-1::[IRIS 313-8865]	IRIS 313-8865	IRGC 126345	trop	OsMYB305a	1
PAOTSUPAGAIAHON::IRGC 17072-1::[IRIS 313-8873]	IRIS 313-8873	IRGC 125867	admix	OsMYB305a	7
E WAWNG::IRGC 71140-1::[IRIS 313-8884]	IRIS 313-8884	IRGC 126134	subtrop	OsMYB305a	3
ARC 11430 B::IRGC 14567-1::[IRIS 313-8999]	IRIS 313-8999	IRGC 125640	subtrop	OsMYB305a	1
KOTOBUKI MOCHI::[IRIS 313-9002]	IRIS 313-9002	IRGC 117518	temp	OsMYB305a	1
TSCHINANANGKA::IRGC 64935-1::[IRIS 313-9048]	IRIS 313-9048	IRGC 125930	subtrop	OsMYB305a	7
TAKAO MOCHI::IRGC 2564-1::[IRIS 313-9081]	IRIS 313-9081	IRGC 125915	temp	OsMYB305a	1
LAYANDABU::IRGC 25214-1::[IRIS 313-9129]	IRIS 313-9129	IRGC 125820	trop	OsMYB305a	1
81 A 32::IRGC 60162-1::[IRIS 313-9140]	IRIS 313-9140	IRGC 125631	temp	OsMYB305a	1
ARC 6044::IRGC 12190-1::[IRIS 313-9201]	IRIS 313-9201	IRGC 126146	trop	OsMYB305a	1
HOKUSETSU::IRGC 65705-1::[IRIS 313-9228]	IRIS 313-9228	IRGC 125764	temp	OsMYB305a	1
KANU DAM::IRGC 29755-1::[IRIS 313-9249]	IRIS 313-9249	IRGC 125794	temp	OsMYB305a	1
KETAN DONGGO::IRGC 54201-1::[IRIS 313-9301]	IRIS 313-9301	IRGC 126068	trop	OsMYB305a	3
SHINCHIKU IKU 103::IRGC 10430-1::[IRIS 313-9346]	IRIS 313-9346	IRGC 121501	temp	OsMYB305a	1
IMPROVED BLUE ROSE::IRGC 5022-1::[IRIS 313-9366]	IRIS 313-9366	IRGC 125771	japx	OsMYB305a	1
HWANGJO::IRGC 55547-1::[IRIS 313-9379]	IRIS 313-9379	IRGC 125768	temp	OsMYB305a	1
INGSA BELANAK::IRGC 43402-1::[IRIS 313-9405]	IRIS 313-9405	IRGC 126059	trop	OsMYB305a	1
7507-137::IRGC 40081-1::[IRIS 313-9438]	IRIS 313-9438	IRGC 121242	temp	OsMYB305a	2
CI 1600::IRGC 16305-1::[IRIS 313-9463]	IRIS 313-9463	IRGC 125710	temp	OsMYB305a	1
SML ACORNI::IRGC 13389-1::[IRIS 313-9464]	IRIS 313-9464	IRGC 125903	admix	OsMYB305a	1
NONG KE::IRGC 59807-1::[IRIS 313-9468]	IRIS 313-9468	IRGC 125856	temp	OsMYB305a	1
RIKUTO KEMOCHI::[IRIS 313-9523]	IRIS 313-9523	IRGC 117569	japx	OsMYB305a	1
DAGPA BARA::IRGC 64887-1::[IRIS 313-9529]	IRIS 313-9529	IRGC 125720	subtrop	OsMYB305a	7
TEXAS PATNA 49::IRGC 6077-1::[IRIS 313-9539]	IRIS 313-9539	IRGC 125920	temp	OsMYB305a	1
JO SANG DAE YA::IRGC 90852-1::[IRIS 313-9698]	IRIS 313-9698	IRGC 125788	temp	OsMYB305a	1
TAICHUNG 65::IRGC 79-1::[IRIS 313-9701]	IRIS 313-9701	IRGC 125911	temp	OsMYB305a	1
TAICHUNG 179::IRGC 85-1::[IRIS 313-9702]	IRIS 313-9702	IRGC 125910	temp	OsMYB305a	1
CHIANAN 8::IRGC 90-1::[IRIS 313-9703]	IRIS 313-9703	IRGC 125701	temp	OsMYB305a	1
OEIRAS::IRGC 286-1::[IRIS 313-9759]	IRIS 313-9759	IRGC 125860	temp	OsMYB305a	1
MURASAHITSUTSURI::IRGC 2493-1::[IRIS 313-9769]	IRIS 313-9769	IRGC 125846	temp	OsMYB305a	1
BERGREIS::IRGC 3150-1::[IRIS 313-9771]	IRIS 313-9771	IRGC 126185	temp	OsMYB305a	1
EGYPTIAN::IRGC 3217-1::[IRIS 313-9774]	IRIS 313-9774	IRGC 125629	japx	OsMYB305a	1
BENLLOK::IRGC 3404-1::[IRIS 313-9782]	IRIS 313-9782	IRGC 127036	temp	OsMYB305a	1
RIKUTO TAUKI MOCHI 27::IRGC 5726-1::[IRIS 313-9789]	IRIS 313-9789	IRGC 125885	trop	OsMYB305a	1
JAPONES BALILLA::IRGC 5785-1::[IRIS 313-9790]	IRIS 313-9790	IRGC 125781	temp	OsMYB305a	1
KAHEI::IRGC 7691-1::[IRIS 313-9800]	IRIS 313-9800	IRGC 126981	trop	OsMYB305a	9
SZANISZLO 2::IRGC 9353-1::[IRIS 313-9813]	IRIS 313-9813	IRGC 125908	temp	OsMYB305a	1
AMARELO::IRGC 9389-1::[IRIS 313-9814]	IRIS 313-9814	IRGC 121249	temp	OsMYB305a	1
O. SATIVA::IRGC 12876-1::[IRIS 313-9839]	IRIS 313-9839	IRGC 125862	temp	OsMYB305a	1
FUKUSHIMA MOCHI (GLUT)::IRGC 19296-1::[IRIS 313-9884]	IRIS 313-9884	IRGC 125743	temp	OsMYB305a	1
HUK ZO::IRGC 19760-1::[IRIS 313-9886]	IRIS 313-9886	IRGC 125767	temp	OsMYB305a	1
JEUK DO::IRGC 19775-1::[IRIS 313-9887]	IRIS 313-9887	IRGC 125784	temp	OsMYB305a	1
YONG AN HUK::IRGC 19891-1::[IRIS 313-9891]	IRIS 313-9891	IRGC 125945	temp	OsMYB305a	1
DEO KITAN::IRGC 47197-1::[IRIS 313-9928]	IRIS 313-9928	IRGC 126057	trop	OsMYB305a	9
ROCCA::IRGC 50351-1::[IRIS 313-9937]	IRIS 313-9937	IRGC 125888	temp	OsMYB305a	1
CIWINI SML::IRGC 50642-1::[IRIS 313-9939]	IRIS 313-9939	IRGC 121316	admix	OsMYB305a	1
HEUKSANJO::IRGC 55536-1::[IRIS 313-9974]	IRIS 313-9974	IRGC 125761	temp	OsMYB305a	1
FORTUNA INIA::IRGC 55865-1::[IRIS 313-9980]	IRIS 313-9980	IRGC 125741	japx	OsMYB305a	1
NONGLIMNA 1::IRGC 58347-1::[IRIS 313-9995]	IRIS 313-9995	IRGC 125857	trop	OsMYB305a	3
SUWEON 295::IRGC 58368-1::[IRIS 313-9996]	IRIS 313-9996	IRGC 126990	temp	OsMYB305a	1
TSIVIMBININA::IRGC 69890-1::[IRIS 313-10051]	IRIS 313-10051	IRGC 127067	trop	OsMYB305b	7
COLOMBIA 1::IRGC 116970-1::[IRIS 313-10272]	IRIS 313-10272	IRGC 125714	japx	OsMYB305b	9
BICCO BRANCO::IRGC 9478-1::[IRIS 313-10619]	IRIS 313-10619	IRGC 127225	trop	OsMYB305b	9
LEP HED::IRGC 11917-1::[IRIS 313-10660]	IRIS 313-10660	IRGC 128360	subtrop	OsMYB305b	1
KHAI DO::IRGC 12903-2::[IRIS 313-10679]	IRIS 313-10679	IRGC 132345	subtrop	OsMYB305b	1
PADI DARAWAL::IRGC 14373-1::[IRIS 313-10704]	IRIS 313-10704	IRGC 128419	trop	OsMYB305b	1
7 AC::IRGC 14860-2::[IRIS 313-10711]	IRIS 313-10711	IRGC 132314	trop	OsMYB305b	1
NANIBRE::IRGC 16102-2::[IRIS 313-10730]	IRIS 313-10730	IRGC 132258	trop	OsMYB305b	1
TJOKRON::IRGC 16653-2::[IRIS 313-10747]	IRIS 313-10747	IRGC 136111	trop	OsMYB305b	7
AEN METAN::IRGC 17142-1::[IRIS 313-10758]	IRIS 313-10758	IRGC 132386	trop	OsMYB305b	1
KETAN LALER::IRGC 17897-1::[IRIS 313-10780]	IRIS 313-10780	IRGC 127505	trop	OsMYB305b	1
MLATI::IRGC 18278-1::[IRIS 313-10795]	IRIS 313-10795	IRGC 128389	trop	OsMYB305b	1
MALANDI 2::IRGC 19454-2::[IRIS 313-10831]	IRIS 313-10831	IRGC 132355	trop	OsMYB305b	7
ARC 11281::IRGC 21283-1::[IRIS 313-10862]	IRIS 313-10862	IRGC 127135	japx	OsMYB305b	1
ARC 11478::IRGC 21418-1::[IRIS 313-10866]	IRIS 313-10866	IRGC 128221	subtrop	OsMYB305b	1
ARC 11538::IRGC 21463-1::[IRIS 313-10867]	IRIS 313-10867	IRGC 128222	subtrop	OsMYB305b	1
ARC 13156::IRGC 22514-1::[IRIS 313-10893]	IRIS 313-10893	IRGC 128226	subtrop	OsMYB305b	1
ARC 13257::IRGC 22608-1::[IRIS 313-10895]	IRIS 313-10895	IRGC 127151	subtrop	OsMYB305b	1
R 258::IRGC 23702-2::[IRIS 313-10922]	IRIS 313-10922	IRGC 132264	subtrop	OsMYB305b	5
KILANG MEDU::IRGC 25442-1::[IRIS 313-10952]	IRIS 313-10952	IRGC 132003	trop	OsMYB305b	1
RANGKAI KEPEL::IRGC 25640-1::[IRIS 313-10957]	IRIS 313-10957	IRGC 128446	trop	OsMYB305b	1
RENIK BELITI::IRGC 25648-1::[IRIS 313-10958]	IRIS 313-10958	IRGC 128450	trop	OsMYB305b	1
PAEDAI SOBUDI::IRGC 27222-1::[IRIS 313-11001]	IRIS 313-11001	IRGC 128421	trop	OsMYB305b	1
PAE MEETO::IRGC 27254-1::[IRIS 313-11003]	IRIS 313-11003	IRGC 127918	trop	OsMYB305b	1
KHAO DAM::IRGC 29481-3::[IRIS 313-11073]	IRIS 313-11073	IRGC 132272	subtrop	OsMYB305b	1
LAI HANG HMA::IRGC 29608-2::[IRIS 313-11077]	IRIS 313-11077	IRGC 128522	subtrop	OsMYB305b	1
D 3-130::IRGC 30986-2::[IRIS 313-11105]	IRIS 313-11105	IRGC 132247	trop	OsMYB305b	1
D 4-193::IRGC 31083-2::[IRIS 313-11106]	IRIS 313-11106	IRGC 132330	trop	OsMYB305b	1
B 106::IRGC 31352-1::[IRIS 313-11109]	IRIS 313-11109	IRGC 128231	trop	OsMYB305b	1
BUBAW::IRGC 32989-2::[IRIS 313-11127]	IRIS 313-11127	IRGC 132307	subtrop	OsMYB305b	1
HYB 5-2-1-1-4::IRGC 34283-2::[IRIS 313-11159]	IRIS 313-11159	IRGC 132251	trop	OsMYB305b	3
KETAN LEMBAYUNGAN::IRGC 35745-2::[IRIS 313-11183]	IRIS 313-11183	IRGC 132311	trop	OsMYB305b	3
PAIZ AMBARBU::IRGC 36179-1::[IRIS 313-11189]	IRIS 313-11189	IRGC 128424	admix	OsMYB305b	1
KHAW KAR 13::IRGC 36711-1::[IRIS 313-11195]	IRIS 313-11195	IRGC 128344	subtrop	OsMYB305b	1
PADI BURIH::IRGC 44081-1::[IRIS 313-11328]	IRIS 313-11328	IRGC 127699	trop	OsMYB305b	1
MAS::IRGC 48758-1::[IRIS 313-11396]	IRIS 313-11396	IRGC 128385	trop	OsMYB305b	1
SINAPLED::IRGC 50402-1::[IRIS 313-11424]	IRIS 313-11424	IRGC 127807	trop	OsMYB305b	1
CHATAO::IRGC 50456-1::[IRIS 313-11426]	IRIS 313-11426	IRGC 128260	trop	OsMYB305b	3
GEM OU BRAZIL::IRGC 50470-1::[IRIS 313-11427]	IRIS 313-11427	IRGC 128295	trop	OsMYB305b	1
MARANHAO BRANCO::IRGC 50503-1::[IRIS 313-11428]	IRIS 313-11428	IRGC 128382	trop	OsMYB305b	1
MIUDO ROXO::IRGC 50517-1::[IRIS 313-11429]	IRIS 313-11429	IRGC 128388	trop	OsMYB305b	1
MONMINEUPLEU::IRGC 50873-1::[IRIS 313-11435]	IRIS 313-11435	IRGC 128392	trop	OsMYB305b	1
NIRA PRIETO::IRGC 51145-1::[IRIS 313-11439]	IRIS 313-11439	IRGC 127680	trop	OsMYB305b	1
NALA::IRGC 51247-1::[IRIS 313-11441]	IRIS 313-11441	IRGC 128399	trop	OsMYB305b	7
ANENOE::IRGC 54140-1::[IRIS 313-11495]	IRIS 313-11495	IRGC 128217	trop	OsMYB305b	1
GOLO::IRGC 56856-1::[IRIS 313-11527]	IRIS 313-11527	IRGC 128302	trop	OsMYB305b	1
KHAO' DAENG HAWM::IRGC 71001-1::[IRIS 313-11831]	IRIS 313-11831	IRGC 131999	subtrop	OsMYB305b	7
BUENG MONG LENG WE::IRGC 71088-1::[IRIS 313-11834]	IRIS 313-11834	IRGC 128246	subtrop	OsMYB305b	7
SING SAI::IRGC 71442-2::[IRIS 313-11845]	IRIS 313-11845	IRGC 132369	subtrop	OsMYB305b	3
TON TIA GUAY NU::IRGC 71467-1::[IRIS 313-11846]	IRIS 313-11846	IRGC 132048	subtrop	OsMYB305b	7
HO MOK::IRGC 73171-1::[IRIS 313-11892]	IRIS 313-11892	IRGC 135754	subtrop	OsMYB305b	3
PHIT CHZK::IRGC 73317-1::[IRIS 313-11897]	IRIS 313-11897	IRGC 128431	subtrop	OsMYB305b	1
KOMPIT::IRGC 73716-1::[IRIS 313-11903]	IRIS 313-11903	IRGC 128351	trop	OsMYB305b	5
SULUS BALOK::IRGC 73862-1::[IRIS 313-11906]	IRIS 313-11906	IRGC 135582	trop	OsMYB305b	5
TINAROH::IRGC 73874-1::[IRIS 313-11907]	IRIS 313-11907	IRGC 128486	trop	OsMYB305b	7
IB 95::IRGC 74677-1::[IRIS 313-11915]	IRIS 313-11915	IRGC 128316	trop	OsMYB305b	1
KHAO' NGAW::IRGC 74985-1::[IRIS 313-11923]	IRIS 313-11923	IRGC 128341	subtrop	OsMYB305b	1
SI NAM PUENG::IRGC 75165-1::[IRIS 313-11926]	IRIS 313-11926	IRGC 128472	subtrop	OsMYB305b	1
GILINGAN MARANGRAS::IRGC 75213-1::[IRIS 313-11929]	IRIS 313-11929	IRGC 127385	trop	OsMYB305b	5
BUNTU DOMBA 1::IRGC 77554-1::[IRIS 313-11970]	IRIS 313-11970	IRGC 127240	trop	OsMYB305b	5
GYEONGSAN 1::IRGC 79404-1::[IRIS 313-12003]	IRIS 313-12003	IRGC 128305	temp	OsMYB305b	1
TANALA::IRGC 79467-1::[IRIS 313-12004]	IRIS 313-12004	IRGC 132045	admix	OsMYB305b	5
YERI BUTUKA::IRGC 82591-1::[IRIS 313-12065]	IRIS 313-12065	IRGC 127903	admix	OsMYB305b	5
PULUT KETAN::IRGC 82674-2::[IRIS 313-12068]	IRIS 313-12068	IRGC 132262	trop	OsMYB305b	5
HANG::IRGC 82842-1::[IRIS 313-12076]	IRIS 313-12076	IRGC 128306	subtrop	OsMYB305b	5
MON LAI::IRGC 85857-1::[IRIS 313-12129]	IRIS 313-12129	IRGC 128391	subtrop	OsMYB305b	3
SET::IRGC 92200-1::[IRIS 313-12227]	IRIS 313-12227	IRGC 127795	subtrop	OsMYB305b	3
PINAHULA::IRGC 93937-1::[IRIS 313-12244]	IRIS 313-12244	IRGC 128433	trop	OsMYB305b	3
BAN BONG::IRGC 94565-1::[IRIS 313-12254]	IRIS 313-12254	IRGC 128237	subtrop	OsMYB305b	5
KAUK PAHLING::IRGC 95823-2::[IRIS 313-12266]	IRIS 313-12266	IRGC 128520	subtrop	OsMYB305b	3
VOK::IRGC 99831-1::[IRIS 313-12322]	IRIS 313-12322	IRGC 128497	subtrop	OsMYB305b	1
DENG NYAY::IRGC 106907-1::[IRIS 313-12332]	IRIS 313-12332	IRGC 127312	subtrop	OsMYB305b	3
DO LEUANG::IRGC 106990-1::[IRIS 313-12336]	IRIS 313-12336	IRGC 128282	subtrop	OsMYB305b	3
DOK HIEN NOI::IRGC 107021-1::[IRIS 313-12337]	IRIS 313-12337	IRGC 127335	subtrop	OsMYB305b	3
LAB::IRGC 107468-1::[IRIS 313-12346]	IRIS 313-12346	IRGC 127540	subtrop	OsMYB305b	1
TEBONNET::IRGC 66760-1::[IRIS 313-8434]	IRIS 313-8434	IRGC 125625	trop	OsMYB305b	3
KENDINGA 5 (H)::IRGC 60310-1::[IRIS 313-8439]	IRIS 313-8439	IRGC 126220	trop	OsMYB305b	1
DAM::IRGC 23710-1::[IRIS 313-8580]	IRIS 313-8580	IRGC 126197	subtrop	OsMYB305b	3
BUE GA WA::IRGC 60824-1::[IRIS 313-8599]	IRIS 313-8599	IRGC 127041	subtrop	OsMYB305b	3
KOSAGI::IRGC 57692-1::[IRIS 313-8769]	IRIS 313-8769	IRGC 126225	trop	OsMYB305b	1
105::IRGC 40896-1::[IRIS 313-8783]	IRIS 313-8783	IRGC 126170	admix	OsMYB305b	7
WIR 1072::IRGC 57496-1::[IRIS 313-8890]	IRIS 313-8890	IRGC 121541	temp	OsMYB305b	4
LASAT PUTIH::IRGC 44076-1::[IRIS 313-8955]	IRIS 313-8955	IRGC 126231	trop	OsMYB305b	3
BLUEBONNET::IRGC 1799-1::[IRIS 313-8960]	IRIS 313-8960	IRGC 125688	trop	OsMYB305b	9
SKY BONNET::IRGC 66759-1::[IRIS 313-8976]	IRIS 313-8976	IRGC 125902	trop	OsMYB305b	5
ANGKARONG::IRGC 71493-1::[IRIS 313-9050]	IRIS 313-9050	IRGC 127070	trop	OsMYB305b	5
ARC 11359::IRGC 21348-1::[IRIS 313-9176]	IRIS 313-9176	IRGC 125639	japx	OsMYB305b	1
RIMBUN::IRGC 43741-1::[IRIS 313-9239]	IRIS 313-9239	IRGC 126268	trop	OsMYB305b	1
CHIRGUA 1 I 22::IRGC 3408-1::[IRIS 313-9267]	IRIS 313-9267	IRGC 125703	trop	OsMYB305b	1
MAYBELLE::IRGC 78629-1::[IRIS 313-9363]	IRIS 313-9363	IRGC 125835	trop	OsMYB305b	3
KINANDANG BUSIKSIK::IRGC 74607-1::[IRIS 313-9389]	IRIS 313-9389	IRGC 126982	trop	OsMYB305b	9
AGUYOD::IRGC 67423-1::[IRIS 313-9423]	IRIS 313-9423	IRGC 125635	trop	OsMYB305b	7
WANICA::IRGC 3394-1::[IRIS 313-9519]	IRIS 313-9519	IRGC 125936	trop	OsMYB305b	1
INITLOG DALAG::IRGC 67436-1::[IRIS 313-9616]	IRIS 313-9616	IRGC 127051	trop	OsMYB305b	3
SIFARASI::IRGC 66644-1::[IRIS 313-9691]	IRIS 313-9691	IRGC 126311	trop	OsMYB305b	5
VARY MALADY::IRGC 69911-1::[IRIS 313-9745]	IRIS 313-9745	IRGC 127069	trop	OsMYB305b	7
PI 282203::IRGC 16292-1::[IRIS 313-9880]	IRIS 313-9880	IRGC 121471	temp	OsMYB305b	5
WA BANG::IRGC 19880-1::[IRIS 313-9890]	IRIS 313-9890	IRGC 125934	temp	OsMYB305b	3
BIKYAT::IRGC 26276-1::[IRIS 313-9897]	IRIS 313-9897	IRGC 125682	trop	OsMYB305b	3
WIR 1951::IRGC 51643-1::[IRIS 313-9964]	IRIS 313-9964	IRGC 125938	temp	OsMYB305b	3
KALAPATLE::IRGC 68500-1::[IRIS 313-10025]	IRIS 313-10025	IRGC 125790	admix	OsMYB305c	9
HOKURIKU 52::IRGC 72491-1::[IRIS 313-10056]	IRIS 313-10056	IRGC 125763	subtrop	OsMYB305c	1
REA::IRGC 73031-1::[IRIS 313-10062]	IRIS 313-10062	IRGC 126141	trop	OsMYB305c	3
CHALBYEO::IRGC 77639-1::[IRIS 313-10092]	IRIS 313-10092	IRGC 125698	temp	OsMYB305c	1
KETAN MENAH::IRGC 48733-1::[IRIS 313-10152]	IRIS 313-10152	IRGC 125798	trop	OsMYB305c	3
NAM ROO::IRGC 66996-1::[IRIS 313-10176]	IRIS 313-10176	IRGC 125848	subtrop	OsMYB305c	3
CATIBOS::IRGC 3762-1::[IRIS 313-10485]	IRIS 313-10485	IRGC 127248	trop	OsMYB305c	1
IACA ESCURO::IRGC 6636-1::[IRIS 313-10541]	IRIS 313-10541	IRGC 131990	trop	OsMYB305c	9
RL GOPHER::IRGC 6934-2::[IRIS 313-10552]	IRIS 313-10552	IRGC 128150	trop	OsMYB305c	1
SHA TIAO TSAO::IRGC 7339-1::[IRIS 313-10563]	IRIS 313-10563	IRGC 128469	temp	OsMYB305c	1
IFUGAO RICE::IRGC 8052-1::[IRIS 313-10577]	IRIS 313-10577	IRGC 128318	trop	OsMYB305c	1
PARAY QIKUG KABAYUH::IRGC 8059-1::[IRIS 313-10578]	IRIS 313-10578	IRGC 132028	trop	OsMYB305c	9
PARAY KINARABAW::IRGC 8083-1::[IRIS 313-10580]	IRIS 313-10580	IRGC 127718	trop	OsMYB305c	1
P PEY SIQAT::IRGC 8129-1::[IRIS 313-10581]	IRIS 313-10581	IRGC 127741	trop	OsMYB305c	3
QINOGNAS::IRGC 8135-1::[IRIS 313-10582]	IRIS 313-10582	IRGC 128440	trop	OsMYB305c	1
R 27::IRGC 9498-1::[IRIS 313-10620]	IRIS 313-10620	IRGC 128443	trop	OsMYB305c	1
BUSIYETAN::IRGC 11205-1::[IRIS 313-10644]	IRIS 313-10644	IRGC 128249	trop	OsMYB305c	1
NOK KOD::IRGC 11784-1::[IRIS 313-10656]	IRIS 313-10656	IRGC 128407	subtrop	OsMYB305c	1
THANGONE::IRGC 11816-1::[IRIS 313-10657]	IRIS 313-10657	IRGC 135801	subtrop	OsMYB305c	1
ARC 10916::IRGC 12673-1::[IRIS 313-10676]	IRIS 313-10676	IRGC 127133	admix	OsMYB305c	1
PADI ADONG DUMARAT::IRGC 14356-1::[IRIS 313-10703]	IRIS 313-10703	IRGC 128418	trop	OsMYB305c	1
B 6311 A 5553-16-2::IRGC 14541-1::[IRIS 313-10708]	IRIS 313-10708	IRGC 128233	trop	OsMYB305c	1
PINDE GOGO WIERIE::IRGC 14795-2::[IRIS 313-10710]	IRIS 313-10710	IRGC 128135	trop	OsMYB305c	1
KOTO OURA S 5::IRGC 15155-1::[IRIS 313-10712]	IRIS 313-10712	IRGC 128354	trop	OsMYB305c	1
MALOGBANA::IRGC 16086-1::[IRIS 313-10729]	IRIS 313-10729	IRGC 128379	admix	OsMYB305c	1
O. SATIVA::IRGC 16898-1::[IRIS 313-10752]	IRIS 313-10752	IRGC 128415	trop	OsMYB305c	1
BALIK SEMAH::IRGC 17201-2::[IRIS 313-10761]	IRIS 313-10761	IRGC 127984	trop	OsMYB305c	5
KETAN SLAWI::IRGC 17963-1::[IRIS 313-10785]	IRIS 313-10785	IRGC 127510	trop	OsMYB305c	1
MENDUNGAN::IRGC 18245-1::[IRIS 313-10794]	IRIS 313-10794	IRGC 127624	trop	OsMYB305c	1
NOGO BELE 2::IRGC 18328-2::[IRIS 313-10798]	IRIS 313-10798	IRGC 135640	trop	OsMYB305c	1
BINARITOS::IRGC 19391-1::[IRIS 313-10827]	IRIS 313-10827	IRGC 128242	trop	OsMYB305c	1
INAMBOG::IRGC 19415-1::[IRIS 313-10829]	IRIS 313-10829	IRGC 128320	trop	OsMYB305c	1
INAPORAONAN::IRGC 19418-1::[IRIS 313-10830]	IRIS 313-10830	IRGC 127429	trop	OsMYB305c	1
MALASAY::IRGC 19456-1::[IRIS 313-10832]	IRIS 313-10832	IRGC 128377	trop	OsMYB305c	1
ARC 10028::IRGC 20656-2::[IRIS 313-10853]	IRIS 313-10853	IRGC 132239	japx	OsMYB305c	1
ARC 11802::IRGC 21662-2::[IRIS 313-10872]	IRIS 313-10872	IRGC 132421	japx	OsMYB305c	1
ARC 12655::IRGC 22226-2::[IRIS 313-10886]	IRIS 313-10886	IRGC 132240	subtrop	OsMYB305c	1
ARC 13204::IRGC 22558-1::[IRIS 313-10894]	IRIS 313-10894	IRGC 127150	admix	OsMYB305c	1
T Q QI QINYUHAYUHA::IRGC 23342-1::[IRIS 313-10918]	IRIS 313-10918	IRGC 135803	trop	OsMYB305c	7
CHABLI CHABOL GLANG::IRGC 23706-1::[IRIS 313-10923]	IRIS 313-10923	IRGC 128256	subtrop	OsMYB305c	1
PAKWALAN::IRGC 24156-1::[IRIS 313-10931]	IRIS 313-10931	IRGC 132025	trop	OsMYB305c	1
MANGGE::IRGC 25019-1::[IRIS 313-10946]	IRIS 313-10946	IRGC 128380	trop	OsMYB305c	1
TEKALAK::IRGC 25154-1::[IRIS 313-10949]	IRIS 313-10949	IRGC 127851	trop	OsMYB305c	1
PADI ABUNG KUNING::IRGC 25469-1::[IRIS 313-10953]	IRIS 313-10953	IRGC 128417	trop	OsMYB305c	1
SITABO TABO::IRGC 25798-1::[IRIS 313-10959]	IRIS 313-10959	IRGC 128473	trop	OsMYB305c	1
SUNGKAI::IRGC 25812-1::[IRIS 313-10960]	IRIS 313-10960	IRGC 132042	trop	OsMYB305c	1
GINATOS::IRGC 26876-1::[IRIS 313-10991]	IRIS 313-10991	IRGC 128298	trop	OsMYB305c	1
PILIT TAPUL::IRGC 26887-1::[IRIS 313-10992]	IRIS 313-10992	IRGC 127730	trop	OsMYB305c	1
LANNAB::IRGC 26936-2::[IRIS 313-10993]	IRIS 313-10993	IRGC 132349	trop	OsMYB305c	1
LANDEO::IRGC 27164-1::[IRIS 313-10999]	IRIS 313-10999	IRGC 127550	trop	OsMYB305c	1
PAE SANGGULA::IRGC 27297-1::[IRIS 313-11004]	IRIS 313-11004	IRGC 128423	trop	OsMYB305c	1
PULUT HALAPA::IRGC 27403-1::[IRIS 313-11009]	IRIS 313-11009	IRGC 127749	trop	OsMYB305c	1
RATRIO::IRGC 28181-1::[IRIS 313-11033]	IRIS 313-11033	IRGC 128448	admix	OsMYB305c	1
ZIRA SHAHI::IRGC 28327-1::[IRIS 313-11035]	IRIS 313-11035	IRGC 128513	admix	OsMYB305c	1
ENGKABANG::IRGC 28694-2::[IRIS 313-11045]	IRIS 313-11045	IRGC 128039	trop	OsMYB305c	1
MAK BOUAP::IRGC 30106-3::[IRIS 313-11094]	IRIS 313-11094	IRGC 132274	subtrop	OsMYB305c	1
D 1-147::IRGC 30894-2::[IRIS 313-11103]	IRIS 313-11103	IRGC 132329	trop	OsMYB305c	1
D 3-102::IRGC 30972-1::[IRIS 313-11104]	IRIS 313-11104	IRGC 131978	trop	OsMYB305c	1
ZANTON::IRGC 31248-1::[IRIS 313-11107]	IRIS 313-11107	IRGC 132055	trop	OsMYB305c	1
SADU::IRGC 34514-2::[IRIS 313-11161]	IRIS 313-11161	IRGC 132266	trop	OsMYB305c	1
ARC 11397::IRGC 42664-1::[IRIS 313-11295]	IRIS 313-11295	IRGC 127137	admix	OsMYB305c	1
ARC 13460::IRGC 42732-2::[IRIS 313-11297]	IRIS 313-11297	IRGC 127947	admix	OsMYB305c	3
PADI RENDAH::IRGC 43515-1::[IRIS 313-11313]	IRIS 313-11313	IRGC 128420	trop	OsMYB305c	1
LAWA AN::IRGC 44544-2::[IRIS 313-11337]	IRIS 313-11337	IRGC 132255	trop	OsMYB305c	1
MINANOK::IRGC 44637-2::[IRIS 313-11340]	IRIS 313-11340	IRGC 135639	trop	OsMYB305c	1
TOS 7536::IRGC 46985-2::[IRIS 313-11376]	IRIS 313-11376	IRGC 132312	trop	OsMYB305c	1
CADIDIT (GLUT)::IRGC 47161-1::[IRIS 313-11379]	IRIS 313-11379	IRGC 127245	trop	OsMYB305c	3
TAMBU::IRGC 48932-1::[IRIS 313-11397]	IRIS 313-11397	IRGC 132044	trop	OsMYB305c	1
FORTUNA BLANCO (SAN MARCOS)::IRGC 50764-1::[IRIS 313-11434]	IRIS 313-11434	IRGC 127370	trop	OsMYB305c	1
SAKAZELE (538)::IRGC 50880-1::[IRIS 313-11436]	IRIS 313-11436	IRGC 127779	trop	OsMYB305c	1
CARAWI::IRGC 52887-1::[IRIS 313-11464]	IRIS 313-11464	IRGC 128254	trop	OsMYB305c	3
DINORADO::IRGC 52893-1::[IRIS 313-11465]	IRIS 313-11465	IRGC 128280	trop	OsMYB305c	1
KINTOMAN (TOD DOY)::IRGC 53146-1::[IRIS 313-11473]	IRIS 313-11473	IRGC 132004	trop	OsMYB305c	3
FOSSA (GBE)::IRGC 56767-1::[IRIS 313-11526]	IRIS 313-11526	IRGC 128292	trop	OsMYB305c	1
MARIA GAKIT::IRGC 57070-1::[IRIS 313-11532]	IRIS 313-11532	IRGC 132016	trop	OsMYB305c	3
SP 6 (WC 836)::IRGC 57602-1::[IRIS 313-11539]	IRIS 313-11539	IRGC 128475	trop	OsMYB305c	5
PATIE ROUGE::IRGC 57686-1::[IRIS 313-11540]	IRIS 313-11540	IRGC 128428	trop	OsMYB305c	1
HONG PI NUO::IRGC 59638-1::[IRIS 313-11575]	IRIS 313-11575	IRGC 127415	temp	OsMYB305c	1
YAH YAW::IRGC 61359-1::[IRIS 313-11611]	IRIS 313-11611	IRGC 127898	trop	OsMYB305c	7
KAO SONG HAI::IRGC 61827-1::[IRIS 313-11623]	IRIS 313-11623	IRGC 128332	subtrop	OsMYB305c	9
MANYALOJOPOIHUN::IRGC 63350-1::[IRIS 313-11658]	IRIS 313-11658	IRGC 128381	trop	OsMYB305c	3
TOBOHUN::IRGC 63433-1::[IRIS 313-11659]	IRIS 313-11659	IRGC 132047	trop	OsMYB305c	7
BURI BURING::IRGC 64174-1::[IRIS 313-11673]	IRIS 313-11673	IRGC 128248	trop	OsMYB305c	1
KOCHUM::IRGC 64906-1::[IRIS 313-11690]	IRIS 313-11690	IRGC 132005	admix	OsMYB305c	7
MALAGKIT (PINELIPE)::IRGC 67444-1::[IRIS 313-11736]	IRIS 313-11736	IRGC 127595	trop	OsMYB305c	7
NAKPUI::IRGC 67594-1::[IRIS 313-11739]	IRIS 313-11739	IRGC 128398	trop	OsMYB305c	5
A 2-257::IRGC 68342-1::[IRIS 313-11755]	IRIS 313-11755	IRGC 131961	trop	OsMYB305c	3
BENGALI VAKAHANA 1448::IRGC 68370-1::[IRIS 313-11756]	IRIS 313-11756	IRGC 131970	trop	OsMYB305c	5
K 2 C 45::IRGC 68552-1::[IRIS 313-11759]	IRIS 313-11759	IRGC 131995	trop	OsMYB305c	3
TSIMIAKABIJA::IRGC 69074-1::[IRIS 313-11766]	IRIS 313-11766	IRGC 128490	admix	OsMYB305c	9
VONBOANGY::IRGC 69947-1::[IRIS 313-11792]	IRIS 313-11792	IRGC 128498	trop	OsMYB305c	3
AE WAWNG POO DOO::IRGC 71007-1::[IRIS 313-11832]	IRIS 313-11832	IRGC 131964	subtrop	OsMYB305c	3
DUNA AL::IRGC 71842-1::[IRIS 313-11851]	IRIS 313-11851	IRGC 135565	trop	OsMYB305c	1
PLE LIA::IRGC 73562-1::[IRIS 313-11900]	IRIS 313-11900	IRGC 128435	subtrop	OsMYB305c	5
BUAGKOG::IRGC 74318-1::[IRIS 313-11913]	IRIS 313-11913	IRGC 128245	trop	OsMYB305c	5
KHAO' NAN::IRGC 74981-1::[IRIS 313-11922]	IRIS 313-11922	IRGC 128340	subtrop	OsMYB305c	9
NAM JAM::IRGC 75069-1::[IRIS 313-11924]	IRIS 313-11924	IRGC 128400	subtrop	OsMYB305c	7
DAYRON MARANGRAS::IRGC 75209-1::[IRIS 313-11928]	IRIS 313-11928	IRGC 127307	trop	OsMYB305c	5
KALINDIG::IRGC 78968-1::[IRIS 313-11994]	IRIS 313-11994	IRGC 131996	trop	OsMYB305c	3
PINUTYUKAN::IRGC 78995-1::[IRIS 313-11995]	IRIS 313-11995	IRGC 136101	trop	OsMYB305c	1
FRENSI GBOI::IRGC 79983-1::[IRIS 313-12018]	IRIS 313-12018	IRGC 128293	trop	OsMYB305c	3
CHAO MEO::IRGC 80273-1::[IRIS 313-12029]	IRIS 313-12029	IRGC 132278	subtrop	OsMYB305c	1
DELI 2::IRGC 80313-1::[IRIS 313-12030]	IRIS 313-12030	IRGC 131981	admix	OsMYB305c	5
P T Q QINDONAAL::IRGC 80410-1::[IRIS 313-12031]	IRIS 313-12031	IRGC 128437	trop	OsMYB305c	3
TINOLDO MARANGRAS::IRGC 81758-1::[IRIS 313-12051]	IRIS 313-12051	IRGC 128487	trop	OsMYB305c	5
XIENG KANG::IRGC 82533-1::[IRIS 313-12063]	IRIS 313-12063	IRGC 132303	subtrop	OsMYB305c	3
PULUT MAS::IRGC 82676-1::[IRIS 313-12069]	IRIS 313-12069	IRGC 128438	trop	OsMYB305c	5
BABELIONG::IRGC 82688-1::[IRIS 313-12070]	IRIS 313-12070	IRGC 127198	trop	OsMYB305c	5
NIA::IRGC 82728-1::[IRIS 313-12071]	IRIS 313-12071	IRGC 128406	subtrop	OsMYB305c	5
KASIGNAYAN::IRGC 82788-1::[IRIS 313-12073]	IRIS 313-12073	IRGC 128336	trop	OsMYB305c	3
YOI::IRGC 82855-1::[IRIS 313-12077]	IRIS 313-12077	IRGC 127906	subtrop	OsMYB305c	5
THATENG::IRGC 86377-1::[IRIS 313-12134]	IRIS 313-12134	IRGC 135802	subtrop	OsMYB305c	1
GINAYANGGANG::IRGC 87131-1::[IRIS 313-12144]	IRIS 313-12144	IRGC 136099	trop	OsMYB305c	3
LEUANG::IRGC 90000-1::[IRIS 313-12200]	IRIS 313-12200	IRGC 128362	subtrop	OsMYB305c	3
PANG::IRGC 91987-1::[IRIS 313-12226]	IRIS 313-12226	IRGC 127712	subtrop	OsMYB305c	3
SOM::IRGC 92221-1::[IRIS 313-12228]	IRIS 313-12228	IRGC 128474	subtrop	OsMYB305c	3
KHAO KHOT::IRGC 93892-1::[IRIS 313-12242]	IRIS 313-12242	IRGC 128339	subtrop	OsMYB305c	5
A MOUK::IRGC 94474-1::[IRIS 313-12252]	IRIS 313-12252	IRGC 128215	subtrop	OsMYB305c	3
DENG PEE::IRGC 94991-1::[IRIS 313-12257]	IRIS 313-12257	IRGC 128276	subtrop	OsMYB305c	5
DON::IRGC 95117-1::[IRIS 313-12258]	IRIS 313-12258	IRGC 128283	subtrop	OsMYB305c	5
NYAE::IRGC 95302-1::[IRIS 313-12262]	IRIS 313-12262	IRGC 128410	subtrop	OsMYB305c	7
KON SIM::IRGC 95626-1::[IRIS 313-12265]	IRIS 313-12265	IRGC 128352	subtrop	OsMYB305c	1
BATIBATIKAN::IRGC 96098-1::[IRIS 313-12271]	IRIS 313-12271	IRGC 127215	trop	OsMYB305c	3
MALAGKIT (ITIM)::IRGC 96124-1::[IRIS 313-12272]	IRIS 313-12272	IRGC 127594	trop	OsMYB305c	5
RAMADITRA::IRGC 97124-1::[IRIS 313-12279]	IRIS 313-12279	IRGC 132296	trop	OsMYB305c	3
SALAZANA::IRGC 97219-1::[IRIS 313-12281]	IRIS 313-12281	IRGC 128457	trop	OsMYB305c	1
PADI MIAT (KECIL)::IRGC 97366-1::[IRIS 313-12285]	IRIS 313-12285	IRGC 135576	trop	OsMYB305c	3
YARSABA::IRGC 97567-1::[IRIS 313-12289]	IRIS 313-12289	IRGC 132304	subtrop	OsMYB305c	3
MUANG TAY::IRGC 98382-1::[IRIS 313-12299]	IRIS 313-12299	IRGC 136100	subtrop	OsMYB305c	1
POU::IRGC 98968-1::[IRIS 313-12307]	IRIS 313-12307	IRGC 132034	subtrop	OsMYB305c	3
TA SENG::IRGC 99176-1::[IRIS 313-12312]	IRIS 313-12312	IRGC 128482	subtrop	OsMYB305c	3
LG 10344::IRGC 99789-1::[IRIS 313-12321]	IRIS 313-12321	IRGC 127557	subtrop	OsMYB305c	3
BAN KEO::IRGC 99953-1::[IRIS 313-12323]	IRIS 313-12323	IRGC 135563	subtrop	OsMYB305c	1
CHAO PEE::IRGC 106767-1::[IRIS 313-12330]	IRIS 313-12330	IRGC 127267	subtrop	OsMYB305c	3
NYAO::IRGC 107091-1::[IRIS 313-12340]	IRIS 313-12340	IRGC 128412	subtrop	OsMYB305c	5
NYON::IRGC 107099-1::[IRIS 313-12341]	IRIS 313-12341	IRGC 128413	subtrop	OsMYB305c	3
HAI NA::IRGC 107117-1::[IRIS 313-12342]	IRIS 313-12342	IRGC 127399	subtrop	OsMYB305c	5
LAI DAM::IRGC 107490-1::[IRIS 313-12347]	IRIS 313-12347	IRGC 127541	subtrop	OsMYB305c	3
MAK KHEUA KANG::IRGC 107712-1::[IRIS 313-12350]	IRIS 313-12350	IRGC 127593	subtrop	OsMYB305c	3
KHAO LOUANG::IRGC 107770-1::[IRIS 313-12351]	IRIS 313-12351	IRGC 135759	subtrop	OsMYB305c	3
MEE::IRGC 107773-1::[IRIS 313-12352]	IRIS 313-12352	IRGC 127621	subtrop	OsMYB305c	1
MOK::IRGC 107804-1::[IRIS 313-12353]	IRIS 313-12353	IRGC 132017	subtrop	OsMYB305c	3
GANIGI::IRGC 48698-C1::[IRIS 313-7883]	IRIS 313-7883	IRGC 122052	trop	OsMYB305c	1
IR 62266-42-6-2::[IRIS 313-8232]	IRIS 313-8232	IRGC 117597	trop	OsMYB305c	7
K 2 C 14::IRGC 68549-1::[IRIS 313-8277]	IRIS 313-8277	IRGC 126067	trop	OsMYB305c	3
SAWAH::IRGC 71612-1::[IRIS 313-8279]	IRIS 313-8279	IRGC 126086	trop	OsMYB305c	5
KAMJA::IRGC 62171-1::[IRIS 313-8302]	IRIS 313-8302	IRGC 126116	admix	OsMYB305c	1
BOND::IRGC 66755-1::[IRIS 313-8339]	IRIS 313-8339	IRGC 125603	trop	OsMYB305c	3
BLICCA::IRGC 47151-1::[IRIS 313-8356]	IRIS 313-8356	IRGC 126188	trop	OsMYB305c	1
BOCAO::IRGC 50384-1::[IRIS 313-8431]	IRIS 313-8431	IRGC 127071	trop	OsMYB305c	1
OS 4::[IRIS 313-8523]	IRIS 313-8523	IRGC 117543	trop	OsMYB305c	1
YAHNG LEU::IRGC 78279-1::[IRIS 313-8565]	IRIS 313-8565	IRGC 126316	subtrop	OsMYB305c	1
ONOY::IRGC 55418-1::[IRIS 313-8572]	IRIS 313-8572	IRGC 126037	trop	OsMYB305c	1
KHAU TRA BONG::IRGC 78342-1::[IRIS 313-8578]	IRIS 313-8578	IRGC 125992	subtrop	OsMYB305c	5
BANJANG::IRGC 44069-1::[IRIS 313-8626]	IRIS 313-8626	IRGC 126045	trop	OsMYB305c	1
CALROSE 76::IRGC 34275-1::[IRIS 313-8669]	IRIS 313-8669	IRGC 125604	japx	OsMYB305c	1
KEREN FENHO::IRGC 56735-1::[IRIS 313-8687]	IRIS 313-8687	IRGC 126329	trop	OsMYB305c	1
TRES MESES::IRGC 6464-1::[IRIS 313-8694]	IRIS 313-8694	IRGC 126010	trop	OsMYB305c	9
SD 120 SELN (CI 12320)::IRGC 1667-1::[IRIS 313-8745]	IRIS 313-8745	IRGC 126087	trop	OsMYB305c	1
MOROFIN::IRGC 56698-1::[IRIS 313-8768]	IRIS 313-8768	IRGC 127060	trop	OsMYB305c	1
TEXAS PATNA::IRGC 1797-1::[IRIS 313-8803]	IRIS 313-8803	IRGC 126283	trop	OsMYB305c	1
JANA (NAM)::IRGC 64897-1::[IRIS 313-8815]	IRIS 313-8815	IRGC 125780	subtrop	OsMYB305c	7
DELITUS::IRGC 5769-1::[IRIS 313-8876]	IRIS 313-8876	IRGC 125725	trop	OsMYB305c	1
LEKATAN::IRGC 71554-1::[IRIS 313-8894]	IRIS 313-8894	IRGC 126070	trop	OsMYB305c	3
CALIFORNIA BELLE::IRGC 66836-1::[IRIS 313-8923]	IRIS 313-8923	IRGC 125693	trop	OsMYB305c	3
NABESHI::[IRIS 313-8927]	IRIS 313-8927	IRGC 117535	subtrop	OsMYB305c	9
LEUANG GLIANG::IRGC 71271-1::[IRIS 313-9123]	IRIS 313-9123	IRGC 125823	subtrop	OsMYB305c	7
EAN 4 C 1::IRGC 26016-1::[IRIS 313-9193]	IRIS 313-9193	IRGC 125732	japx	OsMYB305c	1
KORR::IRGC 30751-1::[IRIS 313-9297]	IRIS 313-9297	IRGC 126155	trop	OsMYB305c	1
PULUTAN::IRGC 71596-1::[IRIS 313-9375]	IRIS 313-9375	IRGC 125877	trop	OsMYB305c	5
B 505 A 1-28-7-1-2::IRGC 6741-1::[IRIS 313-9452]	IRIS 313-9452	IRGC 125661	trop	OsMYB305c	3
SAHULO FACHE SOYO::IRGC 66630-1::[IRIS 313-9470]	IRIS 313-9470	IRGC 126310	trop	OsMYB305c	3
BLUE BELLE::IRGC 51125-1::[IRIS 313-9491]	IRIS 313-9491	IRGC 125685	trop	OsMYB305c	1
VEGOLD::IRGC 7756-1::[IRIS 313-9550]	IRIS 313-9550	IRGC 125932	trop	OsMYB305c	1
PAMPANGON (H)::IRGC 60392-1::[IRIS 313-9568]	IRIS 313-9568	IRGC 126346	trop	OsMYB305c	5
LOHAMBITRO::IRGC 69857-1::[IRIS 313-9742]	IRIS 313-9742	IRGC 127080	trop	OsMYB305c	5
GENIT::IRGC 3272-1::[IRIS 313-9778]	IRIS 313-9778	IRGC 125751	admix	OsMYB305c	9
BERENJ 1277 S::IRGC 3461-1::[IRIS 313-9783]	IRIS 313-9783	IRGC 121902	admix	OsMYB305c	9
TEPUKE::IRGC 12872-1::[IRIS 313-9838]	IRIS 313-9838	IRGC 125919	temp	OsMYB305c	1
GOGOWIERIE::IRGC 14791-1::[IRIS 313-9851]	IRIS 313-9851	IRGC 126977	trop	OsMYB305c	1
PANNITHI::IRGC 51049-1::[IRIS 313-9949]	IRIS 313-9949	IRGC 126078	trop	OsMYB305c	5

## Sheet: Table S5
Table S5 List of the non-synonymous SNPs at OsMYB305 in Oryza sativa indica varieties
Variety	IRIS ID	Accession	Subpopulation	Haplotype	Leaf senescence (LSEN)
SUWEON 311::IRGC 61890-1::[IRIS 313-10000]	IRIS 313-10000	IRGC 125907	ind1B	OsMYB305a	1
C 662083::IRGC 62101-1::[IRIS 313-10001]	IRIS 313-10001	IRGC 125692	ind1B	OsMYB305a	1
BW 295-5::IRGC 63098-1::[IRIS 313-10002]	IRIS 313-10002	IRGC 125955	ind1B	OsMYB305a	7
GARURA::IRGC 64111-1::[IRIS 313-10007]	IRIS 313-10007	IRGC 125749	indx	OsMYB305a	3
LALKA (LAL DHAN)::IRGC 64946-1::[IRIS 313-10010]	IRIS 313-10010	IRGC 125818	ind2	OsMYB305a	7
BOHOTO BALOOCHESTAN::IRGC 66237-1::[IRIS 313-10016]	IRIS 313-10016	IRGC 125954	indx	OsMYB305a	9
NS 252::IRGC 68878-1::[IRIS 313-10030]	IRIS 313-10030	IRGC 121075	ind2	OsMYB305a	1
RIZ INDETERMINE::IRGC 69014-1::[IRIS 313-10034]	IRIS 313-10034	IRGC 125886	indx	OsMYB305a	1
MILYANG 77::IRGC 69340-1::[IRIS 313-10040]	IRIS 313-10040	IRGC 125840	ind1B	OsMYB305a	1
BANTA TIMA::IRGC 69474-1::[IRIS 313-10045]	IRIS 313-10045	IRGC 125673	indx	OsMYB305a	1
CHAMA (DWARF)::IRGC 69487-1::[IRIS 313-10046]	IRIS 313-10046	IRGC 125958	ind1B	OsMYB305a	1
EX MARABA GURUKU::IRGC 69582-1::[IRIS 313-10047]	IRIS 313-10047	IRGC 125737	ind1A	OsMYB305a	1
TSIMATAHOPAOSA::IRGC 69884-1::[IRIS 313-10050]	IRIS 313-10050	IRGC 127091	indx	OsMYB305a	1
TAMASHIRO HIKARI::IRGC 74534-1::[IRIS 313-10077]	IRIS 313-10077	IRGC 125917	indx	OsMYB305a	1
KELIRENY::IRGC 78426-1::[IRIS 313-10102]	IRIS 313-10102	IRGC 127056	ind2	OsMYB305a	3
DALSUNG 41::IRGC 79385-1::[IRIS 313-10103]	IRIS 313-10103	IRGC 125721	indx	OsMYB305a	5
EX EBOKOZURU::IRGC 79912-1::[IRIS 313-10109]	IRIS 313-10109	IRGC 125735	ind3	OsMYB305a	5
EX FOILAEIN (NAPUTO)::IRGC 81675-1::[IRIS 313-10113]	IRIS 313-10113	IRGC 125736	indx	OsMYB305a	3
FACAGRO 64::IRGC 82059-1::[IRIS 313-10114]	IRIS 313-10114	IRGC 125739	ind2	OsMYB305a	1
SAN SHIH TSI::IRGC 1038-1::[IRIS 313-10129]	IRIS 313-10129	IRGC 125897	ind1A	OsMYB305a	1
PIN GAEW 56::IRGC 7887-1::[IRIS 313-10134]	IRIS 313-10134	IRGC 125871	ind3	OsMYB305a	5
CAUVERY::IRGC 45255-1::[IRIS 313-10148]	IRIS 313-10148	IRGC 125695	indx	OsMYB305a	3
RD 15::IRGC 47705-1::[IRIS 313-10151]	IRIS 313-10151	IRGC 126003	ind3	OsMYB305a	5
PICO NEGRO::IRGC 55849-1::[IRIS 313-10158]	IRIS 313-10158	IRGC 126080	indx	OsMYB305a	1
BR IRGA 409::IRGC 55915-1::[IRIS 313-10161]	IRIS 313-10161	IRGC 125691	ind1B	OsMYB305a	3
IR 13429-109-2-2-1::IRGC 63491-1::[IRIS 313-10167]	IRIS 313-10167	IRGC 125773	indx	OsMYB305a	3
MIN ZAO 6::IRGC 63772-1::[IRIS 313-10170]	IRIS 313-10170	IRGC 125842	ind1A	OsMYB305a	7
YA NONG ZAO 4::IRGC 63908-1::[IRIS 313-10171]	IRIS 313-10171	IRGC 125944	ind1A	OsMYB305a	7
DA GANG ZHAN::IRGC 67103-1::[IRIS 313-10177]	IRIS 313-10177	IRGC 125719	indx	OsMYB305a	3
GAO JIAO BAI::IRGC 68047-1::[IRIS 313-10178]	IRIS 313-10178	IRGC 125748	ind1A	OsMYB305a	5
GUI HUA ZAO::IRGC 68060-1::[IRIS 313-10179]	IRIS 313-10179	IRGC 125755	indx	OsMYB305a	5
BAI HE::IRGC 76438-1::[IRIS 313-10211]	IRIS 313-10211	IRGC 125669	ind1A	OsMYB305a	3
EPEAL 102::IRGC 78698-1::[IRIS 313-10220]	IRIS 313-10220	IRGC 126203	indx	OsMYB305a	5
BA BAI GU::IRGC 79580-1::[IRIS 313-10221]	IRIS 313-10221	IRGC 125663	indx	OsMYB305a	5
HUA LI ZAO::IRGC 80950-1::[IRIS 313-10224]	IRIS 313-10224	IRGC 125766	ind1A	OsMYB305a	5
TONG GU HONG::IRGC 81026-1::[IRIS 313-10226]	IRIS 313-10226	IRGC 125925	indx	OsMYB305a	3
PSBRC 50::IRGC 99706-1::[IRIS 313-10234]	IRIS 313-10234	IRGC 125873	ind1B	OsMYB305a	3
PSBRC 68::IRGC 99711-1::[IRIS 313-10235]	IRIS 313-10235	IRGC 125874	indx	OsMYB305a	3
IR 77390-1-6-4-19-1-B::IRGC 117303-1::[IRIS 313-10392]	IRIS 313-10392	IRGC 127075	ind1B	OsMYB305a	1
MATHOLUWA::IRGC 8901-1::[IRIS 313-10609]	IRIS 313-10609	IRGC 127612	indx	OsMYB305a	1
HAM MOON::IRGC 9135-2::[IRIS 313-10614]	IRIS 313-10614	IRGC 128049	indx	OsMYB305a	1
O. SATIVA::IRGC 10164-2::[IRIS 313-10628]	IRIS 313-10628	IRGC 132361	ind2	OsMYB305a	5
PREAH SIHANOUK::IRGC 11328-2::[IRIS 313-10648]	IRIS 313-10648	IRGC 132364	ind3	OsMYB305a	3
LONG MA::IRGC 11867-1::[IRIS 313-10659]	IRIS 313-10659	IRGC 127574	ind3	OsMYB305a	3
SAMBA::IRGC 11993-1::[IRIS 313-10661]	IRIS 313-10661	IRGC 127781	ind2	OsMYB305a	5
KAHATAWEE::IRGC 12004-1::[IRIS 313-10662]	IRIS 313-10662	IRGC 127476	ind2	OsMYB305a	5
ARC 6218::IRGC 12255-1::[IRIS 313-10666]	IRIS 313-10666	IRGC 127164	indx	OsMYB305a	9
ARC 7236::IRGC 12335-1::[IRIS 313-10667]	IRIS 313-10667	IRGC 127168	ind2	OsMYB305a	9
ARC 7255::IRGC 12343-2::[IRIS 313-10668]	IRIS 313-10668	IRGC 127974	indx	OsMYB305a	9
ARC 10846::IRGC 12656-2::[IRIS 313-10674]	IRIS 313-10674	IRGC 127932	indx	OsMYB305a	9
TOLIL 14::IRGC 13836-2::[IRIS 313-10695]	IRIS 313-10695	IRGC 128191	ind3	OsMYB305a	1
RADIN GOI::IRGC 13969-1::[IRIS 313-10698]	IRIS 313-10698	IRGC 127759	ind3	OsMYB305a	1
PADI PULOT MELAYANG::IRGC 14391-2::[IRIS 313-10705]	IRIS 313-10705	IRGC 128124	indx	OsMYB305a	1
SUDU KARAYAL::IRGC 15348-1::[IRIS 313-10715]	IRIS 313-10715	IRGC 127827	ind2	OsMYB305a	1
MURUNGA::IRGC 15428-1::[IRIS 313-10716]	IRIS 313-10716	IRGC 127640	ind2	OsMYB305a	1
PERIYA VELLAI::IRGC 15475-1::[IRIS 313-10717]	IRIS 313-10717	IRGC 127725	ind2	OsMYB305a	1
VELLAI KOLOMBAN::IRGC 15517-1::[IRIS 313-10719]	IRIS 313-10719	IRGC 127886	ind2	OsMYB305a	1
HALSUDU HEENATI::IRGC 15599-1::[IRIS 313-10721]	IRIS 313-10721	IRGC 127401	ind2	OsMYB305a	1
MOND BA::IRGC 15813-2::[IRIS 313-10723]	IRIS 313-10723	IRGC 128111	ind2	OsMYB305a	5
POTO BALA::IRGC 15986-2::[IRIS 313-10726]	IRIS 313-10726	IRGC 128139	ind3	OsMYB305a	5
OUSSANTHIABA::IRGC 16046-2::[IRIS 313-10728]	IRIS 313-10728	IRGC 132261	indx	OsMYB305a	5
KERAN DUKUH::IRGC 17822-2::[IRIS 313-10779]	IRIS 313-10779	IRGC 128521	ind3	OsMYB305a	1
MANGSUR::IRGC 18187-1::[IRIS 313-10791]	IRIS 313-10791	IRGC 127602	ind3	OsMYB305a	7
MATIANG::IRGC 18220-1::[IRIS 313-10792]	IRIS 313-10792	IRGC 127613	ind3	OsMYB305a	5
NARUN::IRGC 18320-2::[IRIS 313-10797]	IRIS 313-10797	IRGC 132357	ind3	OsMYB305a	1
LUBUK LINGGAU::IRGC 20000-2::[IRIS 313-10842]	IRIS 313-10842	IRGC 128099	ind3	OsMYB305a	1
INDO NO 7505::IRGC 20162-2::[IRIS 313-10844]	IRIS 313-10844	IRGC 128058	ind3	OsMYB305a	1
ARC 6015::IRGC 20314-2::[IRIS 313-10847]	IRIS 313-10847	IRGC 127972	indx	OsMYB305a	1
ARC 7296::IRGC 20585-1::[IRIS 313-10851]	IRIS 313-10851	IRGC 132387	aro	OsMYB305a	3
ARC 10159::IRGC 20754-2::[IRIS 313-10855]	IRIS 313-10855	IRGC 132316	ind2	OsMYB305a	7
SINTHA::IRGC 24687-1::[IRIS 313-10941]	IRIS 313-10941	IRGC 127809	indx	OsMYB305a	1
PADI BENOT::IRGC 24757-2::[IRIS 313-10943]	IRIS 313-10943	IRGC 135631	ind3	OsMYB305a	3
SIPULUT SUBANG::IRGC 24824-2::[IRIS 313-10944]	IRIS 313-10944	IRGC 132269	ind3	OsMYB305a	1
NANE::IRGC 25035-1::[IRIS 313-10947]	IRIS 313-10947	IRGC 127643	ind3	OsMYB305a	1
JENDA ABANG::IRGC 25413-2::[IRIS 313-10951]	IRIS 313-10951	IRGC 128062	ind3	OsMYB305a	1
PADI GRUNDUL 1::IRGC 25493-1::[IRIS 313-10954]	IRIS 313-10954	IRGC 127700	ind3	OsMYB305a	1
PADI PUYUH::IRGC 25532-1::[IRIS 313-10955]	IRIS 313-10955	IRGC 127702	ind3	OsMYB305a	1
TERUNG DAUN::IRGC 25823-2::[IRIS 313-10962]	IRIS 313-10962	IRGC 128182	ind3	OsMYB305a	1
HURANG ARISO LUTA::IRGC 26055-1::[IRIS 313-10966]	IRIS 313-10966	IRGC 127424	indx	OsMYB305a	1
IH PEN SHIM MING::IRGC 26067-1::[IRIS 313-10968]	IRIS 313-10968	IRGC 127428	ind1A	OsMYB305a	1
BADAL::IRGC 26290-2::[IRIS 313-10971]	IRIS 313-10971	IRGC 127981	ind2	OsMYB305a	1
KAMRANGA::IRGC 26373-2::[IRIS 313-10974]	IRIS 313-10974	IRGC 128070	ind2	OsMYB305a	1
MATI CHAL::IRGC 26399-2::[IRIS 313-10977]	IRIS 313-10977	IRGC 128107	ind2	OsMYB305a	1
LUDI GOCHYA::IRGC 26504-2::[IRIS 313-10982]	IRIS 313-10982	IRGC 128100	ind2	OsMYB305a	1
BOROJYOT::IRGC 26578-2::[IRIS 313-10983]	IRIS 313-10983	IRGC 128000	indx	OsMYB305a	1
DUDHSAR::IRGC 26609-2::[IRIS 313-10984]	IRIS 313-10984	IRGC 128034	ind2	OsMYB305a	1
GOBOL SAIL (BALAM)::IRGC 26624-2::[IRIS 313-10985]	IRIS 313-10985	IRGC 132424	ind2	OsMYB305a	1
HALDI JAON::IRGC 26638-2::[IRIS 313-10986]	IRIS 313-10986	IRGC 128048	ind2	OsMYB305a	1
GUTTI AKKULLU::IRGC 26850-2::[IRIS 313-10989]	IRIS 313-10989	IRGC 128046	ind2	OsMYB305a	1
BALIBUD::IRGC 26871-1::[IRIS 313-10990]	IRIS 313-10990	IRGC 127206	indx	OsMYB305a	1
CEMPO MANGGAR::IRGC 27107-1::[IRIS 313-10997]	IRIS 313-10997	IRGC 127250	ind3	OsMYB305a	1
MAIRUL::IRGC 27170-1::[IRIS 313-11000]	IRIS 313-11000	IRGC 127591	ind3	OsMYB305a	1
PULU RENNI::IRGC 27386-1::[IRIS 313-11006]	IRIS 313-11006	IRGC 127747	ind3	OsMYB305a	5
PULUT PUTIH::IRGC 27426-1::[IRIS 313-11010]	IRIS 313-11010	IRGC 127750	ind3	OsMYB305a	1
SUNAR::IRGC 27470-1::[IRIS 313-11011]	IRIS 313-11011	IRGC 127830	indx	OsMYB305a	1
AI NAN TSAO 39::IRGC 28461-2::[IRIS 313-11038]	IRIS 313-11038	IRGC 127924	ind1A	OsMYB305a	1
KWANG LU AI 4::IRGC 28480-2::[IRIS 313-11039]	IRIS 313-11039	IRGC 128093	ind1A	OsMYB305a	7
POONGAR::IRGC 28611-1::[IRIS 313-11041]	IRIS 313-11041	IRGC 127738	ind2	OsMYB305a	1
AUS 84::IRGC 28947-2::[IRIS 313-11047]	IRIS 313-11047	IRGC 127977	aus	OsMYB305a	1
AUS 278::IRGC 29068-1::[IRIS 313-11052]	IRIS 313-11052	IRGC 127182	aus	OsMYB305a	1
AUS 449::IRGC 29230-1::[IRIS 313-11061]	IRIS 313-11061	IRGC 127190	aus	OsMYB305a	1
BEGUNBICHI 33::IRGC 29260-1::[IRIS 313-11062]	IRIS 313-11062	IRGC 127218	aro	OsMYB305a	1
PANKAIT 31::IRGC 29377-1::[IRIS 313-11068]	IRIS 313-11068	IRGC 128426	aro	OsMYB305a	1
TUPA 15-3::IRGC 29416-2::[IRIS 313-11069]	IRIS 313-11069	IRGC 128197	aro	OsMYB305a	1
CHAO HAI::IRGC 29450-2::[IRIS 313-11071]	IRIS 313-11071	IRGC 128011	indx	OsMYB305a	5
CHAO LEP NOK::IRGC 29451-2::[IRIS 313-11072]	IRIS 313-11072	IRGC 128012	ind3	OsMYB305a	5
LAI NOK KHA::IRGC 29604-2::[IRIS 313-11076]	IRIS 313-11076	IRGC 128094	ind3	OsMYB305a	1
NON HAI::IRGC 29636-2::[IRIS 313-11078]	IRIS 313-11078	IRGC 132359	indx	OsMYB305a	1
PHAN PHAE::IRGC 29652-2::[IRIS 313-11079]	IRIS 313-11079	IRGC 128132	ind3	OsMYB305a	1
PHAE MEUN LAN::IRGC 29660-1::[IRIS 313-11080]	IRIS 313-11080	IRGC 128430	ind3	OsMYB305a	1
THAO LOUANG::IRGC 29688-2::[IRIS 313-11081]	IRIS 313-11081	IRGC 128184	ind3	OsMYB305a	1
EA DAM HANG DOK::IRGC 29698-2::[IRIS 313-11082]	IRIS 313-11082	IRGC 128036	ind3	OsMYB305a	1
EA TIA::IRGC 29713-2::[IRIS 313-11083]	IRIS 313-11083	IRGC 132248	ind3	OsMYB305a	9
KHAO HAE::IRGC 29773-3::[IRIS 313-11085]	IRIS 313-11085	IRGC 132273	indx	OsMYB305a	1
KHAO THAMA::IRGC 29838-2::[IRIS 313-11086]	IRIS 313-11086	IRGC 128087	ind3	OsMYB305a	1
SRAU KHSAI::IRGC 29896-2::[IRIS 313-11088]	IRIS 313-11088	IRGC 128170	ind3	OsMYB305a	1
KEO LAI::IRGC 29969-2::[IRIS 313-11090]	IRIS 313-11090	IRGC 128076	ind3	OsMYB305a	1
KHAO NON::IRGC 30051-1::[IRIS 313-11091]	IRIS 313-11091	IRGC 127515	indx	OsMYB305a	1
CADUNG SO BLOC 1::IRGC 30231-1::[IRIS 313-11096]	IRIS 313-11096	IRGC 135743	ind3	OsMYB305a	5
KALAGNON::IRGC 30335-1::[IRIS 313-11097]	IRIS 313-11097	IRGC 127478	indx	OsMYB305a	1
Y 115::IRGC 30856-2::[IRIS 313-11101]	IRIS 313-11101	IRGC 128202	indx	OsMYB305a	1
SAYAM::IRGC 31538-2::[IRIS 313-11110]	IRIS 313-11110	IRGC 128159	ind2	OsMYB305a	1
KAL SHULI::IRGC 31665-2::[IRIS 313-11113]	IRIS 313-11113	IRGC 128069	ind2	OsMYB305a	1
BIRUI SAIL::IRGC 31745-2::[IRIS 313-11114]	IRIS 313-11114	IRGC 132305	ind2	OsMYB305a	1
SOC NAU (BIEN THE)::IRGC 32074-1::[IRIS 313-11118]	IRIS 313-11118	IRGC 135797	ind3	OsMYB305a	1
GURULEY::IRGC 32441-1::[IRIS 313-11120]	IRIS 313-11120	IRGC 127396	ind2	OsMYB305a	1
IR 1813-694-2::IRGC 32656-2::[IRIS 313-11122]	IRIS 313-11122	IRGC 128059	ind1B	OsMYB305a	1
ANBAW::IRGC 32932-2::[IRIS 313-11126]	IRIS 313-11126	IRGC 127926	indx	OsMYB305a	1
GOKAUNG::IRGC 33079-2::[IRIS 313-11128]	IRIS 313-11128	IRGC 128045	indx	OsMYB305a	1
HAORU::IRGC 33090-2::[IRIS 313-11129]	IRIS 313-11129	IRGC 128051	indx	OsMYB305a	1
KALAI::IRGC 33151-2::[IRIS 313-11131]	IRIS 313-11131	IRGC 132254	indx	OsMYB305a	1
KALALAN::IRGC 33154-2::[IRIS 313-11132]	IRIS 313-11132	IRGC 128065	indx	OsMYB305a	1
LWANKHAN::IRGC 33330-1::[IRIS 313-11133]	IRIS 313-11133	IRGC 127582	ind3	OsMYB305a	1
MANSAT 3::IRGC 33341-1::[IRIS 313-11134]	IRIS 313-11134	IRGC 135771	indx	OsMYB305a	1
MAUNG NYO::IRGC 33351-2::[IRIS 313-11135]	IRIS 313-11135	IRGC 128108	ind3	OsMYB305a	1
NGALONGYI::IRGC 33479-2::[IRIS 313-11137]	IRIS 313-11137	IRGC 128118	indx	OsMYB305a	1
NGASEIN THEEDAT (C 30)::IRGC 33504-2::[IRIS 313-11138]	IRIS 313-11138	IRGC 128119	ind3	OsMYB305a	1
NWACHI MANINE::IRGC 33531-2::[IRIS 313-11139]	IRIS 313-11139	IRGC 128120	indx	OsMYB305a	1
PADAN::IRGC 33544-2::[IRIS 313-11140]	IRIS 313-11140	IRGC 128123	ind3	OsMYB305a	1
SHWENI::IRGC 33686-2::[IRIS 313-11141]	IRIS 313-11141	IRGC 128161	indx	OsMYB305a	1
TANBAUNG::IRGC 33732-2::[IRIS 313-11143]	IRIS 313-11143	IRGC 128180	indx	OsMYB305a	1
TAUNGDI::IRGC 33746-2::[IRIS 313-11144]	IRIS 313-11144	IRGC 128181	indx	OsMYB305a	1
THAKADE THEEDAT::IRGC 33772-2::[IRIS 313-11145]	IRIS 313-11145	IRGC 128183	ind3	OsMYB305a	1
THEEDAT NGASEIN::IRGC 33779-2::[IRIS 313-11146]	IRIS 313-11146	IRGC 128185	indx	OsMYB305a	1
TYB 11::IRGC 33821-2::[IRIS 313-11147]	IRIS 313-11147	IRGC 128198	indx	OsMYB305a	1
YODAYA::IRGC 33901-2::[IRIS 313-11149]	IRIS 313-11149	IRGC 128204	ind3	OsMYB305a	1
E 21::IRGC 33929-2::[IRIS 313-11151]	IRIS 313-11151	IRGC 128035	ind3	OsMYB305a	1
AC 74::IRGC 33967-1::[IRIS 313-11152]	IRIS 313-11152	IRGC 127103	ind1A	OsMYB305a	5
T KAUG PAO::IRGC 34182-1::[IRIS 313-11157]	IRIS 313-11157	IRGC 127863	ind1A	OsMYB305a	5
NAN ERH AI 5::IRGC 34255-1::[IRIS 313-11158]	IRIS 313-11158	IRGC 127644	ind1A	OsMYB305a	3
B 38::IRGC 34409-1::[IRIS 313-11160]	IRIS 313-11160	IRGC 127195	ind3	OsMYB305a	1
SABRAN::IRGC 34630-1::[IRIS 313-11162]	IRIS 313-11162	IRGC 127775	ind1B	OsMYB305a	1
DUBRAJ::IRGC 34904-1::[IRIS 313-11167]	IRIS 313-11167	IRGC 127343	ind2	OsMYB305a	1
DELI POCONG::IRGC 35265-1::[IRIS 313-11177]	IRIS 313-11177	IRGC 127309	indx	OsMYB305a	1
CEMPO CINA::IRGC 35581-2::[IRIS 313-11182]	IRIS 313-11182	IRGC 128009	ind3	OsMYB305a	7
BKN 7130-1017-2::IRGC 36531-2::[IRIS 313-11192]	IRIS 313-11192	IRGC 127997	ind3	OsMYB305a	5
GAHB AWY 2-1::IRGC 36549-2::[IRIS 313-11193]	IRIS 313-11193	IRGC 128040	ind3	OsMYB305a	5
KHAO PAH 8-5-38::IRGC 36587-1::[IRIS 313-11194]	IRIS 313-11194	IRGC 135760	ind3	OsMYB305a	1
DICULA::IRGC 36729-2::[IRIS 313-11196]	IRIS 313-11196	IRGC 132333	ind3	OsMYB305a	5
K 17-9-1-1::IRGC 36778-1::[IRIS 313-11197]	IRIS 313-11197	IRGC 127471	indx	OsMYB305a	1
SYNTHETIC SATIVA::IRGC 36842-2::[IRIS 313-11199]	IRIS 313-11199	IRGC 128176	indx	OsMYB305a	1
BR 52-87-1::IRGC 36849-2::[IRIS 313-11200]	IRIS 313-11200	IRGC 128002	ind1B	OsMYB305a	1
GOCHIAGARI::IRGC 37086-2::[IRIS 313-11203]	IRIS 313-11203	IRGC 128044	ind2	OsMYB305a	2
KARTIKHAMA::IRGC 37149-2::[IRIS 313-11204]	IRIS 313-11204	IRGC 128072	indx	OsMYB305a	5
KAZALSAIL::IRGC 37161-2::[IRIS 313-11205]	IRIS 313-11205	IRGC 128075	ind2	OsMYB305a	5
PAIRJAT::IRGC 37252-2::[IRIS 313-11207]	IRIS 313-11207	IRGC 128126	ind2	OsMYB305a	3
PARIJAT::IRGC 37272-2::[IRIS 313-11208]	IRIS 313-11208	IRGC 128129	indx	OsMYB305a	3
VADAI::IRGC 37341-1::[IRIS 313-11209]	IRIS 313-11209	IRGC 135806	ind2	OsMYB305a	3
KADAMSAIL::IRGC 37468-2::[IRIS 313-11211]	IRIS 313-11211	IRGC 128063	ind2	OsMYB305a	5
KALOBONA::IRGC 37478-2::[IRIS 313-11212]	IRIS 313-11212	IRGC 132309	ind2	OsMYB305a	5
BLACK 28-564::IRGC 37815-2::[IRIS 313-11219]	IRIS 313-11219	IRGC 127998	ind2	OsMYB305a	1
CHITRAJ 14-134::IRGC 37837-2::[IRIS 313-11220]	IRIS 313-11220	IRGC 128015	ind2	OsMYB305a	2
CYLINDRICAL 30-605::IRGC 37845-2::[IRIS 313-11221]	IRIS 313-11221	IRGC 128022	ind2	OsMYB305a	1
DUDHSWAR 15-157::IRGC 37967-2::[IRIS 313-11222]	IRIS 313-11222	IRGC 132308	ind2	OsMYB305a	1
OVAL RED 29 B 601::IRGC 38130-2::[IRIS 313-11223]	IRIS 313-11223	IRGC 128122	aro	OsMYB305a	2
PATNAI 31-679::IRGC 38149-2::[IRIS 313-11224]	IRIS 313-11224	IRGC 128130	ind2	OsMYB305a	5
SADAJIRA (DEEP STRAW) 16-194::IRGC 38251-2::[IRIS 313-11225]	IRIS 313-11225	IRGC 132265	indx	OsMYB305a	1
SADAJIRA 19-258::IRGC 38293-2::[IRIS 313-11226]	IRIS 313-11226	IRGC 128153	ind2	OsMYB305a	1
SADAJIRA 19-317::IRGC 38344-2::[IRIS 313-11227]	IRIS 313-11227	IRGC 128154	ind2	OsMYB305a	1
SADAJIRA 19-339::IRGC 38361-2::[IRIS 313-11228]	IRIS 313-11228	IRGC 128155	ind2	OsMYB305a	1
STRAW 23-428::IRGC 38416-2::[IRIS 313-11229]	IRIS 313-11229	IRGC 128171	ind2	OsMYB305a	1
STRAW 23-438::IRGC 38426-2::[IRIS 313-11230]	IRIS 313-11230	IRGC 128172	ind2	OsMYB305a	1
STRAW 23-471::IRGC 38456-1::[IRIS 313-11231]	IRIS 313-11231	IRGC 135799	ind2	OsMYB305a	1
SPR 7284-57-5::IRGC 38649-1::[IRIS 313-11233]	IRIS 313-11233	IRGC 127823	ind1B	OsMYB305a	1
LIGUNGTUNG::IRGC 38786-1::[IRIS 313-11234]	IRIS 313-11234	IRGC 127563	indx	OsMYB305a	1
PINILING DANIEL::IRGC 38828-2::[IRIS 313-11235]	IRIS 313-11235	IRGC 128137	indx	OsMYB305a	1
LIONG ORN::IRGC 38875-2::[IRIS 313-11236]	IRIS 313-11236	IRGC 128523	ind3	OsMYB305a	7
TAICHUNG SEN YU 214::IRGC 38899-1::[IRIS 313-11237]	IRIS 313-11237	IRGC 127835	ind1B	OsMYB305a	1
B 737 G-KN-23-1::IRGC 39203-2::[IRIS 313-11239]	IRIS 313-11239	IRGC 127978	indx	OsMYB305a	1
CR 157-392-4::IRGC 39247-2::[IRIS 313-11240]	IRIS 313-11240	IRGC 128020	indx	OsMYB305a	1
BR 116-3B-53::IRGC 39559-2::[IRIS 313-11241]	IRIS 313-11241	IRGC 128001	ind2	OsMYB305a	1
RP 20-12::IRGC 40031-2::[IRIS 313-11245]	IRIS 313-11245	IRGC 128151	indx	OsMYB305a	2
RP 1153-20-14::IRGC 40131-2::[IRIS 313-11247]	IRIS 313-11247	IRGC 132431	indx	OsMYB305a	4
IR 9560-2-6-3::IRGC 40451-1::[IRIS 313-11250]	IRIS 313-11250	IRGC 127441	ind1B	OsMYB305a	1
IR 4500-5-1-1::IRGC 40552-2::[IRIS 313-11251]	IRIS 313-11251	IRGC 132340	ind1B	OsMYB305a	3
TIEN SOM::IRGC 40759-2::[IRIS 313-11254]	IRIS 313-11254	IRGC 128186	ind3	OsMYB305a	1
ARC 7056::IRGC 40914-1::[IRIS 313-11255]	IRIS 313-11255	IRGC 127167	indx	OsMYB305a	3
ARC 12411::IRGC 41047-2::[IRIS 313-11256]	IRIS 313-11256	IRGC 127941	indx	OsMYB305a	3
ARC 12757::IRGC 41095-2::[IRIS 313-11257]	IRIS 313-11257	IRGC 127944	indx	OsMYB305a	1
ARC 13502::IRGC 41126-2::[IRIS 313-11258]	IRIS 313-11258	IRGC 127948	aro	OsMYB305a	7
ARC 13515::IRGC 41134-2::[IRIS 313-11259]	IRIS 313-11259	IRGC 127949	aro	OsMYB305a	5
ARC 13785::IRGC 41218-2::[IRIS 313-11261]	IRIS 313-11261	IRGC 127951	indx	OsMYB305a	3
ARC 13888::IRGC 41288-2::[IRIS 313-11262]	IRIS 313-11262	IRGC 127952	indx	OsMYB305a	1
ARC 13919::IRGC 41313-2::[IRIS 313-11263]	IRIS 313-11263	IRGC 127953	indx	OsMYB305a	1
ARC 13934::IRGC 41325-2::[IRIS 313-11264]	IRIS 313-11264	IRGC 132241	indx	OsMYB305a	1
ARC 14347::IRGC 41517-2::[IRIS 313-11266]	IRIS 313-11266	IRGC 127955	indx	OsMYB305a	1
ARC 14358::IRGC 41523-2::[IRIS 313-11267]	IRIS 313-11267	IRGC 127956	ind2	OsMYB305a	3
ARC 14398::IRGC 41544-2::[IRIS 313-11268]	IRIS 313-11268	IRGC 127957	aro	OsMYB305a	1
ARC 14737::IRGC 41729-2::[IRIS 313-11271]	IRIS 313-11271	IRGC 127961	ind2	OsMYB305a	1
ARC 14860::IRGC 41793-2::[IRIS 313-11273]	IRIS 313-11273	IRGC 127962	indx	OsMYB305a	3
ARC 15486::IRGC 42055-1::[IRIS 313-11280]	IRIS 313-11280	IRGC 135735	indx	OsMYB305a	1
ARC 15505::IRGC 42066-1::[IRIS 313-11281]	IRIS 313-11281	IRGC 131967	ind1A	OsMYB305a	1
ARC 15589::IRGC 42096-2::[IRIS 313-11282]	IRIS 313-11282	IRGC 132243	ind2	OsMYB305a	5
ARC 15743::IRGC 42127-2::[IRIS 313-11283]	IRIS 313-11283	IRGC 132320	indx	OsMYB305a	5
ARC 18371::IRGC 42423-2::[IRIS 313-11287]	IRIS 313-11287	IRGC 127969	indx	OsMYB305a	1
ARC 18434::IRGC 42429-2::[IRIS 313-11288]	IRIS 313-11288	IRGC 127970	indx	OsMYB305a	1
ARC 10120::IRGC 42557-2::[IRIS 313-11292]	IRIS 313-11292	IRGC 127929	indx	OsMYB305a	1
ARC 11245::IRGC 42651-2::[IRIS 313-11294]	IRIS 313-11294	IRGC 127936	ind2	OsMYB305a	1
ARC 12800::IRGC 42720-2::[IRIS 313-11296]	IRIS 313-11296	IRGC 127945	indx	OsMYB305a	5
ARC 14299::IRGC 42889-2::[IRIS 313-11299]	IRIS 313-11299	IRGC 127954	indx	OsMYB305a	1
ARC 14709::IRGC 42976-2::[IRIS 313-11300]	IRIS 313-11300	IRGC 127960	ind2	OsMYB305a	3
ARC 14868::IRGC 43009-2::[IRIS 313-11301]	IRIS 313-11301	IRGC 127963	ind2	OsMYB305a	1
ARC 15163::IRGC 43106-1::[IRIS 313-11304]	IRIS 313-11304	IRGC 127158	indx	OsMYB305a	5
ARC 15373::IRGC 43166-2::[IRIS 313-11305]	IRIS 313-11305	IRGC 127964	indx	OsMYB305a	1
ARC 15385::IRGC 43174-1::[IRIS 313-11306]	IRIS 313-11306	IRGC 127159	indx	OsMYB305a	3
ARC 15387::IRGC 43175-2::[IRIS 313-11307]	IRIS 313-11307	IRGC 127965	indx	OsMYB305a	1
ARC 15403::IRGC 43183-2::[IRIS 313-11308]	IRIS 313-11308	IRGC 127966	ind2	OsMYB305a	1
ARC 15862::IRGC 43242-1::[IRIS 313-11309]	IRIS 313-11309	IRGC 128229	indx	OsMYB305a	3
ARC 15929::IRGC 43269-2::[IRIS 313-11310]	IRIS 313-11310	IRGC 127968	ind2	OsMYB305a	3
PADI HITAM::IRGC 43496-1::[IRIS 313-11312]	IRIS 313-11312	IRGC 135781	ind3	OsMYB305a	5
PENDEK LAYUNG::IRGC 43542-2::[IRIS 313-11315]	IRIS 313-11315	IRGC 128131	ind3	OsMYB305a	3
RANTAT::IRGC 43563-1::[IRIS 313-11316]	IRIS 313-11316	IRGC 135790	ind3	OsMYB305a	1
SI RANTING::IRGC 43645-2::[IRIS 313-11317]	IRIS 313-11317	IRGC 128167	ind3	OsMYB305a	5
GANDHISAIL::IRGC 43826-2::[IRIS 313-11321]	IRIS 313-11321	IRGC 128043	ind2	OsMYB305a	1
KALABOKRI::IRGC 43872-1::[IRIS 313-11324]	IRIS 313-11324	IRGC 127477	aus	OsMYB305a	7
BLM 70::IRGC 43989-1::[IRIS 313-11325]	IRIS 313-11325	IRGC 135739	indx	OsMYB305a	3
BR 51-115-4::IRGC 43999-1::[IRIS 313-11326]	IRIS 313-11326	IRGC 127237	indx	OsMYB305a	5
JAO' HAWN MAE JAN::IRGC 44022-2::[IRIS 313-11327]	IRIS 313-11327	IRGC 128061	ind3	OsMYB305a	1
ALAMINOS::IRGC 44268-2::[IRIS 313-11330]	IRIS 313-11330	IRGC 132236	ind3	OsMYB305a	5
INANUPAN::IRGC 44461-2::[IRIS 313-11335]	IRIS 313-11335	IRGC 132339	ind2	OsMYB305a	1
LOBANG (WHITE)::IRGC 44548-2::[IRIS 313-11338]	IRIS 313-11338	IRGC 128097	indx	OsMYB305a	1
MILAGROSA::IRGC 44634-2::[IRIS 313-11339]	IRIS 313-11339	IRGC 128109	ind2	OsMYB305a	9
MINDANAO::IRGC 44642-2::[IRIS 313-11341]	IRIS 313-11341	IRGC 128110	ind3	OsMYB305a	1
PURTOK (MALAGKIT)::IRGC 44707-2::[IRIS 313-11343]	IRIS 313-11343	IRGC 132263	ind3	OsMYB305a	7
SAMON::IRGC 44735-2::[IRIS 313-11344]	IRIS 313-11344	IRGC 128157	ind3	OsMYB305a	5
WAGWAG::IRGC 44802-1::[IRIS 313-11345]	IRIS 313-11345	IRGC 127891	indx	OsMYB305a	3
WAGWAG PUTI::IRGC 44804-2::[IRIS 313-11346]	IRIS 313-11346	IRGC 132371	ind1B	OsMYB305a	3
WAGWAG RAOIS::IRGC 44805-1::[IRIS 313-11347]	IRIS 313-11347	IRGC 127892	indx	OsMYB305a	3
AUS PADDY (RED)::IRGC 44978-1::[IRIS 313-11348]	IRIS 313-11348	IRGC 127192	aus	OsMYB305a	3
BACHHAIKALMA::IRGC 45003-2::[IRIS 313-11349]	IRIS 313-11349	IRGC 127980	ind2	OsMYB305a	1
BANCHI::IRGC 45055-2::[IRIS 313-11351]	IRIS 313-11351	IRGC 127986	ind2	OsMYB305a	1
CAC 75::IRGC 45352-2::[IRIS 313-11354]	IRIS 313-11354	IRGC 128008	ind2	OsMYB305a	3
CN 44-40-7::IRGC 45368-1::[IRIS 313-11355]	IRIS 313-11355	IRGC 127286	indx	OsMYB305a	1
CR 579-1-3::IRGC 45443-2::[IRIS 313-11357]	IRIS 313-11357	IRGC 128021	ind1B	OsMYB305a	3
DADKHANI::IRGC 45454-2::[IRIS 313-11358]	IRIS 313-11358	IRGC 128023	ind2	OsMYB305a	1
DAHARNAGRA::IRGC 45465-2::[IRIS 313-11359]	IRIS 313-11359	IRGC 128024	ind2	OsMYB305a	3
KALIKALMA::IRGC 45996-2::[IRIS 313-11361]	IRIS 313-11361	IRGC 128067	ind2	OsMYB305a	5
KHEJURTHUPI::IRGC 46137-2::[IRIS 313-11363]	IRIS 313-11363	IRGC 128089	ind2	OsMYB305a	1
KHIRPULI::IRGC 46143-1::[IRIS 313-11364]	IRIS 313-11364	IRGC 135761	indx	OsMYB305a	3
LANJALI::IRGC 46236-2::[IRIS 313-11365]	IRIS 313-11365	IRGC 128095	indx	OsMYB305a	5
MAKARANDASAIL::IRGC 46289-2::[IRIS 313-11367]	IRIS 313-11367	IRGC 128103	ind2	OsMYB305a	1
PANIKELASH::IRGC 46500-2::[IRIS 313-11368]	IRIS 313-11368	IRGC 128128	ind2	OsMYB305a	5
RANACHANDRABHOG::IRGC 46567-2::[IRIS 313-11369]	IRIS 313-11369	IRGC 128146	ind2	OsMYB305a	3
SACHI::IRGC 46612-2::[IRIS 313-11370]	IRIS 313-11370	IRGC 132368	ind2	OsMYB305a	3
SUFALDHULA::IRGC 46698-2::[IRIS 313-11372]	IRIS 313-11372	IRGC 128173	ind2	OsMYB305a	1
CODE NO 31225::IRGC 46865-2::[IRIS 313-11375]	IRIS 313-11375	IRGC 128018	aro	OsMYB305a	3
AMARILLO::IRGC 47120-1::[IRIS 313-11377]	IRIS 313-11377	IRGC 127119	indx	OsMYB305a	7
LINANGAN::IRGC 47255-2::[IRIS 313-11381]	IRIS 313-11381	IRGC 132351	ind3	OsMYB305a	5
CHIEM NGAN::IRGC 47488-1::[IRIS 313-11383]	IRIS 313-11383	IRGC 127274	indx	OsMYB305a	5
CHIEM TONG NHAT 1::IRGC 47496-1::[IRIS 313-11384]	IRIS 313-11384	IRGC 127275	indx	OsMYB305a	3
IR 9747 SEL::IRGC 47695-1::[IRIS 313-11385]	IRIS 313-11385	IRGC 127442	indx	OsMYB305a	5
KHAO DAWK MALI TIA::IRGC 47773-2::[IRIS 313-11386]	IRIS 313-11386	IRGC 128083	ind3	OsMYB305a	7
GLAM::IRGC 47978-2::[IRIS 313-11388]	IRIS 313-11388	IRGC 132250	ind3	OsMYB305a	7
NAH MOI::IRGC 48353-2::[IRIS 313-11390]	IRIS 313-11390	IRGC 128114	ind3	OsMYB305a	9
NIAW DAM::IRGC 48387-2::[IRIS 313-11391]	IRIS 313-11391	IRGC 132260	ind3	OsMYB305a	9
SA MER::IRGC 48454-2::[IRIS 313-11392]	IRIS 313-11392	IRGC 128156	ind3	OsMYB305a	9
SAWNG RUANG::IRGC 48458-2::[IRIS 313-11393]	IRIS 313-11393	IRGC 132267	ind3	OsMYB305a	7
INDO NO 13030::IRGC 48630-2::[IRIS 313-11394]	IRIS 313-11394	IRGC 128057	indx	OsMYB305a	5
INDO NO 13075::IRGC 48665-1::[IRIS 313-11395]	IRIS 313-11395	IRGC 135755	ind3	OsMYB305a	7
TODULI::IRGC 48942-2::[IRIS 313-11398]	IRIS 313-11398	IRGC 128190	ind3	OsMYB305a	3
RAYDHAN 1::IRGC 49127-2::[IRIS 313-11399]	IRIS 313-11399	IRGC 128148	indx	OsMYB305a	9
SUITE JORA::IRGC 49257-2::[IRIS 313-11402]	IRIS 313-11402	IRGC 128174	indx	OsMYB305a	3
AMON 4::IRGC 49375-2::[IRIS 313-11404]	IRIS 313-11404	IRGC 127925	ind2	OsMYB305a	3
A 28-6::IRGC 49409-2::[IRIS 313-11406]	IRIS 313-11406	IRGC 127921	ind3	OsMYB305a	5
BATCHA BHOG (SCENTED)::IRGC 49440-2::[IRIS 313-11407]	IRIS 313-11407	IRGC 127989	ind2	OsMYB305a	3
CHITRAKALI::IRGC 49524-2::[IRIS 313-11408]	IRIS 313-11408	IRGC 128016	ind2	OsMYB305a	7
CUTTACK 29::IRGC 49573-1::[IRIS 313-11409]	IRIS 313-11409	IRGC 127289	ind2	OsMYB305a	7
DONRADAO::IRGC 49604-1::[IRIS 313-11411]	IRIS 313-11411	IRGC 127342	ind2	OsMYB305a	5
KARUNJEERAGA SAMBA::IRGC 49774-1::[IRIS 313-11414]	IRIS 313-11414	IRGC 127495	indx	OsMYB305a	1
KONAMANI::IRGC 49806-1::[IRIS 313-11416]	IRIS 313-11416	IRGC 127529	ind2	OsMYB305a	7
MATALI::IRGC 49891-2::[IRIS 313-11418]	IRIS 313-11418	IRGC 128106	ind2	OsMYB305a	5
TULASIBAS::IRGC 50192-2::[IRIS 313-11421]	IRIS 313-11421	IRGC 128196	ind2	OsMYB305a	1
13946 (GUANG QIU 15)::IRGC 50320-1::[IRIS 313-11422]	IRIS 313-11422	IRGC 127095	ind1A	OsMYB305a	1
C 1016-1::IRGC 50368-1::[IRIS 313-11423]	IRIS 313-11423	IRGC 127243	indx	OsMYB305a	1
C 166-135::IRGC 50633-1::[IRIS 313-11431]	IRIS 313-11431	IRGC 127244	ind3	OsMYB305a	1
MR 136-1::IRGC 50707-1::[IRIS 313-11433]	IRIS 313-11433	IRGC 127635	ind1A	OsMYB305a	5
ZACATEPEC A 79::IRGC 51116-1::[IRIS 313-11438]	IRIS 313-11438	IRGC 127909	indx	OsMYB305a	3
ARC 18502::IRGC 51749-2::[IRIS 313-11442]	IRIS 313-11442	IRGC 132321	indx	OsMYB305a	3
ARC 18533::IRGC 51756-1::[IRIS 313-11443]	IRIS 313-11443	IRGC 127161	indx	OsMYB305a	1
NCS 102::IRGC 51854-1::[IRIS 313-11445]	IRIS 313-11445	IRGC 127653	ind2	OsMYB305a	1
TUNAGANNAPNANG::IRGC 52046-1::[IRIS 313-11447]	IRIS 313-11447	IRGC 128492	indx	OsMYB305a	5
BARAMANJ::IRGC 52067-1::[IRIS 313-11448]	IRIS 313-11448	IRGC 127209	ind2	OsMYB305a	5
KODIA PHUL::IRGC 52168-1::[IRIS 313-11449]	IRIS 313-11449	IRGC 127526	indx	OsMYB305a	5
KALISAL::IRGC 52324-1::[IRIS 313-11451]	IRIS 313-11451	IRGC 128330	aro	OsMYB305a	7
ZINYA KOLAMBA::IRGC 52402-1::[IRIS 313-11453]	IRIS 313-11453	IRGC 127916	ind2	OsMYB305a	1
SELHI::IRGC 52760-1::[IRIS 313-11460]	IRIS 313-11460	IRGC 127792	ind2	OsMYB305a	3
VAIKATHARYAN::IRGC 52805-1::[IRIS 313-11461]	IRIS 313-11461	IRGC 127881	ind2	OsMYB305a	3
CULALANSI::IRGC 53109-1::[IRIS 313-11471]	IRIS 313-11471	IRGC 132397	indx	OsMYB305a	5
LOCAL::IRGC 53300-1::[IRIS 313-11478]	IRIS 313-11478	IRGC 127572	ind2	OsMYB305a	1
PR 106::IRGC 53418-1::[IRIS 313-11480]	IRIS 313-11480	IRGC 127742	ind1B	OsMYB305a	3
LALDIGHA::IRGC 53541-1::[IRIS 313-11487]	IRIS 313-11487	IRGC 128358	ind2	OsMYB305a	7
ARC 15480::IRGC 53799-1::[IRIS 313-11490]	IRIS 313-11490	IRGC 127160	indx	OsMYB305a	5
BIR BAHADUR::IRGC 53889-1::[IRIS 313-11491]	IRIS 313-11491	IRGC 127230	ind2	OsMYB305a	3
AR 133::IRGC 53942-1::[IRIS 313-11493]	IRIS 313-11493	IRGC 127126	indx	OsMYB305a	5
SKK::IRGC 54356-1::[IRIS 313-11500]	IRIS 313-11500	IRGC 127816	ind2	OsMYB305a	1
K 1074::IRGC 55017-1::[IRIS 313-11505]	IRIS 313-11505	IRGC 127469	ind2	OsMYB305a	1
K 15591-4::IRGC 55043-1::[IRIS 313-11506]	IRIS 313-11506	IRGC 127470	indx	OsMYB305a	1
TV 30::IRGC 55221-1::[IRIS 313-11507]	IRIS 313-11507	IRGC 127870	ind1B	OsMYB305a	1
PAWNG AEW 1::IRGC 55263-1::[IRIS 313-11508]	IRIS 313-11508	IRGC 127722	ind3	OsMYB305a	1
A 69-1::IRGC 55305-1::[IRIS 313-11510]	IRIS 313-11510	IRGC 127102	indx	OsMYB305a	1
OYAK PAKANG::IRGC 55422-1::[IRIS 313-11512]	IRIS 313-11512	IRGC 127693	indx	OsMYB305a	1
CHATO::IRGC 55825-1::[IRIS 313-11513]	IRIS 313-11513	IRGC 127269	ind1B	OsMYB305a	1
BKN BR 1031-78-5-4::IRGC 55927-1::[IRIS 313-11515]	IRIS 313-11515	IRGC 127231	indx	OsMYB305a	1
IR 3839-1::IRGC 55946-1::[IRIS 313-11516]	IRIS 313-11516	IRGC 127437	indx	OsMYB305a	1
IR 4432-28-5::IRGC 55952-1::[IRIS 313-11517]	IRIS 313-11517	IRGC 127438	ind1B	OsMYB305a	1
TAN NONG::IRGC 56126-1::[IRIS 313-11521]	IRIS 313-11521	IRGC 127847	indx	OsMYB305a	1
ADIALLO::IRGC 56264-1::[IRIS 313-11523]	IRIS 313-11523	IRGC 127106	indx	OsMYB305a	7
ZO::IRGC 56914-1::[IRIS 313-11528]	IRIS 313-11528	IRGC 127917	ind3	OsMYB305a	1
JAO KHAO::IRGC 57046-1::[IRIS 313-11530]	IRIS 313-11530	IRGC 131993	ind3	OsMYB305a	5
J 6 IR 520 (WC 693)::IRGC 57600-1::[IRIS 313-11538]	IRIS 313-11538	IRGC 127447	ind1B	OsMYB305a	1
KYUN TAW SEIN::IRGC 58072-1::[IRIS 313-11543]	IRIS 313-11543	IRGC 127537	ind3	OsMYB305a	7
MOE GAUNG PYU::IRGC 58120-1::[IRIS 313-11545]	IRIS 313-11545	IRGC 127628	indx	OsMYB305a	5
NGA CHAN HMWE::IRGC 58146-1::[IRIS 313-11546]	IRIS 313-11546	IRGC 127672	indx	OsMYB305a	5
SHWE SABA::IRGC 58206-1::[IRIS 313-11547]	IRIS 313-11547	IRGC 135580	indx	OsMYB305a	5
TAUNG LWIN::IRGC 58222-1::[IRIS 313-11548]	IRIS 313-11548	IRGC 127850	indx	OsMYB305a	7
TAUNGYA SABA::IRGC 58226-1::[IRIS 313-11549]	IRIS 313-11549	IRGC 128483	indx	OsMYB305a	7
FELEGBASEH::IRGC 58443-1::[IRIS 313-11551]	IRIS 313-11551	IRGC 135566	ind3	OsMYB305a	5
PA RABICHINA::IRGC 58609-1::[IRIS 313-11554]	IRIS 313-11554	IRGC 132291	ind3	OsMYB305a	7
TUBMAN::IRGC 58682-1::[IRIS 313-11556]	IRIS 313-11556	IRGC 132051	ind3	OsMYB305a	9
NULI::IRGC 58824-1::[IRIS 313-11558]	IRIS 313-11558	IRGC 127684	ind2	OsMYB305a	7
BIJULI BATI::IRGC 58917-1::[IRIS 313-11563]	IRIS 313-11563	IRGC 127227	ind2	OsMYB305a	5
KUSUM KATIKI::IRGC 59099-1::[IRIS 313-11565]	IRIS 313-11565	IRGC 127536	ind2	OsMYB305a	5
SATHIYA::IRGC 59225-1::[IRIS 313-11568]	IRIS 313-11568	IRGC 127789	ind1A	OsMYB305a	3
GENG 77-4::IRGC 59321-1::[IRIS 313-11570]	IRIS 313-11570	IRGC 127383	indx	OsMYB305a	3
BAI MI TIE QIU::IRGC 59414-1::[IRIS 313-11572]	IRIS 313-11572	IRGC 127201	ind1A	OsMYB305a	1
GAO LIANG ZAO::IRGC 59563-1::[IRIS 313-11573]	IRIS 313-11573	IRGC 127379	indx	OsMYB305a	7
JIANG HUI DAO::IRGC 59688-1::[IRIS 313-11576]	IRIS 313-11576	IRGC 127459	indx	OsMYB305a	7
LANG QIAN CHE::IRGC 59730-1::[IRIS 313-11577]	IRIS 313-11577	IRGC 127551	ind1A	OsMYB305a	3
SHAN GU::IRGC 59870-1::[IRIS 313-11579]	IRIS 313-11579	IRGC 127797	ind1A	OsMYB305a	7
TAI ZHOU XIAN::IRGC 59912-1::[IRIS 313-11580]	IRIS 313-11580	IRGC 127840	indx	OsMYB305a	7
ACC 1286::IRGC 60116-1::[IRIS 313-11585]	IRIS 313-11585	IRGC 127104	ind1A	OsMYB305a	3
MR 69::IRGC 60188-1::[IRIS 313-11588]	IRIS 313-11588	IRGC 127636	ind3	OsMYB305a	3
CHAN THANH HOA::IRGC 60647-1::[IRIS 313-11594]	IRIS 313-11594	IRGC 127259	indx	OsMYB305a	7
BHATA PYAGI::IRGC 60895-1::[IRIS 313-11597]	IRIS 313-11597	IRGC 127222	ind2	OsMYB305a	3
JUGRAY::IRGC 60960-1::[IRIS 313-11599]	IRIS 313-11599	IRGC 127468	ind2	OsMYB305a	5
KOTODESHI::IRGC 60982-1::[IRIS 313-11600]	IRIS 313-11600	IRGC 128353	ind2	OsMYB305a	3
BOKDEL::IRGC 61085-1::[IRIS 313-11606]	IRIS 313-11606	IRGC 127233	ind2	OsMYB305a	9
HOLDIGANTHI::IRGC 61105-1::[IRIS 313-11607]	IRIS 313-11607	IRGC 127411	ind2	OsMYB305a	5
MAE HAWM::IRGC 61283-1::[IRIS 313-11609]	IRIS 313-11609	IRGC 127587	ind3	OsMYB305a	5
MANARE (PHOM)::IRGC 61437-1::[IRIS 313-11615]	IRIS 313-11615	IRGC 132408	ind3	OsMYB305a	5
UPRH 265::IRGC 61689-1::[IRIS 313-11621]	IRIS 313-11621	IRGC 127877	indx	OsMYB305a	1
JUAN YE LAI::IRGC 61825-1::[IRIS 313-11622]	IRIS 313-11622	IRGC 127467	ind1A	OsMYB305a	7
ANADI WHITE::IRGC 61897-1::[IRIS 313-11624]	IRIS 313-11624	IRGC 127122	ind1A	OsMYB305a	3
GUDURA::IRGC 61955-1::[IRIS 313-11626]	IRIS 313-11626	IRGC 127395	aro	OsMYB305a	3
POHHERLIMASION::IRGC 62025-1::[IRIS 313-11630]	IRIS 313-11630	IRGC 127737	aro	OsMYB305a	1
SETO JHINUWA::IRGC 62043-1::[IRIS 313-11632]	IRIS 313-11632	IRGC 128466	aro	OsMYB305a	3
GAM PERNG::IRGC 62135-1::[IRIS 313-11635]	IRIS 313-11635	IRGC 128294	ind3	OsMYB305a	3
NCS 331::IRGC 62247-1::[IRIS 313-11638]	IRIS 313-11638	IRGC 127656	ind2	OsMYB305a	3
NCS 349::IRGC 62257-1::[IRIS 313-11639]	IRIS 313-11639	IRGC 127657	indx	OsMYB305a	5
NCS 458::IRGC 62290-1::[IRIS 313-11640]	IRIS 313-11640	IRGC 127658	ind2	OsMYB305a	7
NCS 477::IRGC 62299-1::[IRIS 313-11641]	IRIS 313-11641	IRGC 127659	ind2	OsMYB305a	7
NCS 599::IRGC 62373-1::[IRIS 313-11642]	IRIS 313-11642	IRGC 127661	ind2	OsMYB305a	7
NCS 603 B::IRGC 62377-1::[IRIS 313-11643]	IRIS 313-11643	IRGC 127662	ind1B	OsMYB305a	3
NCS 766::IRGC 62478-1::[IRIS 313-11645]	IRIS 313-11645	IRGC 127664	ind2	OsMYB305a	7
NCS 771 A::IRGC 62483-1::[IRIS 313-11646]	IRIS 313-11646	IRGC 127665	ind2	OsMYB305a	5
NCS 809 A::IRGC 62502-1::[IRIS 313-11647]	IRIS 313-11647	IRGC 127666	ind2	OsMYB305a	5
NCS 901 A::IRGC 62568-1::[IRIS 313-11650]	IRIS 313-11650	IRGC 127668	ind2	OsMYB305a	7
B 3913 B 16-20 ST 28::IRGC 63099-1::[IRIS 313-11656]	IRIS 313-11656	IRGC 127196	indx	OsMYB305a	7
CUN GU NUO::IRGC 63576-1::[IRIS 313-11664]	IRIS 313-11664	IRGC 127288	indx	OsMYB305a	3
JIN HUA 258::IRGC 63670-1::[IRIS 313-11665]	IRIS 313-11665	IRGC 127464	ind1A	OsMYB305a	1
LONG GE 33::IRGC 63705-1::[IRIS 313-11666]	IRIS 313-11666	IRGC 127573	indx	OsMYB305a	1
LUO AI ZAO 3::IRGC 63730-1::[IRIS 313-11667]	IRIS 313-11667	IRGC 127580	ind1A	OsMYB305a	1
RONG DAO 4::IRGC 63820-1::[IRIS 313-11668]	IRIS 313-11668	IRGC 127771	ind1A	OsMYB305a	1
F 478::IRGC 63882-1::[IRIS 313-11669]	IRIS 313-11669	IRGC 131986	indx	OsMYB305a	5
DERAWA::IRGC 64106-1::[IRIS 313-11671]	IRIS 313-11671	IRGC 127313	ind2	OsMYB305a	3
BEUA KAE::IRGC 64221-1::[IRIS 313-11674]	IRIS 313-11674	IRGC 131971	ind3	OsMYB305a	7
E MOOM::IRGC 64291-1::[IRIS 313-11676]	IRIS 313-11676	IRGC 127359	ind3	OsMYB305a	1
E NAWN KHAO::IRGC 64293-1::[IRIS 313-11677]	IRIS 313-11677	IRGC 128286	ind3	OsMYB305a	1
E PLUAK::IRGC 64297-1::[IRIS 313-11678]	IRIS 313-11678	IRGC 127360	ind3	OsMYB305a	5
GASET BOW::IRGC 64316-1::[IRIS 313-11679]	IRIS 313-11679	IRGC 127380	ind3	OsMYB305a	3
KHAO BUN MI::IRGC 64366-2::[IRIS 313-11680]	IRIS 313-11680	IRGC 132346	ind3	OsMYB305a	5
MA EUE::IRGC 64502-1::[IRIS 313-11682]	IRIS 313-11682	IRGC 127588	ind3	OsMYB305a	5
NIAW KHIAW NGOO::IRGC 64563-1::[IRIS 313-11683]	IRIS 313-11683	IRGC 127677	ind3	OsMYB305a	1
OB CHUEY::IRGC 64568-1::[IRIS 313-11684]	IRIS 313-11684	IRGC 132021	ind3	OsMYB305a	1
PLAWNG SAENG::IRGC 64595-1::[IRIS 313-11685]	IRIS 313-11685	IRGC 127735	ind3	OsMYB305a	1
QUAHNG LUANG::IRGC 64609-2::[IRIS 313-11686]	IRIS 313-11686	IRGC 132366	ind3	OsMYB305a	1
SA GAE::IRGC 64613-1::[IRIS 313-11687]	IRIS 313-11687	IRGC 132297	ind3	OsMYB305a	5
SIA MOO::IRGC 64629-1::[IRIS 313-11688]	IRIS 313-11688	IRGC 135581	ind3	OsMYB305a	1
CHIAYI WU-K'O::IRGC 64974-1::[IRIS 313-11692]	IRIS 313-11692	IRGC 127273	ind1A	OsMYB305a	5
CHING CH'UNG::IRGC 65002-1::[IRIS 313-11693]	IRIS 313-11693	IRGC 127278	indx	OsMYB305a	5
CHING LIU::IRGC 65018-1::[IRIS 313-11694]	IRIS 313-11694	IRGC 127279	indx	OsMYB305a	5
HSIN-T'AO YUAN CHING YU::IRGC 65074-1::[IRIS 313-11695]	IRIS 313-11695	IRGC 127421	ind1A	OsMYB305a	5
DAW NOK KAEN::IRGC 65548-1::[IRIS 313-11700]	IRIS 313-11700	IRGC 127306	ind3	OsMYB305a	5
DAWK PUD KHAO::IRGC 65808-1::[IRIS 313-11705]	IRIS 313-11705	IRGC 127303	ind3	OsMYB305a	1
KHAO' NOK 4::IRGC 65932-1::[IRIS 313-11706]	IRIS 313-11706	IRGC 132001	ind3	OsMYB305a	5
KHAO SAHKORN::IRGC 65948-1::[IRIS 313-11707]	IRIS 313-11707	IRGC 132403	ind3	OsMYB305a	5
KHAO YAI GUANG::IRGC 65972-1::[IRIS 313-11708]	IRIS 313-11708	IRGC 127518	ind3	OsMYB305a	5
LEUANG MAI::IRGC 66019-2::[IRIS 313-11710]	IRIS 313-11710	IRGC 134992	ind3	OsMYB305a	1
RAI MAHK MEUANG::IRGC 66154-1::[IRIS 313-11711]	IRIS 313-11711	IRGC 132295	ind3	OsMYB305a	3
ITA 245::IRGC 66288-1::[IRIS 313-11713]	IRIS 313-11713	IRGC 127445	ind3	OsMYB305a	7
CHAMPION::IRGC 66327-1::[IRIS 313-11714]	IRIS 313-11714	IRGC 127256	indx	OsMYB305a	7
SOSSOKA::IRGC 66478-1::[IRIS 313-11716]	IRIS 313-11716	IRGC 127822	ind3	OsMYB305a	5
JATI MANI::IRGC 66565-1::[IRIS 313-11717]	IRIS 313-11717	IRGC 127450	indx	OsMYB305a	3
DAWK PUT::IRGC 66699-1::[IRIS 313-11719]	IRIS 313-11719	IRGC 127304	ind3	OsMYB305a	3
DAW 85::IRGC 66704-1::[IRIS 313-11720]	IRIS 313-11720	IRGC 127302	ind3	OsMYB305a	1
GAEW DAENG::IRGC 66707-1::[IRIS 313-11721]	IRIS 313-11721	IRGC 127372	ind3	OsMYB305a	5
KABERI::IRGC 66801-1::[IRIS 313-11722]	IRIS 313-11722	IRGC 128327	indx	OsMYB305a	3
DISSIGBE::IRGC 66916-1::[IRIS 313-11723]	IRIS 313-11723	IRGC 127320	ind2	OsMYB305a	5
KONYAN::IRGC 66931-1::[IRIS 313-11724]	IRIS 313-11724	IRGC 127531	ind3	OsMYB305a	3
GUANG QING 334::IRGC 67132-1::[IRIS 313-11726]	IRIS 313-11726	IRGC 127393	ind1A	OsMYB305a	3
HONG YANG ZAO 3::IRGC 67177-1::[IRIS 313-11727]	IRIS 313-11727	IRGC 127416	ind1A	OsMYB305a	5
LUO SI ZHAN::IRGC 67211-1::[IRIS 313-11728]	IRIS 313-11728	IRGC 127581	ind3	OsMYB305a	5
MEI LIU ZAO 5::IRGC 67231-1::[IRIS 313-11729]	IRIS 313-11729	IRGC 127622	indx	OsMYB305a	3
QING ER XIAO 2::IRGC 67255-1::[IRIS 313-11730]	IRIS 313-11730	IRGC 127753	indx	OsMYB305a	1
QING TAI AI::IRGC 67273-1::[IRIS 313-11731]	IRIS 313-11731	IRGC 127754	indx	OsMYB305a	3
QING ZAO 3::IRGC 67281-1::[IRIS 313-11732]	IRIS 313-11732	IRGC 127755	ind1A	OsMYB305a	3
SHUANG BAI AI 2::IRGC 67309-1::[IRIS 313-11733]	IRIS 313-11733	IRGC 127801	ind1A	OsMYB305a	3
SI CHAO 1::IRGC 67335-1::[IRIS 313-11734]	IRIS 313-11734	IRGC 127803	ind1A	OsMYB305a	5
YI LI ZHONG::IRGC 67382-1::[IRIS 313-11735]	IRIS 313-11735	IRGC 127904	indx	OsMYB305a	1
PAUNDRI::IRGC 67527-1::[IRIS 313-11738]	IRIS 313-11738	IRGC 127720	ind2	OsMYB305a	7
UGAGA::IRGC 67604-1::[IRIS 313-11740]	IRIS 313-11740	IRGC 127872	indx	OsMYB305a	9
CHHOTI MASHINO::IRGC 67830-1::[IRIS 313-11743]	IRIS 313-11743	IRGC 127272	aro	OsMYB305a	5
AI JIAO AO FAN ZI::IRGC 67871-1::[IRIS 313-11744]	IRIS 313-11744	IRGC 127114	indx	OsMYB305a	5
AN FU ZHAN::IRGC 67878-1::[IRIS 313-11745]	IRIS 313-11745	IRGC 127123	ind1A	OsMYB305a	5
E 2070::IRGC 67981-1::[IRIS 313-11746]	IRIS 313-11746	IRGC 127349	ind1A	OsMYB305a	3
E 4197::IRGC 68004-1::[IRIS 313-11747]	IRIS 313-11747	IRGC 127350	indx	OsMYB305a	3
GAO JIAO YING GAN ZHAN::IRGC 68053-1::[IRIS 313-11748]	IRIS 313-11748	IRGC 127378	indx	OsMYB305a	5
L 10595::IRGC 68109-1::[IRIS 313-11750]	IRIS 313-11750	IRGC 127538	indx	OsMYB305a	3
L 10833::IRGC 68121-1::[IRIS 313-11751]	IRIS 313-11751	IRGC 127539	indx	OsMYB305a	7
M 6034-1::IRGC 68193-1::[IRIS 313-11752]	IRIS 313-11752	IRGC 127584	ind1A	OsMYB305a	3
XIANG CHANG ZAO::IRGC 68268-1::[IRIS 313-11753]	IRIS 313-11753	IRGC 127894	ind1A	OsMYB305a	3
BORIZINA 640::IRGC 68382-1::[IRIS 313-11757]	IRIS 313-11757	IRGC 131972	ind3	OsMYB305a	1
FOFFI::IRGC 68438-1::[IRIS 313-11758]	IRIS 313-11758	IRGC 131987	ind2	OsMYB305a	5
MENAHARA 505::IRGC 68709-1::[IRIS 313-11760]	IRIS 313-11760	IRGC 127623	ind2	OsMYB305a	5
NS 199::IRGC 68864-1::[IRIS 313-11761]	IRIS 313-11761	IRGC 127683	ind2	OsMYB305a	5
NS 1515::IRGC 68947-1::[IRIS 313-11762]	IRIS 313-11762	IRGC 127682	ind2	OsMYB305a	1
PJ 110::IRGC 68981-1::[IRIS 313-11763]	IRIS 313-11763	IRGC 127734	indx	OsMYB305a	5
P 41::IRGC 68987-1::[IRIS 313-11764]	IRIS 313-11764	IRGC 127697	ind3	OsMYB305a	5
ROJON'NY NTAOLO::IRGC 69410-1::[IRIS 313-11772]	IRIS 313-11772	IRGC 128452	ind2	OsMYB305a	7
AUS 78-125::IRGC 69464-1::[IRIS 313-11773]	IRIS 313-11773	IRGC 132275	ind3	OsMYB305a	5
KATUMANI::IRGC 69695-1::[IRIS 313-11779]	IRIS 313-11779	IRGC 127500	ind3	OsMYB305a	5
KILOMBERO::IRGC 69698-1::[IRIS 313-11780]	IRIS 313-11780	IRGC 127524	ind3	OsMYB305a	9
MALAGASY::IRGC 69717-1::[IRIS 313-11782]	IRIS 313-11782	IRGC 128376	ind2	OsMYB305a	5
MAMA TABALI::IRGC 69720-1::[IRIS 313-11783]	IRIS 313-11783	IRGC 132015	indx	OsMYB305a	5
MBEIMBEIHUN::IRGC 69730-1::[IRIS 313-11784]	IRIS 313-11784	IRGC 127619	ind1B	OsMYB305a	1
MOSHI::IRGC 69737-1::[IRIS 313-11785]	IRIS 313-11785	IRGC 127631	ind3	OsMYB305a	7
N'YA NOFF::IRGC 69749-1::[IRIS 313-11786]	IRIS 313-11786	IRGC 128411	ind3	OsMYB305a	7
SABORAMANDALOAFO::IRGC 69875-1::[IRIS 313-11789]	IRIS 313-11789	IRGC 127774	ind2	OsMYB305a	7
VARY LAHY::IRGC 69908-1::[IRIS 313-11791]	IRIS 313-11791	IRGC 127885	ind2	OsMYB305a	5
KOMALIOKO::IRGC 69958-1::[IRIS 313-11793]	IRIS 313-11793	IRGC 128350	ind2	OsMYB305a	5
TSIPALA MENAHAR::IRGC 69979-1::[IRIS 313-11794]	IRIS 313-11794	IRGC 127867	ind2	OsMYB305a	5
DA GU AI 7::IRGC 70075-1::[IRIS 313-11795]	IRIS 313-11795	IRGC 127291	ind1A	OsMYB305a	3
DU GEN CHUAN::IRGC 70083-1::[IRIS 313-11796]	IRIS 313-11796	IRGC 127345	ind1A	OsMYB305a	5
E ZI 32::IRGC 70127-1::[IRIS 313-11797]	IRIS 313-11797	IRGC 128289	ind1A	OsMYB305a	3
E ZI 100::IRGC 70192-1::[IRIS 313-11798]	IRIS 313-11798	IRGC 127365	ind1B	OsMYB305a	5
E ZI 110::IRGC 70201-1::[IRIS 313-11799]	IRIS 313-11799	IRGC 127366	ind1A	OsMYB305a	5
FAN WU::IRGC 70245-1::[IRIS 313-11801]	IRIS 313-11801	IRGC 127368	indx	OsMYB305a	3
JIE CAO ZHAN::IRGC 70305-1::[IRIS 313-11802]	IRIS 313-11802	IRGC 127460	ind1A	OsMYB305a	5
QUN XUAN ZAO::IRGC 70371-1::[IRIS 313-11804]	IRIS 313-11804	IRGC 128441	ind1A	OsMYB305a	9
XI HONG GU::IRGC 70416-1::[IRIS 313-11805]	IRIS 313-11805	IRGC 127895	ind1A	OsMYB305a	7
78 XUAN WU::IRGC 70475-1::[IRIS 313-11806]	IRIS 313-11806	IRGC 127101	ind1A	OsMYB305a	5
R 582::IRGC 70504-1::[IRIS 313-11807]	IRIS 313-11807	IRGC 127757	indx	OsMYB305a	3
ASFALA::IRGC 70650-1::[IRIS 313-11812]	IRIS 313-11812	IRGC 127175	ind3	OsMYB305a	7
ZERO::IRGC 70707-2::[IRIS 313-11813]	IRIS 313-11813	IRGC 132372	ind3	OsMYB305a	7
KIKUBA::IRGC 70722-1::[IRIS 313-11814]	IRIS 313-11814	IRGC 127523	ind3	OsMYB305a	7
MOSHI::IRGC 70730-1::[IRIS 313-11815]	IRIS 313-11815	IRGC 127633	ind3	OsMYB305a	7
KARILETYONE::IRGC 70745-1::[IRIS 313-11816]	IRIS 313-11816	IRGC 127493	indx	OsMYB305a	3
LETYONE::IRGC 70753-1::[IRIS 313-11818]	IRIS 313-11818	IRGC 128361	indx	OsMYB305a	5
PADINTHUMA::IRGC 70762-2::[IRIS 313-11819]	IRIS 313-11819	IRGC 132362	ind3	OsMYB305a	7
PAKISTANHMWE::IRGC 70763-1::[IRIS 313-11820]	IRIS 313-11820	IRGC 127709	ind3	OsMYB305a	7
19::IRGC 70786-1::[IRIS 313-11821]	IRIS 313-11821	IRGC 127096	ind2	OsMYB305a	7
BHONDU PAREWA::IRGC 70802-1::[IRIS 313-11822]	IRIS 313-11822	IRGC 135738	ind2	OsMYB305a	7
BHU BHUSI::IRGC 70803-1::[IRIS 313-11823]	IRIS 313-11823	IRGC 127223	ind2	OsMYB305a	7
DHANIYA PHOOL::IRGC 70811-1::[IRIS 313-11824]	IRIS 313-11824	IRGC 127317	ind2	OsMYB305a	9
LALI GURMATIA::IRGC 70854-1::[IRIS 313-11828]	IRIS 313-11828	IRGC 127544	ind2	OsMYB305a	9
KANDEKE YAIGAITI::IRGC 70961-1::[IRIS 313-11830]	IRIS 313-11830	IRGC 132400	ind3	OsMYB305a	3
BOO MAE::IRGC 71058-1::[IRIS 313-11833]	IRIS 313-11833	IRGC 132276	ind3	OsMYB305a	5
KHAO NAHNG PRUNG::IRGC 71220-1::[IRIS 313-11837]	IRIS 313-11837	IRGC 127514	ind3	OsMYB305a	1
LEUM DERN::IRGC 71288-1::[IRIS 313-11838]	IRIS 313-11838	IRGC 132389	ind3	OsMYB305a	1
MUAY::IRGC 71318-1::[IRIS 313-11839]	IRIS 313-11839	IRGC 127637	ind3	OsMYB305a	5
NIAW NARAI::IRGC 71353-1::[IRIS 313-11841]	IRIS 313-11841	IRGC 127679	ind3	OsMYB305a	3
PAN DAWK MAHK::IRGC 71380-1::[IRIS 313-11843]	IRIS 313-11843	IRGC 132290	ind3	OsMYB305a	1
PUEY TAW::IRGC 71405-1::[IRIS 313-11844]	IRIS 313-11844	IRGC 127745	ind3	OsMYB305a	3
PULUT SELEMYAM::IRGC 71820-1::[IRIS 313-11849]	IRIS 313-11849	IRGC 128439	ind3	OsMYB305a	5
SESAT JADI::IRGC 71834-1::[IRIS 313-11850]	IRIS 313-11850	IRGC 132041	ind3	OsMYB305a	7
BAI MI ZAI 7::IRGC 71940-1::[IRIS 313-11852]	IRIS 313-11852	IRGC 127202	ind1A	OsMYB305a	3
BU ZHI MING::IRGC 71971-1::[IRIS 313-11853]	IRIS 313-11853	IRGC 127242	ind1A	OsMYB305a	7
CHI GU::IRGC 71988-1::[IRIS 313-11854]	IRIS 313-11854	IRGC 127276	ind1A	OsMYB305a	9
DA GUAN YIN ZHAN::IRGC 72006-1::[IRIS 313-11855]	IRIS 313-11855	IRGC 127292	ind1A	OsMYB305a	7
DA HEI GU::IRGC 72009-1::[IRIS 313-11856]	IRIS 313-11856	IRGC 127293	ind1A	OsMYB305a	7
DA LI BAI 63::IRGC 72016-1::[IRIS 313-11857]	IRIS 313-11857	IRGC 127294	ind1A	OsMYB305a	7
DA TIE ZHAN::IRGC 72029-1::[IRIS 313-11858]	IRIS 313-11858	IRGC 127300	ind1A	OsMYB305a	9
GUA PAI GU::IRGC 72078-1::[IRIS 313-11860]	IRIS 313-11860	IRGC 127394	ind1A	OsMYB305a	5
HEI YAN ZHAN::IRGC 72090-1::[IRIS 313-11861]	IRIS 313-11861	IRGC 127405	ind1A	OsMYB305a	7
HENG YE ZAO::IRGC 72092-1::[IRIS 313-11862]	IRIS 313-11862	IRGC 127406	ind1A	OsMYB305a	7
HONG DU BAI::IRGC 72098-1::[IRIS 313-11863]	IRIS 313-11863	IRGC 127413	ind1A	OsMYB305a	7
HUO QING::IRGC 72148-1::[IRIS 313-11865]	IRIS 313-11865	IRGC 127423	ind1A	OsMYB305a	7
JIANG ER ZAO::IRGC 72152-1::[IRIS 313-11866]	IRIS 313-11866	IRGC 127458	ind1A	OsMYB305a	3
KE SHU BAI::IRGC 72183-1::[IRIS 313-11867]	IRIS 313-11867	IRGC 127503	ind1A	OsMYB305a	7
LIU LI YOU::IRGC 72198-1::[IRIS 313-11868]	IRIS 313-11868	IRGC 127569	ind1A	OsMYB305a	5
MA WEI ZHAN::IRGC 72220-1::[IRIS 313-11869]	IRIS 313-11869	IRGC 127615	ind1A	OsMYB305a	5
NAN JING XIAO DAO::IRGC 72236-2::[IRIS 313-11870]	IRIS 313-11870	IRGC 132429	ind1A	OsMYB305a	5
SAN ZHAO QI::IRGC 72289-1::[IRIS 313-11871]	IRIS 313-11871	IRGC 127787	ind1A	OsMYB305a	5
TIE ZHONG::IRGC 72321-1::[IRIS 313-11872]	IRIS 313-11872	IRGC 127858	ind1A	OsMYB305a	5
AI DA::IRGC 72567-1::[IRIS 313-11876]	IRIS 313-11876	IRGC 127113	ind1A	OsMYB305a	5
AN NAN ZAO::IRGC 72576-1::[IRIS 313-11877]	IRIS 313-11877	IRGC 127125	ind1A	OsMYB305a	3
BAI RI XIAN::IRGC 72588-1::[IRIS 313-11878]	IRIS 313-11878	IRGC 127203	ind1A	OsMYB305a	5
LIU TIAO XIAN::IRGC 72758-1::[IRIS 313-11881]	IRIS 313-11881	IRGC 127570	ind1A	OsMYB305a	5
MAN TIAN QING::IRGC 72776-1::[IRIS 313-11882]	IRIS 313-11882	IRGC 127605	ind1A	OsMYB305a	5
TIAN DAO DAO::IRGC 72837-1::[IRIS 313-11884]	IRIS 313-11884	IRGC 127857	ind1A	OsMYB305a	3
YANG WAN XIAN::IRGC 72886-1::[IRIS 313-11885]	IRIS 313-11885	IRGC 127899	ind1A	OsMYB305a	5
IR 19058-107-1::IRGC 72997-1::[IRIS 313-11887]	IRIS 313-11887	IRGC 127434	ind1B	OsMYB305a	5
KHAU DANH::IRGC 73201-1::[IRIS 313-11893]	IRIS 313-11893	IRGC 127519	indx	OsMYB305a	3
LOC TRANG MUON::IRGC 73216-1::[IRIS 313-11894]	IRIS 313-11894	IRGC 128368	indx	OsMYB305a	5
CA HIM::IRGC 73246-1::[IRIS 313-11896]	IRIS 313-11896	IRGC 132394	ind3	OsMYB305a	7
MA YOO::IRGC 73507-1::[IRIS 313-11898]	IRIS 313-11898	IRGC 127617	ind3	OsMYB305a	7
MAHA CHAI::IRGC 73517-1::[IRIS 313-11899]	IRIS 313-11899	IRGC 128373	indx	OsMYB305a	3
TI NGI::IRGC 73620-1::[IRIS 313-11901]	IRIS 313-11901	IRGC 132301	ind3	OsMYB305a	3
CEMPO TURI::IRGC 73667-1::[IRIS 313-11902]	IRIS 313-11902	IRGC 127251	ind3	OsMYB305a	5
PAYO TINGGI::IRGC 73778-1::[IRIS 313-11905]	IRIS 313-11905	IRGC 132414	ind3	OsMYB305a	7
HONG MI JIU GONG JI::IRGC 74031-1::[IRIS 313-11909]	IRIS 313-11909	IRGC 127414	ind1A	OsMYB305a	3
YU HE HONG::IRGC 74266-1::[IRIS 313-11910]	IRIS 313-11910	IRGC 127907	indx	OsMYB305a	5
MUDALIGA WEE::IRGC 74706-1::[IRIS 313-11916]	IRIS 313-11916	IRGC 128395	ind2	OsMYB305a	5
LAKHA KUAR::IRGC 74760-1::[IRIS 313-11919]	IRIS 313-11919	IRGC 127542	ind2	OsMYB305a	7
GI TAH::IRGC 74883-1::[IRIS 313-11920]	IRIS 313-11920	IRGC 127386	indx	OsMYB305a	3
KHAO GAHB BUA::IRGC 74937-1::[IRIS 313-11921]	IRIS 313-11921	IRGC 132401	ind3	OsMYB305a	7
YAH TOW::IRGC 75191-1::[IRIS 313-11927]	IRIS 313-11927	IRGC 127897	ind3	OsMYB305a	5
ITA 117::IRGC 75235-1::[IRIS 313-11930]	IRIS 313-11930	IRGC 127444	ind1B	OsMYB305a	5
SINDANO 3::IRGC 75279-1::[IRIS 313-11932]	IRIS 313-11932	IRGC 127808	ind2	OsMYB305a	7
KANATO::IRGC 75306-2::[IRIS 313-11934]	IRIS 313-11934	IRGC 128071	indx	OsMYB305a	3
KONG KHSACH BANG KATT::IRGC 75350-1::[IRIS 313-11935]	IRIS 313-11935	IRGC 132006	ind3	OsMYB305a	5
KUNJUKUNJU::IRGC 75448-1::[IRIS 313-11937]	IRIS 313-11937	IRGC 127535	indx	OsMYB305a	1
KAMPTI::IRGC 75626-1::[IRIS 313-11939]	IRIS 313-11939	IRGC 127484	ind3	OsMYB305a	5
MALOBA (DISSI ROUGE)::IRGC 75700-1::[IRIS 313-11940]	IRIS 313-11940	IRGC 127599	indx	OsMYB305a	5
MOUI SAMBA::IRGC 75751-1::[IRIS 313-11941]	IRIS 313-11941	IRGC 128394	ind1B	OsMYB305a	1
I 41::IRGC 75927-1::[IRIS 313-11943]	IRIS 313-11943	IRGC 127425	ind1A	OsMYB305a	7
I 814::IRGC 76028-1::[IRIS 313-11944]	IRIS 313-11944	IRGC 127426	ind1A	OsMYB305a	5
MALIKULI::IRGC 76237-1::[IRIS 313-11945]	IRIS 313-11945	IRGC 127598	ind2	OsMYB305a	7
BIE LEI::IRGC 76478-1::[IRIS 313-11947]	IRIS 313-11947	IRGC 127226	indx	OsMYB305a	5
LIU HE XI HE::IRGC 76661-1::[IRIS 313-11949]	IRIS 313-11949	IRGC 127568	ind1A	OsMYB305a	5
MI GU::IRGC 76687-1::[IRIS 313-11950]	IRIS 313-11950	IRGC 127626	ind1A	OsMYB305a	5
MIAO ZHAN::IRGC 76691-1::[IRIS 313-11951]	IRIS 313-11951	IRGC 127625	ind1A	OsMYB305a	7
QI YUE ZHAN::IRGC 76722-1::[IRIS 313-11952]	IRIS 313-11952	IRGC 127756	ind1A	OsMYB305a	5
SAN BAO GU::IRGC 76732-1::[IRIS 313-11953]	IRIS 313-11953	IRGC 127783	ind1A	OsMYB305a	7
XIA HONG GU::IRGC 76803-1::[IRIS 313-11954]	IRIS 313-11954	IRGC 128504	ind1A	OsMYB305a	5
YE DA GU::IRGC 76834-1::[IRIS 313-11955]	IRIS 313-11955	IRGC 127901	ind1A	OsMYB305a	7
DAW LUEY 4-3::IRGC 76929-1::[IRIS 313-11957]	IRIS 313-11957	IRGC 127305	indx	OsMYB305a	5
KAGIOS PUTI::IRGC 76965-1::[IRIS 313-11959]	IRIS 313-11959	IRGC 135756	ind3	OsMYB305a	7
PORONG::IRGC 76983-1::[IRIS 313-11960]	IRIS 313-11960	IRGC 127740	ind1B	OsMYB305a	5
IN TOK::IRGC 77071-1::[IRIS 313-11961]	IRIS 313-11961	IRGC 127432	ind3	OsMYB305a	5
KHAO SETTI::IRGC 77084-1::[IRIS 313-11962]	IRIS 313-11962	IRGC 132002	ind3	OsMYB305a	7
VUOTTA SAIL::IRGC 77306-1::[IRIS 313-11964]	IRIS 313-11964	IRGC 127888	ind2	OsMYB305a	5
GUANG XUAN LIU HAO::IRGC 77341-1::[IRIS 313-11965]	IRIS 313-11965	IRGC 128304	ind1A	OsMYB305a	3
QI GU::IRGC 77381-1::[IRIS 313-11966]	IRIS 313-11966	IRGC 127752	ind1A	OsMYB305a	5
TANG DU GU::IRGC 77400-1::[IRIS 313-11967]	IRIS 313-11967	IRGC 127846	indx	OsMYB305a	5
ZHAO DAN AI::IRGC 77422-1::[IRIS 313-11968]	IRIS 313-11968	IRGC 127913	ind1A	OsMYB305a	5
SHYAMJIRA::IRGC 77522-1::[IRIS 313-11969]	IRIS 313-11969	IRGC 135795	ind2	OsMYB305a	5
NKUMBAN NDINGO::IRGC 77718-1::[IRIS 313-11974]	IRIS 313-11974	IRGC 135575	ind3	OsMYB305a	5
PA MATIS::IRGC 77811-1::[IRIS 313-11976]	IRIS 313-11976	IRGC 135577	ind3	OsMYB305a	5
MAMORIAKA::IRGC 77867-1::[IRIS 313-11977]	IRIS 313-11977	IRGC 127601	indx	OsMYB305a	3
IR 5657-33-2::IRGC 77992-1::[IRIS 313-11978]	IRIS 313-11978	IRGC 127440	ind1B	OsMYB305a	3
IR 19661-364-1-2-3::IRGC 78061-1::[IRIS 313-11979]	IRIS 313-11979	IRGC 127435	ind1B	OsMYB305a	5
HSINCHU AI CHIO CHIENG::IRGC 78182-1::[IRIS 313-11980]	IRIS 313-11980	IRGC 127420	ind1A	OsMYB305a	5
KERIBAREFOR::IRGC 78454-1::[IRIS 313-11983]	IRIS 313-11983	IRGC 128337	ind2	OsMYB305a	5
LI TOU ZHAN::IRGC 78550-1::[IRIS 313-11985]	IRIS 313-11985	IRGC 127567	indx	OsMYB305a	3
LIANG GUANG::IRGC 78551-1::[IRIS 313-11986]	IRIS 313-11986	IRGC 127562	ind1A	OsMYB305a	3
IR 10120-7-2-1-4::IRGC 78628-1::[IRIS 313-11987]	IRIS 313-11987	IRGC 127433	indx	OsMYB305a	1
POTOQOIN::IRGC 78677-1::[IRIS 313-11988]	IRIS 313-11988	IRGC 132033	indx	OsMYB305a	5
TAMBAS JANGKOK::IRGC 78724-1::[IRIS 313-11989]	IRIS 313-11989	IRGC 132416	ind3	OsMYB305a	5
TAISEN GLUTINOUS YU 1157::IRGC 78750-1::[IRIS 313-11990]	IRIS 313-11990	IRGC 127839	ind1B	OsMYB305a	1
CHON::IRGC 78776-1::[IRIS 313-11991]	IRIS 313-11991	IRGC 127282	ind3	OsMYB305a	7
CHAO LAO SOUNG::IRGC 78799-1::[IRIS 313-11992]	IRIS 313-11992	IRGC 127266	ind3	OsMYB305a	5
LIM MA NO MA KHIN NYUNT::IRGC 78917-1::[IRIS 313-11993]	IRIS 313-11993	IRGC 132407	indx	OsMYB305a	7
TUI (KIDAYAN)::IRGC 79058-1::[IRIS 313-11996]	IRIS 313-11996	IRGC 127869	ind3	OsMYB305a	5
BARUM::IRGC 79108-1::[IRIS 313-11997]	IRIS 313-11997	IRGC 127213	ind3	OsMYB305a	3
DAMNOEUB KAUN KHMOM::IRGC 79159-1::[IRIS 313-11998]	IRIS 313-11998	IRGC 131980	ind3	OsMYB305a	3
KAUN TREI::IRGC 79194-1::[IRIS 313-11999]	IRIS 313-11999	IRGC 132281	ind3	OsMYB305a	5
LAANG::IRGC 79258-1::[IRIS 313-12000]	IRIS 313-12000	IRGC 135569	ind3	OsMYB305a	3
CHE MAH::IRGC 79480-1::[IRIS 313-12005]	IRIS 313-12005	IRGC 132395	ind3	OsMYB305a	5
JIA GEN::IRGC 79654-1::[IRIS 313-12007]	IRIS 313-12007	IRGC 127457	indx	OsMYB305a	5
PO HE::IRGC 79701-1::[IRIS 313-12009]	IRIS 313-12009	IRGC 127736	ind1A	OsMYB305a	5
YAN ZHAN::IRGC 79740-1::[IRIS 313-12010]	IRIS 313-12010	IRGC 127900	ind1A	OsMYB305a	5
YU TOU ZHONG::IRGC 79749-1::[IRIS 313-12011]	IRIS 313-12011	IRGC 128510	indx	OsMYB305a	3
ZAO LENG SHUI ZHAN::IRGC 79756-1::[IRIS 313-12012]	IRIS 313-12012	IRGC 127910	ind1A	OsMYB305a	5
RAUSRR 4::IRGC 79785-1::[IRIS 313-12013]	IRIS 313-12013	IRGC 127767	ind2	OsMYB305a	5
ADANKARU::IRGC 79842-1::[IRIS 313-12014]	IRIS 313-12014	IRGC 127105	ind2	OsMYB305a	5
DOGON IRI::IRGC 79882-1::[IRIS 313-12015]	IRIS 313-12015	IRGC 127333	ind2	OsMYB305a	3
EX AUBERGE::IRGC 79898-1::[IRIS 313-12016]	IRIS 313-12016	IRGC 135751	indx	OsMYB305a	3
EX SANDEMA::IRGC 79964-1::[IRIS 313-12017]	IRIS 313-12017	IRGC 127364	indx	OsMYB305a	3
TOS 9795::IRGC 80142-1::[IRIS 313-12024]	IRIS 313-12024	IRGC 127866	ind1B	OsMYB305a	1
ACEH (SELECTION)::IRGC 80233-1::[IRIS 313-12027]	IRIS 313-12027	IRGC 131962	ind3	OsMYB305a	5
CHAO BONG::IRGC 80266-2::[IRIS 313-12028]	IRIS 313-12028	IRGC 132328	indx	OsMYB305a	1
GAO JIAO HONG::IRGC 80920-1::[IRIS 313-12033]	IRIS 313-12033	IRGC 127377	ind1A	OsMYB305a	5
CHAN LEUY::IRGC 81223-1::[IRIS 313-12036]	IRIS 313-12036	IRGC 132277	ind3	OsMYB305a	5
KHMAO KDET::IRGC 81278-1::[IRIS 313-12037]	IRIS 313-12037	IRGC 132404	ind3	OsMYB305a	5
MUOY KUM::IRGC 81314-1::[IRIS 313-12038]	IRIS 313-12038	IRGC 135571	ind3	OsMYB305a	5
NEANG AN::IRGC 81315-1::[IRIS 313-12039]	IRIS 313-12039	IRGC 135572	ind3	OsMYB305a	5
NEANG LAU::IRGC 81328-1::[IRIS 313-12040]	IRIS 313-12040	IRGC 132285	ind3	OsMYB305a	5
NOU::IRGC 81352-1::[IRIS 313-12041]	IRIS 313-12041	IRGC 132413	ind3	OsMYB305a	5
PHCAR KABAS::IRGC 81357-1::[IRIS 313-12042]	IRIS 313-12042	IRGC 132031	ind3	OsMYB305a	5
SAMBOK ANGKRANG::IRGC 81375-1::[IRIS 313-12043]	IRIS 313-12043	IRGC 128458	ind3	OsMYB305a	5
SAR SIEM::IRGC 81386-2::[IRIS 313-12044]	IRIS 313-12044	IRGC 135641	ind3	OsMYB305a	5
KUJAM KURIT::IRGC 81477-1::[IRIS 313-12046]	IRIS 313-12046	IRGC 132282	ind3	OsMYB305a	5
LEMAK RUSA::IRGC 81486-1::[IRIS 313-12047]	IRIS 313-12047	IRGC 132008	ind3	OsMYB305a	5
LIMA::IRGC 81487-1::[IRIS 313-12048]	IRIS 313-12048	IRGC 127564	ind3	OsMYB305a	5
MAE HANG::IRGC 81615-2::[IRIS 313-12049]	IRIS 313-12049	IRGC 132352	ind3	OsMYB305a	7
SHAN KAUK HNYIN::IRGC 81656-1::[IRIS 313-12050]	IRIS 313-12050	IRGC 128468	indx	OsMYB305a	5
ADUKKAN::IRGC 81783-1::[IRIS 313-12052]	IRIS 313-12052	IRGC 127109	indx	OsMYB305a	7
AI JIAO ZI::IRGC 82255-1::[IRIS 313-12057]	IRIS 313-12057	IRGC 127116	indx	OsMYB305a	5
KUL REUSEI::IRGC 82308-1::[IRIS 313-12058]	IRIS 313-12058	IRGC 132406	ind3	OsMYB305a	5
MARAMAY::IRGC 82628-1::[IRIS 313-12066]	IRIS 313-12066	IRGC 127609	ind3	OsMYB305a	5
531::IRGC 82643-1::[IRIS 313-12067]	IRIS 313-12067	IRGC 127100	indx	OsMYB305a	5
KYAUK KYI::IRGC 82773-1::[IRIS 313-12072]	IRIS 313-12072	IRGC 135766	indx	OsMYB305a	5
DAU NGHA THAI BINH::IRGC 82891-1::[IRIS 313-12078]	IRIS 313-12078	IRGC 127301	indx	OsMYB305a	3
KA GIL::IRGC 83029-1::[IRIS 313-12080]	IRIS 313-12080	IRGC 127475	ind3	OsMYB305a	3
1146::IRGC 83068-1::[IRIS 313-12081]	IRIS 313-12081	IRGC 128208	ind3	OsMYB305a	3
MAVOLATSIKA::IRGC 83137-1::[IRIS 313-12082]	IRIS 313-12082	IRGC 127614	ind2	OsMYB305a	3
SARIN TSIPALA::IRGC 83154-1::[IRIS 313-12083]	IRIS 313-12083	IRGC 128460	ind2	OsMYB305a	3
NEANG MINH::IRGC 83897-1::[IRIS 313-12097]	IRIS 313-12097	IRGC 135778	ind3	OsMYB305a	3
SAMRONG 2::IRGC 83951-1::[IRIS 313-12101]	IRIS 313-12101	IRGC 132298	ind3	OsMYB305a	3
SOK SOV::IRGC 83966-1::[IRIS 313-12102]	IRIS 313-12102	IRGC 132299	ind3	OsMYB305a	3
ARITH::IRGC 84347-2::[IRIS 313-12109]	IRIS 313-12109	IRGC 127975	ind3	OsMYB305a	3
OVIBENAMPOTAKA + OVIBE + MAKALIOKA::IRGC 84756-1::[IRIS 313-12118]	IRIS 313-12118	IRGC 127691	ind2	OsMYB305a	5
CHA LIENG::IRGC 84920-1::[IRIS 313-12121]	IRIS 313-12121	IRGC 127254	ind3	OsMYB305a	3
INPONG::IRGC 85524-1::[IRIS 313-12127]	IRIS 313-12127	IRGC 127431	ind3	OsMYB305a	3
HMA GNENG::IRGC 85751-1::[IRIS 313-12128]	IRIS 313-12128	IRGC 127408	ind3	OsMYB305a	3
KHAO PA::IRGC 85972-1::[IRIS 313-12130]	IRIS 313-12130	IRGC 127559	ind3	OsMYB305a	3
LG 944::IRGC 86000-1::[IRIS 313-12131]	IRIS 313-12131	IRGC 132011	ind3	OsMYB305a	3
TAP KHOUAY::IRGC 86373-1::[IRIS 313-12133]	IRIS 313-12133	IRGC 127849	ind3	OsMYB305a	3
PERUBAK LUEY::IRGC 86436-1::[IRIS 313-12135]	IRIS 313-12135	IRGC 127726	ind1B	OsMYB305a	3
YADU BARA::IRGC 86912-1::[IRIS 313-12138]	IRIS 313-12138	IRGC 127896	indx	OsMYB305a	5
ATT CHHMOUS::IRGC 87030-1::[IRIS 313-12142]	IRIS 313-12142	IRGC 127177	ind3	OsMYB305a	3
SRAU KHGNAERNG::IRGC 87073-1::[IRIS 313-12143]	IRIS 313-12143	IRGC 132300	ind3	OsMYB305a	3
AM BEUS::IRGC 87189-1::[IRIS 313-12146]	IRIS 313-12146	IRGC 127121	indx	OsMYB305a	5
ARNG'-KAR PHAR ONG::IRGC 87196-1::[IRIS 313-12147]	IRIS 313-12147	IRGC 127171	ind3	OsMYB305a	3
ARN'-SAR THNGORN'::IRGC 87205-1::[IRIS 313-12148]	IRIS 313-12148	IRGC 127172	ind3	OsMYB305a	3
DAMNOEUB KRACHAK SESS::IRGC 87380-1::[IRIS 313-12151]	IRIS 313-12151	IRGC 132279	ind3	OsMYB305a	5
DAMM NOEB THNGORN'::IRGC 87428-1::[IRIS 313-12152]	IRIS 313-12152	IRGC 132398	ind3	OsMYB305a	3
PA PHA EA::IRGC 87751-1::[IRIS 313-12161]	IRIS 313-12161	IRGC 127717	ind3	OsMYB305a	3
JHINUWA DHAN::IRGC 88545-1::[IRIS 313-12180]	IRIS 313-12180	IRGC 128323	indx	OsMYB305a	3
NYAULI::IRGC 88628-1::[IRIS 313-12182]	IRIS 313-12182	IRGC 127686	indx	OsMYB305a	3
SETYA::IRGC 88654-1::[IRIS 313-12183]	IRIS 313-12183	IRGC 127796	aus	OsMYB305a	5
AE NOUA::IRGC 89308-1::[IRIS 313-12185]	IRIS 313-12185	IRGC 127110	indx	OsMYB305a	3
BAO DAM::IRGC 89352-1::[IRIS 313-12186]	IRIS 313-12186	IRGC 128239	indx	OsMYB305a	3
CHAM LEK::IRGC 89387-1::[IRIS 313-12187]	IRIS 313-12187	IRGC 127255	indx	OsMYB305a	3
CHAO DO::IRGC 89430-1::[IRIS 313-12188]	IRIS 313-12188	IRGC 127260	ind3	OsMYB305a	3
CHAO KHAW NYAO::IRGC 89460-1::[IRIS 313-12190]	IRIS 313-12190	IRGC 131975	indx	OsMYB305a	3
DO NOUAN::IRGC 89648-1::[IRIS 313-12193]	IRIS 313-12193	IRGC 127341	ind3	OsMYB305a	3
SALA::IRGC 90457-1::[IRIS 313-12207]	IRIS 313-12207	IRGC 128456	indx	OsMYB305a	5
CHAM TON::IRGC 90600-1::[IRIS 313-12210]	IRIS 313-12210	IRGC 127257	indx	OsMYB305a	5
CHAO KHIE KHOUAY::IRGC 90968-1::[IRIS 313-12220]	IRIS 313-12220	IRGC 131976	indx	OsMYB305a	5
EA LOUY::IRGC 91220-1::[IRIS 313-12221]	IRIS 313-12221	IRGC 127351	ind3	OsMYB305a	3
LAM BOUN::IRGC 91525-1::[IRIS 313-12222]	IRIS 313-12222	IRGC 127548	ind3	OsMYB305a	5
NOON SOUNG::IRGC 91956-1::[IRIS 313-12224]	IRIS 313-12224	IRGC 127681	ind3	OsMYB305a	5
PA LAT NGAN::IRGC 91983-1::[IRIS 313-12225]	IRIS 313-12225	IRGC 127711	ind3	OsMYB305a	3
TAM::IRGC 92253-1::[IRIS 313-12229]	IRIS 313-12229	IRGC 127843	ind3	OsMYB305a	5
TOUN::IRGC 92291-2::[IRIS 313-12231]	IRIS 313-12231	IRGC 128192	ind3	OsMYB305a	5
TE SAN AI 2::IRGC 93355-1::[IRIS 313-12232]	IRIS 313-12232	IRGC 127852	indx	OsMYB305a	5
ANLINGWUBAILI::IRGC 93363-1::[IRIS 313-12234]	IRIS 313-12234	IRGC 127124	ind1B	OsMYB305a	5
LAOZAOGU::IRGC 93444-1::[IRIS 313-12236]	IRIS 313-12236	IRGC 127552	ind1A	OsMYB305a	5
WUGU::IRGC 93479-1::[IRIS 313-12237]	IRIS 313-12237	IRGC 127893	ind1A	OsMYB305a	5
PULUT MINYAK::IRGC 93615-1::[IRIS 313-12240]	IRIS 313-12240	IRGC 132294	ind3	OsMYB305a	3
BANGKOUY::IRGC 94037-1::[IRIS 313-12246]	IRIS 313-12246	IRGC 127208	ind3	OsMYB305a	5
DAMNOEUB KRAMOUM::IRGC 94084-2::[IRIS 313-12247]	IRIS 313-12247	IRGC 128026	ind3	OsMYB305a	5
DAMNOUEB PHDAU PEN::IRGC 94176-1::[IRIS 313-12249]	IRIS 313-12249	IRGC 128271	ind3	OsMYB305a	5
RUS RUSSEI::IRGC 94341-1::[IRIS 313-12251]	IRIS 313-12251	IRGC 127772	ind3	OsMYB305a	3
EA NOUAN::IRGC 95147-1::[IRIS 313-12259]	IRIS 313-12259	IRGC 127352	ind3	OsMYB305a	3
EA KHAW NGAN::IRGC 95176-2::[IRIS 313-12260]	IRIS 313-12260	IRGC 128037	ind3	OsMYB305a	3
EA TOM::IRGC 95276-1::[IRIS 313-12261]	IRIS 313-12261	IRGC 127354	ind3	OsMYB305a	3
KHIE TOM::IRGC 95601-1::[IRIS 313-12263]	IRIS 313-12263	IRGC 127521	ind3	OsMYB305a	3
MAYATAUNG::IRGC 95957-1::[IRIS 313-12268]	IRIS 313-12268	IRGC 127616	indx	OsMYB305a	5
SHWEWARHNAN::IRGC 96053-1::[IRIS 313-12269]	IRIS 313-12269	IRGC 127802	indx	OsMYB305a	7
TOAM JUM::IRGC 96077-1::[IRIS 313-12270]	IRIS 313-12270	IRGC 127864	indx	OsMYB305a	5
AIJIAONANTE::IRGC 96974-1::[IRIS 313-12273]	IRIS 313-12273	IRGC 127115	ind1A	OsMYB305a	3
MAGU::IRGC 97027-1::[IRIS 313-12275]	IRIS 313-12275	IRGC 127590	indx	OsMYB305a	3
MENALAVA::IRGC 97122-1::[IRIS 313-12278]	IRIS 313-12278	IRGC 135774	ind2	OsMYB305a	3
MAKALIOKA::IRGC 97193-1::[IRIS 313-12280]	IRIS 313-12280	IRGC 132013	indx	OsMYB305a	3
TSY MILA RO::IRGC 97233-1::[IRIS 313-12282]	IRIS 313-12282	IRGC 132302	indx	OsMYB305a	5
VARY 5000 FOTSY::IRGC 97235-1::[IRIS 313-12283]	IRIS 313-12283	IRGC 127884	indx	OsMYB305a	3
EKAYIN SAW::IRGC 97468-2::[IRIS 313-12286]	IRIS 313-12286	IRGC 128038	ind3	OsMYB305a	3
KAUK HNYINGWA::IRGC 97487-1::[IRIS 313-12287]	IRIS 313-12287	IRGC 127501	ind3	OsMYB305a	5
NGWE TOE KYE::IRGC 97530-1::[IRIS 313-12288]	IRIS 313-12288	IRGC 128405	ind3	OsMYB305a	1
JON JAN::IRGC 97633-1::[IRIS 313-12290]	IRIS 313-12290	IRGC 127466	indx	OsMYB305a	3
NGA CHEKH FAT::IRGC 97701-2::[IRIS 313-12291]	IRIS 313-12291	IRGC 132358	indx	OsMYB305a	5
EMAHTAKYAN::IRGC 97789-1::[IRIS 313-12292]	IRIS 313-12292	IRGC 127358	ind3	OsMYB305a	3
SABALINE::IRGC 98059-1::[IRIS 313-12296]	IRIS 313-12296	IRGC 127773	ind3	OsMYB305a	9
LOUK PASOM::IRGC 98136-1::[IRIS 313-12297]	IRIS 313-12297	IRGC 127576	indx	OsMYB305a	5
NGAM KON DAM::IRGC 98486-1::[IRIS 313-12300]	IRIS 313-12300	IRGC 127673	indx	OsMYB305a	3
LG 10178::IRGC 98526-1::[IRIS 313-12301]	IRIS 313-12301	IRGC 127556	indx	OsMYB305a	5
LG 4153::IRGC 98528-1::[IRIS 313-12302]	IRIS 313-12302	IRGC 127560	ind3	OsMYB305a	5
LG 9274::IRGC 98715-1::[IRIS 313-12303]	IRIS 313-12303	IRGC 127561	indx	OsMYB305a	5
PA KHENG KHAW::IRGC 98779-1::[IRIS 313-12305]	IRIS 313-12305	IRGC 127708	ind3	OsMYB305a	5
SAM SI::IRGC 99020-1::[IRIS 313-12308]	IRIS 313-12308	IRGC 127782	ind3	OsMYB305a	5
SANPATONG NYAY::IRGC 99050-1::[IRIS 313-12309]	IRIS 313-12309	IRGC 127785	ind3	OsMYB305a	3
PSBRC 18::IRGC 99639-1::[IRIS 313-12319]	IRIS 313-12319	IRGC 127743	ind1B	OsMYB305a	3
DISSI::IRGC 101346-1::[IRIS 313-12325]	IRIS 313-12325	IRGC 127321	ind2	OsMYB305a	3
CHAO DO::IRGC 106666-1::[IRIS 313-12329]	IRIS 313-12329	IRGC 128258	indx	OsMYB305a	5
DO KHAW::IRGC 106977-1::[IRIS 313-12334]	IRIS 313-12334	IRGC 127334	ind3	OsMYB305a	5
NASAENG::IRGC 107818-1::[IRIS 313-12354]	IRIS 313-12354	IRGC 127649	indx	OsMYB305a	3
NASAENG::IRGC 107819-1::[IRIS 313-12355]	IRIS 313-12355	IRGC 127650	indx	OsMYB305a	3
IR 1561-228-3-3::IRGC 32627-C1::[IRIS 313-7684]	IRIS 313-7684	IRGC 122088	indx	OsMYB305a	1
IR 19746-28-2-2::IRGC 78072-C1::[IRIS 313-7685]	IRIS 313-7685	IRGC 122089	ind1B	OsMYB305a	5
IR 22::IRGC 11356-C1::[IRIS 313-7688]	IRIS 313-7688	IRGC 122091	ind1B	OsMYB305a	1
IR 2344-P1 PB-9-3-2B::IRGC 39317-C1::[IRIS 313-7690]	IRIS 313-7690	IRGC 122093	indx	OsMYB305a	1
IR 28::IRGC 30411-C1::[IRIS 313-7691]	IRIS 313-7691	IRGC 122094	ind1B	OsMYB305a	1
NONA BOKRA::IRGC 22710-C1::[IRIS 313-7736]	IRIS 313-7736	IRGC 122181	ind2	OsMYB305a	1
SONA::IRGC 26971-C1::[IRIS 313-7780]	IRIS 313-7780	IRGC 122255	indx	OsMYB305a	1
POKKALI::IRGC 8948-1::[IRIS 313-8244]	IRIS 313-8244	IRGC 126002	ind2	OsMYB305a	9
CO 39::[IRIS 313-8265]	IRIS 313-8265	IRGC 117454	indx	OsMYB305a	7
AVO::[IRIS 313-8288]	IRIS 313-8288	IRGC 117430	indx	OsMYB305a	1
CARREON::[IRIS 313-8292]	IRIS 313-8292	IRGC 117442	ind3	OsMYB305a	1
SAGNADE::IRGC 15801-1::[IRIS 313-8293]	IRIS 313-8293	IRGC 132432	ind3	OsMYB305a	1
SURMATIYA::IRGC 74779-1::[IRIS 313-8303]	IRIS 313-8303	IRGC 126008	ind2	OsMYB305a	3
URAIBOOL::IRGC 52785-1::[IRIS 313-8305]	IRIS 313-8305	IRGC 126289	ind2	OsMYB305a	1
BATU::IRGC 71508-1::[IRIS 313-8312]	IRIS 313-8312	IRGC 131932	ind3	OsMYB305a	3
RADIN PAHANG::IRGC 14487-1::[IRIS 313-8316]	IRIS 313-8316	IRGC 131948	ind3	OsMYB305a	1
ARC 15091::IRGC 43048-1::[IRIS 313-8332]	IRIS 313-8332	IRGC 126298	indx	OsMYB305a	1
BAT DO::IRGC 7014-1::[IRIS 313-8341]	IRIS 313-8341	IRGC 121599	indx	OsMYB305a	9
LATA MONA::IRGC 49333-1::[IRIS 313-8349]	IRIS 313-8349	IRGC 128535	ind2	OsMYB305a	9
MENTIK TJERE BELUT::IRGC 18254-1::[IRIS 313-8368]	IRIS 313-8368	IRGC 126071	indx	OsMYB305a	1
SAN CHIAO TSWEN::IRGC 1565-1::[IRIS 313-8380]	IRIS 313-8380	IRGC 126123	ind1A	OsMYB305a	1
GENE::IRGC 67434-1::[IRIS 313-8383]	IRIS 313-8383	IRGC 125964	indx	OsMYB305a	7
ARC 10812::IRGC 21074-1::[IRIS 313-8386]	IRIS 313-8386	IRGC 126173	indx	OsMYB305a	1
IR 2003-P7-7-4-2::IRGC 32671-1::[IRIS 313-8392]	IRIS 313-8392	IRGC 125970	ind1B	OsMYB305a	1
JIN JUN DAO::IRGC 59710-1::[IRIS 313-8405]	IRIS 313-8405	IRGC 125613	indx	OsMYB305a	3
SOM NGHE AN::IRGC 60751-1::[IRIS 313-8409]	IRIS 313-8409	IRGC 126007	indx	OsMYB305a	3
FEI GAI 122::IRGC 63599-1::[IRIS 313-8412]	IRIS 313-8412	IRGC 125609	indx	OsMYB305a	5
ARC 18202::IRGC 42328-1::[IRIS 313-8414]	IRIS 313-8414	IRGC 126175	indx	OsMYB305a	3
CHANG LE SAN SHU ZAO::IRGC 63561-1::[IRIS 313-8433]	IRIS 313-8433	IRGC 126115	ind1A	OsMYB305a	7
UPRH 233::IRGC 61667-1::[IRIS 313-8435]	IRIS 313-8435	IRGC 125627	ind1A	OsMYB305a	2
IRRIBINI::IRGC 49094-1::[IRIS 313-8437]	IRIS 313-8437	IRGC 126215	indx	OsMYB305a	3
498-2A BR 8::IRGC 5891-1::[IRIS 313-8450]	IRIS 313-8450	IRGC 126041	ind2	OsMYB305a	9
ARC 18597::IRGC 43299-1::[IRIS 313-8453]	IRIS 313-8453	IRGC 126043	indx	OsMYB305a	3
LAI YIP ZIM::IRGC 4955-1::[IRIS 313-8454]	IRIS 313-8454	IRGC 125618	ind1A	OsMYB305a	9
ARC 18175::IRGC 42316-1::[IRIS 313-8458]	IRIS 313-8458	IRGC 131928	indx	OsMYB305a	1
LEONG ORN 4135::IRGC 14087-1::[IRIS 313-8468]	IRIS 313-8468	IRGC 126233	ind3	OsMYB305a	1
NAM SA GUI 19::[IRIS 313-8485]	IRIS 313-8485	IRGC 117536	ind3	OsMYB305a	3
KUNENG::IRGC 71545-1::[IRIS 313-8492]	IRIS 313-8492	IRGC 126226	ind3	OsMYB305a	5
MELABOH::IRGC 66597-1::[IRIS 313-8493]	IRIS 313-8493	IRGC 128537	ind3	OsMYB305a	1
PUILLIPINA KATARI::IRGC 77293-1::[IRIS 313-8509]	IRIS 313-8509	IRGC 126261	ind2	OsMYB305a	5
DAA MANSA::IRGC 67559-1::[IRIS 313-8514]	IRIS 313-8514	IRGC 126196	ind1B	OsMYB305a	3
DHANE BURWA::IRGC 10105-1::[IRIS 313-8530]	IRIS 313-8530	IRGC 126199	ind2	OsMYB305a	1
NG KARAN DE::IRGC 43489-1::[IRIS 313-8536]	IRIS 313-8536	IRGC 135539	ind3	OsMYB305a	5
SERENDAH SUNGAI DUA 25::IRGC 13892-1::[IRIS 313-8557]	IRIS 313-8557	IRGC 131956	ind3	OsMYB305a	1
KEERIPALA CHILL PADDY::IRGC 49790-1::[IRIS 313-8559]	IRIS 313-8559	IRGC 125615	ind2	OsMYB305a	5
LARHA MUGAD::IRGC 52339-1::[IRIS 313-8568]	IRIS 313-8568	IRGC 125619	ind2	OsMYB305a	1
ES 21::IRGC 56171-1::[IRIS 313-8571]	IRIS 313-8571	IRGC 126204	ind3	OsMYB305a	7
ARC 11901::IRGC 21727-1::[IRIS 313-8585]	IRIS 313-8585	IRGC 127033	indx	OsMYB305a	1
PLI KHAO::IRGC 64596-1::[IRIS 313-8586]	IRIS 313-8586	IRGC 126081	ind3	OsMYB305a	5
SIAM ER 32::IRGC 13917-1::[IRIS 313-8591]	IRIS 313-8591	IRGC 135543	ind3	OsMYB305a	1
MAKALIOKA STANDARD::IRGC 12768-1::[IRIS 313-8595]	IRIS 313-8595	IRGC 126240	ind2	OsMYB305a	5
ARC 12884::IRGC 22417-1::[IRIS 313-8603]	IRIS 313-8603	IRGC 126042	indx	OsMYB305a	1
AC 13 (T 141)::IRGC 5456-1::[IRIS 313-8606]	IRIS 313-8606	IRGC 131926	ind3	OsMYB305a	1
RAJHUSAI (ACR 12)::IRGC 53630-1::[IRIS 313-8614]	IRIS 313-8614	IRGC 126264	ind2	OsMYB305a	1
IR 5494 (BPH 1)::IRGC 24484-1::[IRIS 313-8616]	IRIS 313-8616	IRGC 131939	ind1B	OsMYB305a	1
ARC 11663::IRGC 42695-1::[IRIS 313-8621]	IRIS 313-8621	IRGC 126174	ind1B	OsMYB305a	3
XITTO::IRGC 6671-1::[IRIS 313-8622]	IRIS 313-8622	IRGC 126294	ind2	OsMYB305a	9
DUDRE::IRGC 52523-1::[IRIS 313-8631]	IRIS 313-8631	IRGC 125608	ind2	OsMYB305a	5
Na souan::IRGC 11889-1::[IRIS 313-8638]	IRIS 313-8638	IRGC 126250	ind3	OsMYB305a	1
DAJA::IRGC 17440-1::[IRIS 313-8643]	IRIS 313-8643	IRGC 131935	ind3	OsMYB305a	7
PAI YI PING::IRGC 1368-1::[IRIS 313-8645]	IRIS 313-8645	IRGC 126122	ind1A	OsMYB305a	9
PERUNEL::IRGC 63113-1::[IRIS 313-8647]	IRIS 313-8647	IRGC 125621	ind2	OsMYB305a	3
CO 19::IRGC 5905-1::[IRIS 313-8657]	IRIS 313-8657	IRGC 135525	indx	OsMYB305a	9
KOTTEYARAN::IRGC 47383-1::[IRIS 313-8660]	IRIS 313-8660	IRGC 125616	ind2	OsMYB305a	5
HAWM KRUA::IRGC 64333-1::[IRIS 313-8674]	IRIS 313-8674	IRGC 125965	ind3	OsMYB305a	3
JAO LEUANG::IRGC 65866-1::[IRIS 313-8679]	IRIS 313-8679	IRGC 126216	ind3	OsMYB305a	1
JOTA BITCHI 1::IRGC 77253-1::[IRIS 313-8683]	IRIS 313-8683	IRGC 135532	ind2	OsMYB305a	3
YEBAWYIN::IRGC 33885-1::[IRIS 313-8697]	IRIS 313-8697	IRGC 125628	ind3	OsMYB305a	1
BALASURIYA A::IRGC 66509-1::[IRIS 313-8699]	IRIS 313-8699	IRGC 126178	indx	OsMYB305a	5
DA 7::[IRIS 313-8703]	IRIS 313-8703	IRGC 124432	ind2	OsMYB305a	5
NELI::IRGC 66603-1::[IRIS 313-8713]	IRIS 313-8713	IRGC 135538	ind3	OsMYB305a	5
BAZAIL::IRGC 27526-1::[IRIS 313-8717]	IRIS 313-8717	IRGC 126184	indx	OsMYB305a	9
KUTAI PAYA::IRGC 19528-1::[IRIS 313-8723]	IRIS 313-8723	IRGC 126033	ind3	OsMYB305a	9
PULUT BARAYA::IRGC 27393-1::[IRIS 313-8725]	IRIS 313-8725	IRGC 126262	ind3	OsMYB305a	1
T 315::IRGC 54792-1::[IRIS 313-8727]	IRIS 313-8727	IRGC 126280	ind2	OsMYB305a	1
WP 36::IRGC 55278-1::[IRIS 313-8732]	IRIS 313-8732	IRGC 126092	ind1B	OsMYB305a	3
SADAJIRA 19-287::IRGC 38320-1::[IRIS 313-8737]	IRIS 313-8737	IRGC 126270	ind2	OsMYB305a	1
NIAO YAO::IRGC 5496-1::[IRIS 313-8743]	IRIS 313-8743	IRGC 126075	indx	OsMYB305a	9
HNANWA::IRGC 33118-1::[IRIS 313-8751]	IRIS 313-8751	IRGC 126209	ind3	OsMYB305a	1
TYPE 50::IRGC 74782-1::[IRIS 313-8754]	IRIS 313-8754	IRGC 126011	ind2	OsMYB305a	7
NIRGUNI::IRGC 61127-1::[IRIS 313-8757]	IRIS 313-8757	IRGC 126000	ind2	OsMYB305a	5
TIMMURAY::IRGC 67857-1::[IRIS 313-8765]	IRIS 313-8765	IRGC 126284	aro	OsMYB305a	3
ARANG::[IRIS 313-8791]	IRIS 313-8791	IRGC 117423	ind3	OsMYB305a	1
DUDH KADAR::IRGC 67707-1::[IRIS 313-8796]	IRIS 313-8796	IRGC 125607	ind2	OsMYB305a	5
KATUNG::IRGC 71536-1::[IRIS 313-8811]	IRIS 313-8811	IRGC 131940	ind3	OsMYB305a	5
RELLY::IRGC 14623-1::[IRIS 313-8812]	IRIS 313-8812	IRGC 126160	ind3	OsMYB305a	1
ARC 10497::[IRIS 313-8813]	IRIS 313-8813	IRGC 117425	aro	OsMYB305a	1
ARC 14060::IRGC 41374-1::[IRIS 313-8844]	IRIS 313-8844	IRGC 125648	ind2	OsMYB305a	3
BAIANG 6::IRGC 6129-1::[IRIS 313-8846]	IRIS 313-8846	IRGC 125668	indx	OsMYB305a	9
CHAKOL::IRGC 77226-1::[IRIS 313-8854]	IRIS 313-8854	IRGC 125696	ind2	OsMYB305a	5
PAGAIYAHAN::[IRIS 313-8880]	IRIS 313-8880	IRGC 117550	indx	OsMYB305a	9
LU MAO ZHAN::IRGC 68159-1::[IRIS 313-8889]	IRIS 313-8889	IRGC 125829	indx	OsMYB305a	5
ARC 14654::IRGC 41663-1::[IRIS 313-8900]	IRIS 313-8900	IRGC 125650	ind2	OsMYB305a	1
BPI 76 NON SENSITIVE (GREEN)::IRGC 9790-1::[IRIS 313-8903]	IRIS 313-8903	IRGC 120902	ind3	OsMYB305a	9
FAYA MOSHI::IRGC 69653-1::[IRIS 313-8909]	IRIS 313-8909	IRGC 125740	ind3	OsMYB305a	3
E 2040::IRGC 67968-1::[IRIS 313-8914]	IRIS 313-8914	IRGC 125731	indx	OsMYB305a	3
KURULUTUDU::IRGC 36304-1::[IRIS 313-8925]	IRIS 313-8925	IRGC 125813	ind2	OsMYB305a	1
MUKKALA BAZAL::IRGC 77279-1::[IRIS 313-8930]	IRIS 313-8930	IRGC 125844	ind1B	OsMYB305a	5
PATISAIL::IRGC 37562-1::[IRIS 313-8932]	IRIS 313-8932	IRGC 126079	ind3	OsMYB305a	1
ARC 18061::IRGC 47650-1::[IRIS 313-8935]	IRIS 313-8935	IRGC 127034	indx	OsMYB305a	5
FU ZAO XIAN::IRGC 63619-1::[IRIS 313-8940]	IRIS 313-8940	IRGC 125744	ind1A	OsMYB305a	1
ARC 11524::IRGC 42672-1::[IRIS 313-8946]	IRIS 313-8946	IRGC 125641	indx	OsMYB305a	3
BUCAYAB::IRGC 44357-1::[IRIS 313-8948]	IRIS 313-8948	IRGC 126974	ind3	OsMYB305a	5
RADEN KARAMUNTING::IRGC 20098-1::[IRIS 313-8956]	IRIS 313-8956	IRGC 125882	ind3	OsMYB305a	1
BAM 9::IRGC 6179-1::[IRIS 313-8957]	IRIS 313-8957	IRGC 125670	ind2	OsMYB305a	9
E DAW HAWM::IRGC 47938-1::[IRIS 313-8980]	IRIS 313-8980	IRGC 126132	ind3	OsMYB305a	1
ARC 18112::IRGC 42274-1::[IRIS 313-8982]	IRIS 313-8982	IRGC 125655	indx	OsMYB305a	3
KHAO' HAWM::IRGC 78257-1::[IRIS 313-8985]	IRIS 313-8985	IRGC 126153	ind3	OsMYB305a	5
BANIKAT::IRGC 67720-1::[IRIS 313-8988]	IRIS 313-8988	IRGC 125672	ind2	OsMYB305a	7
ARC 14064::IRGC 41377-1::[IRIS 313-8994]	IRIS 313-8994	IRGC 125649	indx	OsMYB305a	7
SRAU SENG::IRGC 30290-1::[IRIS 313-8996]	IRIS 313-8996	IRGC 126169	ind3	OsMYB305a	5
LONG KHI KRAI::IRGC 64490-1::[IRIS 313-9006]	IRIS 313-9006	IRGC 126985	ind3	OsMYB305a	5
PING SHAN TA TSWEN KU::IRGC 1563-1::[IRIS 313-9017]	IRIS 313-9017	IRGC 126988	indx	OsMYB305a	9
KAM PAI::IRGC 78245-1::[IRIS 313-9019]	IRIS 313-9019	IRGC 126152	ind3	OsMYB305a	7
LEUANG CHAIYAPHUM::IRGC 78266-1::[IRIS 313-9020]	IRIS 313-9020	IRGC 126983	ind3	OsMYB305a	5
CR 60-10::IRGC 15777-1::[IRIS 313-9023]	IRIS 313-9023	IRGC 125715	indx	OsMYB305a	1
MUTTU SAMBA::IRGC 36333-1::[IRIS 313-9039]	IRIS 313-9039	IRGC 121441	ind2	OsMYB305a	5
IR 2071-586-5-6-3::IRGC 39291-1::[IRIS 313-9044]	IRIS 313-9044	IRGC 125971	ind1B	OsMYB305a	1
BIDAPIK::IRGC 43354-1::[IRIS 313-9054]	IRIS 313-9054	IRGC 131933	ind3	OsMYB305a	5
MAE MAI LUD NI::IRGC 66065-1::[IRIS 313-9062]	IRIS 313-9062	IRGC 125831	ind3	OsMYB305a	1
PAI CHUEH CHIU LIU::IRGC 34259-1::[IRIS 313-9065]	IRIS 313-9065	IRGC 125865	ind1A	OsMYB305a	3
BHOJON KOLPO::IRGC 31727-1::[IRIS 313-9067]	IRIS 313-9067	IRGC 125681	ind2	OsMYB305a	1
KONTOL 86::IRGC 14281-1::[IRIS 313-9070]	IRIS 313-9070	IRGC 126154	ind3	OsMYB305a	5
MUTA GANJE::IRGC 26744-1::[IRIS 313-9072]	IRIS 313-9072	IRGC 125847	ind2	OsMYB305a	1
XIA ZHI BAI::IRGC 53437-1::[IRIS 313-9111]	IRIS 313-9111	IRGC 125940	ind1A	OsMYB305a	5
LEUANG YAI 344::IRGC 651-1::[IRIS 313-9112]	IRIS 313-9112	IRGC 125826	ind3	OsMYB305a	9
LEUANG 28-1-87::IRGC 874-1::[IRIS 313-9114]	IRIS 313-9114	IRGC 125822	indx	OsMYB305a	9
LEUANG YAI 29-12-2::IRGC 881-1::[IRIS 313-9115]	IRIS 313-9115	IRGC 126157	ind3	OsMYB305a	9
LEUANG YAI 2 B 72::IRGC 882-1::[IRIS 313-9116]	IRIS 313-9116	IRGC 126138	ind3	OsMYB305a	9
BAJAR KUNING PAHIT::IRGC 17186-1::[IRIS 313-9117]	IRIS 313-9117	IRGC 131931	ind3	OsMYB305a	3
LEUANG YAI 29-12-46::IRGC 24397-1::[IRIS 313-9119]	IRIS 313-9119	IRGC 125825	ind3	OsMYB305a	1
KHAO LEUANG RAI::IRGC 48168-1::[IRIS 313-9121]	IRIS 313-9121	IRGC 125802	ind2	OsMYB305a	1
DOC PHUNG D 12::IRGC 10234-1::[IRIS 313-9131]	IRIS 313-9131	IRGC 135749	ind3	OsMYB305a	7
GOJOL GORIA::IRGC 26629-1::[IRIS 313-9139]	IRIS 313-9139	IRGC 125754	ind2	OsMYB305a	5
BADAL 1163::IRGC 32796-1::[IRIS 313-9148]	IRIS 313-9148	IRGC 125664	ind2	OsMYB305a	1
DHOLA AMAN (LOWLAND AMAN)::IRGC 8341-1::[IRIS 313-9156]	IRIS 313-9156	IRGC 126200	ind2	OsMYB305a	1
THIERNO BANDE::IRGC 16009-1::[IRIS 313-9160]	IRIS 313-9160	IRGC 125922	ind3	OsMYB305a	9
KHAO MON::IRGC 60764-1::[IRIS 313-9182]	IRIS 313-9182	IRGC 125803	indx	OsMYB305a	3
TUMBA::IRGC 66681-1::[IRIS 313-9188]	IRIS 313-9188	IRGC 126288	ind3	OsMYB305a	1
CODE NO 31323::IRGC 46907-1::[IRIS 313-9190]	IRIS 313-9190	IRGC 126148	indx	OsMYB305a	5
GABAHSI RASAKI C 90::IRGC 49647-1::[IRIS 313-9197]	IRIS 313-9197	IRGC 126205	ind3	OsMYB305a	7
CHI SHENG TAO::IRGC 4606-1::[IRIS 313-9204]	IRIS 313-9204	IRGC 125704	ind1A	OsMYB305a	9
LEUANG LAI MAE PRAJAN::IRGC 71279-1::[IRIS 313-9209]	IRIS 313-9209	IRGC 126984	ind3	OsMYB305a	1
KUATEK::IRGC 14285-1::[IRIS 313-9210]	IRIS 313-9210	IRGC 131915	ind3	OsMYB305a	3
WP 65::IRGC 36526-1::[IRIS 313-9227]	IRIS 313-9227	IRGC 126013	ind1B	OsMYB305a	1
MACAN BINUNDOK::IRGC 8245-1::[IRIS 313-9243]	IRIS 313-9243	IRGC 126239	indx	OsMYB305a	7
JANDA LAOR::IRGC 48552-1::[IRIS 313-9251]	IRIS 313-9251	IRGC 126980	ind3	OsMYB305a	1
YONG JIN ZAO 3::IRGC 70441-1::[IRIS 313-9253]	IRIS 313-9253	IRGC 125946	ind1A	OsMYB305a	5
GALWAKA HANDERAN::IRGC 31381-1::[IRIS 313-9256]	IRIS 313-9256	IRGC 125746	indx	OsMYB305a	1
MAKRO::IRGC 74763-1::[IRIS 313-9258]	IRIS 313-9258	IRGC 126158	ind2	OsMYB305a	5
G 25::IRGC 45733-1::[IRIS 313-9259]	IRIS 313-9259	IRGC 126150	ind2	OsMYB305a	5
JHODI BIRUN::IRGC 31812-1::[IRIS 313-9262]	IRIS 313-9262	IRGC 125785	ind2	OsMYB305a	1
PURA BINNI::IRGC 26772-1::[IRIS 313-9271]	IRIS 313-9271	IRGC 125878	ind2	OsMYB305a	1
KHAO KAI::IRGC 78251-1::[IRIS 313-9281]	IRIS 313-9281	IRGC 125801	ind3	OsMYB305a	7
PALEPYU::IRGC 33549-1::[IRIS 313-9285]	IRIS 313-9285	IRGC 125866	indx	OsMYB305a	1
LEUANG TAWNG SOOK::IRGC 24394-1::[IRIS 313-9286]	IRIS 313-9286	IRGC 126137	ind3	OsMYB305a	1
SONAMUKHI::IRGC 46693-1::[IRIS 313-9287]	IRIS 313-9287	IRGC 126161	ind2	OsMYB305a	1
AUS 78-62::IRGC 69456-1::[IRIS 313-9294]	IRIS 313-9294	IRGC 131929	ind2	OsMYB305a	3
GAM PAI 30-12-15::IRGC 831-1::[IRIS 313-9302]	IRIS 313-9302	IRGC 125747	ind3	OsMYB305a	9
PUTEH KACA::IRGC 66614-1::[IRIS 313-9310]	IRIS 313-9310	IRGC 131946	ind3	OsMYB305a	1
ARC 10799::IRGC 12631-1::[IRIS 313-9313]	IRIS 313-9313	IRGC 125638	indx	OsMYB305a	1
VEN THAP::IRGC 56138-1::[IRIS 313-9317]	IRIS 313-9317	IRGC 125933	indx	OsMYB305a	1
SIPULUT HITAM PENDEK::IRGC 20154-1::[IRIS 313-9320]	IRIS 313-9320	IRGC 125901	ind3	OsMYB305a	1
CHIH SHEN LI::IRGC 1306-1::[IRIS 313-9324]	IRIS 313-9324	IRGC 125702	ind1A	OsMYB305a	9
SADA RUPA::IRGC 77299-1::[IRIS 313-9325]	IRIS 313-9325	IRGC 125894	ind1B	OsMYB305a	5
KERITING TINGGI::IRGC 19972-1::[IRIS 313-9329]	IRIS 313-9329	IRGC 131941	ind3	OsMYB305a	1
LUA CHAN HUONG::IRGC 16800-1::[IRIS 313-9342]	IRIS 313-9342	IRGC 126236	ind3	OsMYB305a	7
ARC 13778::IRGC 41216-1::[IRIS 313-9347]	IRIS 313-9347	IRGC 125647	indx	OsMYB305a	3
BK 26::IRGC 45197-1::[IRIS 313-9348]	IRIS 313-9348	IRGC 125684	ind2	OsMYB305a	3
PARA NELLU::IRGC 50009-1::[IRIS 313-9351]	IRIS 313-9351	IRGC 125868	ind2	OsMYB305a	1
HAM 48::IRGC 29740-1::[IRIS 313-9357]	IRIS 313-9357	IRGC 128532	ind3	OsMYB305a	3
CHANDARHAT::IRGC 25845-1::[IRIS 313-9368]	IRIS 313-9368	IRGC 121605	aus	OsMYB305a	1
WI BIR SHUN::IRGC 4602-1::[IRIS 313-9372]	IRIS 313-9372	IRGC 125937	ind1A	OsMYB305a	9
BARIK KUDI::IRGC 52807-1::[IRIS 313-9384]	IRIS 313-9384	IRGC 125674	ind2	OsMYB305a	1
KALABAIL::IRGC 25877-1::[IRIS 313-9391]	IRIS 313-9391	IRGC 125789	ind2	OsMYB305a	1
PA FADAYA::IRGC 58524-1::[IRIS 313-9402]	IRIS 313-9402	IRGC 131944	indx	OsMYB305a	7
BADUIE::IRGC 53715-1::[IRIS 313-9403]	IRIS 313-9403	IRGC 125666	ind2	OsMYB305a	1
GUMPANGAR::IRGC 71524-1::[IRIS 313-9409]	IRIS 313-9409	IRGC 131937	ind3	OsMYB305a	3
ARC 5840::IRGC 12144-1::[IRIS 313-9424]	IRIS 313-9424	IRGC 125656	indx	OsMYB305a	1
ARC 18092::IRGC 42256-1::[IRIS 313-9427]	IRIS 313-9427	IRGC 125654	indx	OsMYB305a	3
RTS 16::IRGC 8235-1::[IRIS 313-9429]	IRIS 313-9429	IRGC 126309	indx	OsMYB305a	9
GOKULGANJA::IRGC 45701-1::[IRIS 313-9433]	IRIS 313-9433	IRGC 126151	ind2	OsMYB305a	1
TSAO SHENG LI 1::IRGC 1309-1::[IRIS 313-9469]	IRIS 313-9469	IRGC 125929	ind1A	OsMYB305a	9
H 6::IRGC 157-1::[IRIS 313-9472]	IRIS 313-9472	IRGC 125756	indx	OsMYB305a	5
E 2024::IRGC 67958-1::[IRIS 313-9482]	IRIS 313-9482	IRGC 125730	ind1B	OsMYB305a	3
CHNNOR::IRGC 67485-1::[IRIS 313-9484]	IRIS 313-9484	IRGC 125706	indx	OsMYB305a	5
NCS 237::IRGC 62202-1::[IRIS 313-9492]	IRIS 313-9492	IRGC 125853	ind2	OsMYB305a	5
BINUHANGIN::IRGC 67429-1::[IRIS 313-9503]	IRIS 313-9503	IRGC 125683	indx	OsMYB305a	7
RPW 9-4 (SS 1)::IRGC 50690-1::[IRIS 313-9522]	IRIS 313-9522	IRGC 126084	indx	OsMYB305a	1
DUD KUNING::IRGC 44-1::[IRIS 313-9533]	IRIS 313-9533	IRGC 125729	ind3	OsMYB305a	9
LABRA::IRGC 74757-1::[IRIS 313-9547]	IRIS 313-9547	IRGC 125817	ind2	OsMYB305a	5
BENGALY MORIMO::IRGC 10976-1::[IRIS 313-9551]	IRIS 313-9551	IRGC 125677	ind2	OsMYB305a	5
CHUA DAU::IRGC 4785-1::[IRIS 313-9555]	IRIS 313-9555	IRGC 120914	indx	OsMYB305a	9
MULLIKURUVA::IRGC 77529-1::[IRIS 313-9557]	IRIS 313-9557	IRGC 125845	ind2	OsMYB305a	7
ARC 11857::IRGC 40972-1::[IRIS 313-9560]	IRIS 313-9560	IRGC 125643	indx	OsMYB305a	3
RP 9-4::IRGC 39735-1::[IRIS 313-9566]	IRIS 313-9566	IRGC 126004	ind1B	OsMYB305a	1
KHAO CHUAN CHOM 452::IRGC 36571-1::[IRIS 313-9567]	IRIS 313-9567	IRGC 131914	ind3	OsMYB305a	1
NX 3533::IRGC 63796-1::[IRIS 313-9570]	IRIS 313-9570	IRGC 125859	indx	OsMYB305a	3
ASU::IRGC 62154-1::[IRIS 313-9572]	IRIS 313-9572	IRGC 125658	indx	OsMYB305a	1
B 78-S81::IRGC 58415-1::[IRIS 313-9574]	IRIS 313-9574	IRGC 125662	indx	OsMYB305a	3
SADOK::IRGC 13334-1::[IRIS 313-9582]	IRIS 313-9582	IRGC 131917	ind3	OsMYB305a	7
KETAN SERANG::IRGC 14615-1::[IRIS 313-9590]	IRIS 313-9590	IRGC 125799	ind3	OsMYB305a	1
ASHI BINNI::IRGC 77216-1::[IRIS 313-9594]	IRIS 313-9594	IRGC 126131	indx	OsMYB305a	3
E LONG MAH::IRGC 47946-1::[IRIS 313-9600]	IRIS 313-9600	IRGC 126133	indx	OsMYB305a	7
HTA 22::IRGC 45827-1::[IRIS 313-9602]	IRIS 313-9602	IRGC 125765	indx	OsMYB305a	5
RPA 5929 (K 45)::IRGC 33963-1::[IRIS 313-9604]	IRIS 313-9604	IRGC 125890	indx	OsMYB305a	1
NCS 194::IRGC 51932-1::[IRIS 313-9605]	IRIS 313-9605	IRGC 125852	ind1A	OsMYB305a	7
DA 11::IRGC 6046-1::[IRIS 313-9606]	IRIS 313-9606	IRGC 124431	ind2	OsMYB305a	9
ARC 10594::IRGC 12524-1::[IRIS 313-9609]	IRIS 313-9609	IRGC 125636	indx	OsMYB305a	1
HOLDI GIRA::IRGC 31801-1::[IRIS 313-9617]	IRIS 313-9617	IRGC 126979	ind2	OsMYB305a	1
PESAGRO 102::IRGC 78703-1::[IRIS 313-9623]	IRIS 313-9623	IRGC 126001	indx	OsMYB305a	1
ARC 15873::IRGC 43250-1::[IRIS 313-9634]	IRIS 313-9634	IRGC 125653	indx	OsMYB305a	1
BONG BOI::IRGC 32094-1::[IRIS 313-9637]	IRIS 313-9637	IRGC 125689	ind3	OsMYB305a	5
TK RED 35-799::IRGC 38535-1::[IRIS 313-9682]	IRIS 313-9682	IRGC 135548	aro	OsMYB305a	3
UNGGUL::IRGC 71644-1::[IRIS 313-9694]	IRIS 313-9694	IRGC 131951	ind3	OsMYB305a	5
NAZIRA SAIL::IRGC 77284-1::[IRIS 313-9696]	IRIS 313-9696	IRGC 125850	indx	OsMYB305a	3
BOW SU SO::IRGC 78237-1::[IRIS 313-9697]	IRIS 313-9697	IRGC 125690	ind3	OsMYB305a	7
SERAUP 27::IRGC 1-1::[IRIS 313-9699]	IRIS 313-9699	IRGC 132433	ind3	OsMYB305a	9
TAITUNG WOO LI::IRGC 111-1::[IRIS 313-9705]	IRIS 313-9705	IRGC 125914	ind1A	OsMYB305a	9
MAKALIOKA::IRGC 376-1::[IRIS 313-9709]	IRIS 313-9709	IRGC 125832	ind2	OsMYB305a	9
AI ZI HUNG::IRGC 51255-1::[IRIS 313-9723]	IRIS 313-9723	IRGC 126129	ind1A	OsMYB305a	5
BA SHI ZAO::IRGC 67903-1::[IRIS 313-9730]	IRIS 313-9730	IRGC 125675	ind1A	OsMYB305a	5
MAMORIAKA::IRGC 68672-1::[IRIS 313-9732]	IRIS 313-9732	IRGC 125833	ind2	OsMYB305a	5
ROJOFOTSY::IRGC 69402-1::[IRIS 313-9740]	IRIS 313-9740	IRGC 126083	ind2	OsMYB305a	5
I KUNG PAO::IRGC 114-1::[IRIS 313-9758]	IRIS 313-9758	IRGC 125770	ind1A	OsMYB305a	9
CI 9445::IRGC 2081-1::[IRIS 313-9767]	IRIS 313-9767	IRGC 125711	indx	OsMYB305a	5
LEAD::IRGC 5805-1::[IRIS 313-9791]	IRIS 313-9791	IRGC 125821	indx	OsMYB305a	9
HD 10::IRGC 6638-1::[IRIS 313-9795]	IRIS 313-9795	IRGC 125759	ind2	OsMYB305a	9
GEANT W 7::IRGC 9620-1::[IRIS 313-9817]	IRIS 313-9817	IRGC 121342	ind2	OsMYB305a	5
CRILLO LA FRIA::IRGC 10793-1::[IRIS 313-9822]	IRIS 313-9822	IRGC 125716	ind1A	OsMYB305a	1
MOCHICA::IRGC 11070-1::[IRIS 313-9825]	IRIS 313-9825	IRGC 126159	ind2	OsMYB305a	7
PODIWEE::IRGC 11938-1::[IRIS 313-9831]	IRIS 313-9831	IRGC 125872	indx	OsMYB305a	1
RANGOON SAMBA::IRGC 11940-1::[IRIS 313-9832]	IRIS 313-9832	IRGC 125883	ind2	OsMYB305a	1
SML AWINI::IRGC 13391-1::[IRIS 313-9841]	IRIS 313-9841	IRGC 125904	indx	OsMYB305a	1
MODDAI KARUPPAN::IRGC 15465-1::[IRIS 313-9862]	IRIS 313-9862	IRGC 126139	ind2	OsMYB305a	1
SIGARDIS::IRGC 15555-1::[IRIS 313-9867]	IRIS 313-9867	IRGC 126088	ind1B	OsMYB305a	5
O. SATIVA::IRGC 17083-1::[IRIS 313-9882]	IRIS 313-9882	IRGC 125863	indx	OsMYB305a	1
QUERO ASSAN::IRGC 28860-1::[IRIS 313-9898]	IRIS 313-9898	IRGC 125880	ind3	OsMYB305a	1
CHANDINA::IRGC 36420-1::[IRIS 313-9917]	IRIS 313-9917	IRGC 125699	ind1B	OsMYB305a	7
IRI 339::IRGC 46956-1::[IRIS 313-9922]	IRIS 313-9922	IRGC 125778	ind1B	OsMYB305a	3
KN 1 B 361-1-8-6-9::IRGC 46974-1::[IRIS 313-9924]	IRIS 313-9924	IRGC 125805	indx	OsMYB305a	5
MILYANG 30::IRGC 46977-1::[IRIS 313-9925]	IRIS 313-9925	IRGC 125839	ind1B	OsMYB305a	5
TOURBE::IRGC 47066-1::[IRIS 313-9926]	IRIS 313-9926	IRGC 126162	indx	OsMYB305a	5
MEKENZIE SMALL::IRGC 49895-1::[IRIS 313-9935]	IRIS 313-9935	IRGC 126167	ind2	OsMYB305a	5
SITHAIYAN KOTTAI SAMBA::IRGC 50155-1::[IRIS 313-9936]	IRIS 313-9936	IRGC 126143	ind2	OsMYB305a	5
TIKAL 3::IRGC 50649-1::[IRIS 313-9940]	IRIS 313-9940	IRGC 125923	ind1B	OsMYB305a	1
BAMOA A 75::IRGC 51101-1::[IRIS 313-9953]	IRIS 313-9953	IRGC 125671	indx	OsMYB305a	1
CICA 9::IRGC 53079-1::[IRIS 313-9966]	IRIS 313-9966	IRGC 125713	ind1B	OsMYB305a	3
KULA KARUPPAN::IRGC 55328-1::[IRIS 313-9968]	IRIS 313-9968	IRGC 125810	indx	OsMYB305a	5
PUTTU NELLU::IRGC 55346-1::[IRIS 313-9969]	IRIS 313-9969	IRGC 126989	indx	OsMYB305a	7
RACE PERUMAL::IRGC 55347-1::[IRIS 313-9970]	IRIS 313-9970	IRGC 125881	ind2	OsMYB305a	3
SSANGDUJO::IRGC 55632-1::[IRIS 313-9976]	IRIS 313-9976	IRGC 125906	ind1A	OsMYB305a	1
SOM DIGUIME::IRGC 56751-1::[IRIS 313-9986]	IRIS 313-9986	IRGC 126168	indx	OsMYB305a	3
MELEKE::IRGC 56823-1::[IRIS 313-9989]	IRIS 313-9989	IRGC 125838	ind3	OsMYB305a	1
NS 1576::IRGC 68951-1::[IRIS 313-10032]	IRIS 313-10032	IRGC 125858	aro	OsMYB305b	7
MIN KE ZHAN::IRGC 72230-1::[IRIS 313-10191]	IRIS 313-10191	IRGC 125841	ind1A	OsMYB305b	3
ADT 12::IRGC 6254-1::[IRIS 313-10527]	IRIS 313-10527	IRGC 127107	ind2	OsMYB305b	9
KARIA::IRGC 6702-1::[IRIS 313-10545]	IRIS 313-10545	IRGC 127492	aus	OsMYB305b	9
BONG SEN::IRGC 7011-1::[IRIS 313-10554]	IRIS 313-10554	IRGC 127235	ind3	OsMYB305b	9
DB 3::IRGC 8361-1::[IRIS 313-10587]	IRIS 313-10587	IRGC 127308	aus	OsMYB305b	9
ARC 10843::IRGC 12653-1::[IRIS 313-10673]	IRIS 313-10673	IRGC 127130	aus	OsMYB305b	1
RANDAH SASAK::IRGC 13652-2::[IRIS 313-10692]	IRIS 313-10692	IRGC 132367	ind3	OsMYB305b	1
DEVARASI::IRGC 16173-1::[IRIS 313-10734]	IRIS 313-10734	IRGC 127315	aus	OsMYB305b	1
LAL SAR::IRGC 16185-1::[IRIS 313-10735]	IRIS 313-10735	IRGC 127546	aus	OsMYB305b	1
ARC 7001::IRGC 20436-1::[IRIS 313-10849]	IRIS 313-10849	IRGC 127166	aus	OsMYB305b	1
ARC 10145::IRGC 20744-1::[IRIS 313-10854]	IRIS 313-10854	IRGC 127127	aus	OsMYB305b	1
ARC 12079::IRGC 21888-1::[IRIS 313-10877]	IRIS 313-10877	IRGC 127143	aus	OsMYB305b	1
ARC 12101::IRGC 21907-1::[IRIS 313-10878]	IRIS 313-10878	IRGC 127144	aus	OsMYB305b	1
INDIA DULAR (NO ORDEM 7)::IRGC 26070-1::[IRIS 313-10969]	IRIS 313-10969	IRGC 127430	aus	OsMYB305b	1
JHUL DIGA::IRGC 26478-1::[IRIS 313-10981]	IRIS 313-10981	IRGC 127456	aus	OsMYB305b	1
BOTESWAR 2::IRGC 27536-1::[IRIS 313-11013]	IRIS 313-11013	IRGC 127236	aus	OsMYB305b	1
CHAKILA::IRGC 27540-1::[IRIS 313-11014]	IRIS 313-11014	IRGC 127253	aus	OsMYB305b	1
KACHILON::IRGC 27555-1::[IRIS 313-11016]	IRIS 313-11016	IRGC 128328	aus	OsMYB305b	5
MADISA::IRGC 27568-1::[IRIS 313-11018]	IRIS 313-11018	IRGC 127586	aus	OsMYB305b	1
BAMLA SUFFAID 320::IRGC 27776-1::[IRIS 313-11020]	IRIS 313-11020	IRGC 128236	aus	OsMYB305b	1
BASMATI SUFAID 100::IRGC 27791-1::[IRIS 313-11022]	IRIS 313-11022	IRGC 135737	aro	OsMYB305b	1
MUSHKAN 340 A::IRGC 28073-1::[IRIS 313-11029]	IRIS 313-11029	IRGC 127641	aus	OsMYB305b	1
AUS 359::IRGC 29146-2::[IRIS 313-11060]	IRIS 313-11060	IRGC 132322	aus	OsMYB305b	1
SAITA::IRGC 31618-1::[IRIS 313-11111]	IRIS 313-11111	IRGC 127778	aus	OsMYB305b	1
DHARIAL::IRGC 34034-1::[IRIS 313-11154]	IRIS 313-11154	IRGC 127318	aus	OsMYB305b	3
NATEL BORO::IRGC 34749-1::[IRIS 313-11163]	IRIS 313-11163	IRGC 127652	aus	OsMYB305b	7
BAK TULSI::IRGC 34831-1::[IRIS 313-11164]	IRIS 313-11164	IRGC 127205	aus	OsMYB305b	3
BENA JHUPI::IRGC 34850-2::[IRIS 313-11165]	IRIS 313-11165	IRGC 127993	aus	OsMYB305b	1
BHUT MURI::IRGC 34861-1::[IRIS 313-11166]	IRIS 313-11166	IRGC 127224	aus	OsMYB305b	1
KANAI BASHI::IRGC 34967-1::[IRIS 313-11169]	IRIS 313-11169	IRGC 131997	aus	OsMYB305b	5
LAL TAURA::IRGC 35017-1::[IRIS 313-11170]	IRIS 313-11170	IRGC 127547	aus	OsMYB305b	1
M 142::IRGC 35054-1::[IRIS 313-11171]	IRIS 313-11171	IRGC 127583	aus	OsMYB305b	1
SLO 19::IRGC 35157-1::[IRIS 313-11174]	IRIS 313-11174	IRGC 127817	aus	OsMYB305b	1
SONA AUS::IRGC 35160-1::[IRIS 313-11175]	IRIS 313-11175	IRGC 127821	aus	OsMYB305b	1
RUJAK DANAN::IRGC 35446-2::[IRIS 313-11178]	IRIS 313-11178	IRGC 128152	ind3	OsMYB305b	3
SIPULUIK ARANG::IRGC 35488-2::[IRIS 313-11180]	IRIS 313-11180	IRGC 128166	ind3	OsMYB305b	3
SHITTA AMAN::IRGC 37596-1::[IRIS 313-11214]	IRIS 313-11214	IRGC 127799	aus	OsMYB305b	7
BADSHABHOG 4-60::IRGC 37793-2::[IRIS 313-11218]	IRIS 313-11218	IRGC 127982	aro	OsMYB305b	1
T 3::IRGC 46760-2::[IRIS 313-11373]	IRIS 313-11373	IRGC 128177	aro	OsMYB305b	5
PISINI::IRGC 50035-2::[IRIS 313-11420]	IRIS 313-11420	IRGC 128138	ind2	OsMYB305b	5
LOCAL BHAT::IRGC 52343-1::[IRIS 313-11452]	IRIS 313-11452	IRGC 127571	aus	OsMYB305b	1
CIPPI::IRGC 52415-1::[IRIS 313-11455]	IRIS 313-11455	IRGC 128268	aus	OsMYB305b	1
SALSI::IRGC 52833-1::[IRIS 313-11462]	IRIS 313-11462	IRGC 127780	aus	OsMYB305b	1
MACAPAGAL::IRGC 52927-1::[IRIS 313-11467]	IRIS 313-11467	IRGC 128372	ind3	OsMYB305b	1
BONGEZA::IRGC 53483-1::[IRIS 313-11482]	IRIS 313-11482	IRGC 127234	aus	OsMYB305b	1
EJALI::IRGC 53500-1::[IRIS 313-11484]	IRIS 313-11484	IRGC 127357	aus	OsMYB305b	7
SIRHANTI::IRGC 53930-1::[IRIS 313-11492]	IRIS 313-11492	IRGC 127813	aus	OsMYB305b	3
PA WOON::IRGC 58656-1::[IRIS 313-11555]	IRIS 313-11555	IRGC 135578	indx	OsMYB305b	7
HALIDA::IRGC 59005-1::[IRIS 313-11564]	IRIS 313-11564	IRGC 127400	aro	OsMYB305b	5
UPRH 33::IRGC 61505-1::[IRIS 313-11617]	IRIS 313-11617	IRGC 128495	aus	OsMYB305b	3
UPRH 166::IRGC 61615-1::[IRIS 313-11619]	IRIS 313-11619	IRGC 127875	aus	OsMYB305b	7
UPRH 197::IRGC 61641-1::[IRIS 313-11620]	IRIS 313-11620	IRGC 127876	aus	OsMYB305b	7
KANGRI::IRGC 73104-1::[IRIS 313-11888]	IRIS 313-11888	IRGC 127488	aus	OsMYB305b	3
IR 2307-247-2-2-3::IRGC 77982-C1::[IRIS 313-7689]	IRIS 313-7689	IRGC 122092	ind1B	OsMYB305b	5
JAGLI BORO::IRGC 27516-2::[IRIS 313-8252]	IRIS 313-8252	IRGC 121233	aus	OsMYB305b	1
CHHOTE DHAN::[IRIS 313-8268]	IRIS 313-8268	IRGC 117446	aro	OsMYB305b	1
KOYRA::IRGC 77267-1::[IRIS 313-8283]	IRIS 313-8283	IRGC 121026	aus	OsMYB305b	5
JC 149::[IRIS 313-8385]	IRIS 313-8385	IRGC 117497	aro	OsMYB305b	9
SUFAID 246::IRGC 28303-1::[IRIS 313-8390]	IRIS 313-8390	IRGC 121128	aus	OsMYB305b	1
JABOR SAIL::IRGC 66831-1::[IRIS 313-8410]	IRIS 313-8410	IRGC 121618	aus	OsMYB305b	7
ARC 11959::IRGC 21780-1::[IRIS 313-8554]	IRIS 313-8554	IRGC 121188	aus	OsMYB305b	1
SI HAO NDURIA::IRGC 66649-1::[IRIS 313-8608]	IRIS 313-8608	IRGC 132385	ind3	OsMYB305b	1
TAK::IRGC 73124-1::[IRIS 313-8655]	IRIS 313-8655	IRGC 121582	aus	OsMYB305b	7
BASMATI 1::IRGC 27798-1::[IRIS 313-8656]	IRIS 313-8656	IRGC 126046	aro	OsMYB305b	1
LALSAITA::IRGC 43915-1::[IRIS 313-8789]	IRIS 313-8789	IRGC 121036	aus	OsMYB305b	7
KALU ILANKALAYAN::IRGC 36270-1::[IRIS 313-8968]	IRIS 313-8968	IRGC 125792	ind2	OsMYB305b	1
TJERE SUGI::IRGC 16650-1::[IRIS 313-9005]	IRIS 313-9005	IRGC 132376	ind3	OsMYB305b	1
KACIK TARAM::IRGC 35310-1::[IRIS 313-9208]	IRIS 313-9208	IRGC 126165	ind3	OsMYB305b	2
ARC 15088::IRGC 41934-1::[IRIS 313-9593]	IRIS 313-9593	IRGC 125651	indx	OsMYB305b	7
CHAWAL::IRGC 73090-1::[IRIS 313-9601]	IRIS 313-9601	IRGC 121606	aro	OsMYB305b	3
DANGAR::IRGC 76296-1::[IRIS 313-9610]	IRIS 313-9610	IRGC 120927	aus	OsMYB305b	5
WANGA BARUGULU::IRGC 52261-1::[IRIS 313-9611]	IRIS 313-9611	IRGC 125935	ind2	OsMYB305b	1
PODI HEENATI::IRGC 36345-1::[IRIS 313-9636]	IRIS 313-9636	IRGC 121473	aus	OsMYB305b	1
HODARAWALA::IRGC 67631-1::[IRIS 313-10020]	IRIS 313-10020	IRGC 120968	aus	OsMYB305c	5
RIZ TYPE SORGHO::IRGC 69015-1::[IRIS 313-10035]	IRIS 313-10035	IRGC 125887	ind2	OsMYB305c	7
N 22::IRGC 46459-1::[IRIS 313-10150]	IRIS 313-10150	IRGC 126249	aus	OsMYB305c	7
CUYAMEL 3820::IRGC 116975-1::[IRIS 313-10263]	IRIS 313-10263	IRGC 125961	indx	OsMYB305c	7
BANDANG PUTIH 680::IRGC 6133-2::[IRIS 313-10525]	IRIS 313-10525	IRGC 132246	ind3	OsMYB305c	9
D 204-1::IRGC 6445-1::[IRIS 313-10534]	IRIS 313-10534	IRGC 127290	aus	OsMYB305c	9
DODGUI::IRGC 6666-1::[IRIS 313-10543]	IRIS 313-10543	IRGC 128281	aus	OsMYB305c	9
RATUA 81::IRGC 6829-1::[IRIS 313-10549]	IRIS 313-10549	IRGC 132039	aus	OsMYB305c	9
DJ 69::IRGC 8482-1::[IRIS 313-10592]	IRIS 313-10592	IRGC 127324	aus	OsMYB305c	9
DJ 47::IRGC 8497-1::[IRIS 313-10593]	IRIS 313-10593	IRGC 127323	aus	OsMYB305c	9
DL 5::IRGC 8593-1::[IRIS 313-10595]	IRIS 313-10595	IRGC 127327	aus	OsMYB305c	9
DD 126::IRGC 8667-1::[IRIS 313-10598]	IRIS 313-10598	IRGC 128273	aus	OsMYB305c	9
UCP 41::IRGC 8742-1::[IRIS 313-10600]	IRIS 313-10600	IRGC 128493	aus	OsMYB305c	9
DM 49::IRGC 8775-1::[IRIS 313-10602]	IRIS 313-10602	IRGC 127329	aus	OsMYB305c	9
UCP 122::IRGC 8794-1::[IRIS 313-10603]	IRIS 313-10603	IRGC 127871	aus	OsMYB305c	9
DV 2::IRGC 8806-1::[IRIS 313-10604]	IRIS 313-10604	IRGC 127347	aus	OsMYB305c	9
DV 86::IRGC 8840-1::[IRIS 313-10605]	IRIS 313-10605	IRGC 127348	aus	OsMYB305c	9
DV 110::IRGC 8855-1::[IRIS 313-10606]	IRIS 313-10606	IRGC 127346	aus	OsMYB305c	9
T 21::IRGC 8892-1::[IRIS 313-10608]	IRIS 313-10608	IRGC 127832	aus	OsMYB305c	9
SIDALI::IRGC 9567-1::[IRIS 313-10623]	IRIS 313-10623	IRGC 127804	aus	OsMYB305c	1
ARC 10296::IRGC 12421-2::[IRIS 313-10670]	IRIS 313-10670	IRGC 132317	aro	OsMYB305c	1
KARUTHA SEENATI::IRGC 15515-2::[IRIS 313-10718]	IRIS 313-10718	IRGC 128073	aus	OsMYB305c	1
ERNEST::IRGC 15884-2::[IRIS 313-10725]	IRIS 313-10725	IRGC 128518	indx	OsMYB305c	1
RERM BILASH::IRGC 16273-2::[IRIS 313-10736]	IRIS 313-10736	IRGC 128149	aus	OsMYB305c	1
GHAIYA::IRGC 16286-1::[IRIS 313-10737]	IRIS 313-10737	IRGC 128297	aus	OsMYB305c	1
KETAN NARIS::IRGC 17925-2::[IRIS 313-10782]	IRIS 313-10782	IRGC 128078	ind3	OsMYB305c	1
UNGGAS::IRGC 19176-2::[IRIS 313-10822]	IRIS 313-10822	IRGC 128199	ind3	OsMYB305c	1
ARC 5756::IRGC 20220-2::[IRIS 313-10845]	IRIS 313-10845	IRGC 132418	aus	OsMYB305c	1
ARC 7336::IRGC 20606-1::[IRIS 313-10852]	IRIS 313-10852	IRGC 127169	aus	OsMYB305c	1
ARC 11276::IRGC 21278-1::[IRIS 313-10861]	IRIS 313-10861	IRGC 127134	aus	OsMYB305c	1
ARC 11751::IRGC 21614-1::[IRIS 313-10869]	IRIS 313-10869	IRGC 127138	aus	OsMYB305c	1
ARC 11777::IRGC 21639-1::[IRIS 313-10871]	IRIS 313-10871	IRGC 127139	aus	OsMYB305c	1
ARC 12021::IRGC 21837-1::[IRIS 313-10875]	IRIS 313-10875	IRGC 127141	aus	OsMYB305c	1
ARC 12067::IRGC 21881-1::[IRIS 313-10876]	IRIS 313-10876	IRGC 127142	aus	OsMYB305c	1
ARC 12433::IRGC 22064-1::[IRIS 313-10882]	IRIS 313-10882	IRGC 127146	aus	OsMYB305c	5
ARC 12867::IRGC 22401-1::[IRIS 313-10891]	IRIS 313-10891	IRGC 127148	aus	OsMYB305c	1
ARC 12920::IRGC 22450-1::[IRIS 313-10892]	IRIS 313-10892	IRGC 127149	aus	OsMYB305c	1
KAMULI::IRGC 23928-1::[IRIS 313-10925]	IRIS 313-10925	IRGC 127485	aus	OsMYB305c	1
SUGA PANKHA::IRGC 24054-1::[IRIS 313-10927]	IRIS 313-10927	IRGC 127828	aus	OsMYB305c	1
PULUT WAJIT::IRGC 24624-1::[IRIS 313-10937]	IRIS 313-10937	IRGC 135788	ind3	OsMYB305c	1
KATAKCHIKON::IRGC 25880-1::[IRIS 313-10963]	IRIS 313-10963	IRGC 127497	aus	OsMYB305c	1
TILOKCHAN (SONABETHI)::IRGC 25927-1::[IRIS 313-10965]	IRIS 313-10965	IRGC 127859	aus	OsMYB305c	1
HANPA::IRGC 27547-2::[IRIS 313-11015]	IRIS 313-11015	IRGC 128050	aus	OsMYB305c	1
LOROI::IRGC 27567-1::[IRIS 313-11017]	IRIS 313-11017	IRGC 128369	aus	OsMYB305c	1
PORANG::IRGC 27577-1::[IRIS 313-11019]	IRIS 313-11019	IRGC 128436	aus	OsMYB305c	1
BASMATI SURKH 161::IRGC 27797-1::[IRIS 313-11023]	IRIS 313-11023	IRGC 127214	aro	OsMYB305c	1
BEGMI 135::IRGC 27845-1::[IRIS 313-11024]	IRIS 313-11024	IRGC 127217	aus	OsMYB305c	1
HANSRAJ::IRGC 27936-2::[IRIS 313-11026]	IRIS 313-11026	IRGC 132336	aro	OsMYB305c	1
JHONA 101::IRGC 27976-1::[IRIS 313-11027]	IRIS 313-11027	IRGC 127454	aus	OsMYB305c	7
PALAM PURI BAS 137::IRGC 28084-1::[IRIS 313-11032]	IRIS 313-11032	IRGC 127710	aro	OsMYB305c	5
SANTHI 206::IRGC 28215-1::[IRIS 313-11034]	IRIS 313-11034	IRGC 127786	aus	OsMYB305c	1
34::IRGC 28371-2::[IRIS 313-11036]	IRIS 313-11036	IRGC 127919	aus	OsMYB305c	1
421::IRGC 28458-1::[IRIS 313-11037]	IRIS 313-11037	IRGC 128211	aus	OsMYB305c	1
AUS 171::IRGC 29004-1::[IRIS 313-11048]	IRIS 313-11048	IRGC 127178	aus	OsMYB305c	1
AUS 219::IRGC 29031-1::[IRIS 313-11049]	IRIS 313-11049	IRGC 127179	aus	OsMYB305c	1
AUS 233::IRGC 29036-1::[IRIS 313-11050]	IRIS 313-11050	IRGC 127180	aus	OsMYB305c	1
AUS 242::IRGC 29040-1::[IRIS 313-11051]	IRIS 313-11051	IRGC 127181	aus	OsMYB305c	1
AUS 282::IRGC 29072-1::[IRIS 313-11053]	IRIS 313-11053	IRGC 127183	aus	OsMYB305c	1
AUS 295::IRGC 29083-1::[IRIS 313-11054]	IRIS 313-11054	IRGC 127184	aus	OsMYB305c	1
AUS 301::IRGC 29089-1::[IRIS 313-11056]	IRIS 313-11056	IRGC 127186	aus	OsMYB305c	1
AUS 308::IRGC 29096-1::[IRIS 313-11057]	IRIS 313-11057	IRGC 127187	aus	OsMYB305c	1
AUS 329::IRGC 29116-1::[IRIS 313-11058]	IRIS 313-11058	IRGC 127188	aus	OsMYB305c	1
AUS 344::IRGC 29131-1::[IRIS 313-11059]	IRIS 313-11059	IRGC 127189	aus	OsMYB305c	1
BORO 70-2::IRGC 29283-1::[IRIS 313-11063]	IRIS 313-11063	IRGC 135741	aus	OsMYB305c	1
BORO 275::IRGC 29294-2::[IRIS 313-11064]	IRIS 313-11064	IRGC 132306	aus	OsMYB305c	1
BORO 394::IRGC 29297-2::[IRIS 313-11065]	IRIS 313-11065	IRGC 132326	aus	OsMYB305c	1
KALIBORO 600::IRGC 29367-1::[IRIS 313-11067]	IRIS 313-11067	IRGC 127481	aus	OsMYB305c	1
SRAU THMOR::IRGC 29904-1::[IRIS 313-11089]	IRIS 313-11089	IRGC 127824	ind3	OsMYB305c	1
HIJOL DIGA::IRGC 31655-1::[IRIS 313-11112]	IRIS 313-11112	IRGC 128308	aus	OsMYB305c	1
BAZAIL 975::IRGC 32816-2::[IRIS 313-11123]	IRIS 313-11123	IRGC 127990	aus	OsMYB305c	1
RANI BHOG::IRGC 35109-1::[IRIS 313-11172]	IRIS 313-11172	IRGC 127762	aus	OsMYB305c	1
SADA AUS::IRGC 35117-1::[IRIS 313-11173]	IRIS 313-11173	IRGC 127776	aus	OsMYB305c	1
SI OMPAN LAMA::IRGC 35481-1::[IRIS 313-11179]	IRIS 313-11179	IRGC 127810	ind3	OsMYB305c	1
RANRUWAN::IRGC 36360-1::[IRIS 313-11191]	IRIS 313-11191	IRGC 127763	aus	OsMYB305c	1
ARC 14150::IRGC 41435-2::[IRIS 313-11265]	IRIS 313-11265	IRGC 132242	aus	OsMYB305c	2
ARC 14756::IRGC 41736-1::[IRIS 313-11272]	IRIS 313-11272	IRGC 127153	aus	OsMYB305c	1
ARC 14975::IRGC 41848-1::[IRIS 313-11275]	IRIS 313-11275	IRGC 127156	indx	OsMYB305c	2
ARC 15129::IRGC 41938-1::[IRIS 313-11277]	IRIS 313-11277	IRGC 127157	aus	OsMYB305c	1
ARC 18325::IRGC 42399-1::[IRIS 313-11286]	IRIS 313-11286	IRGC 135736	indx	OsMYB305c	1
ARC 18578::IRGC 42459-2::[IRIS 313-11289]	IRIS 313-11289	IRGC 127971	aro	OsMYB305c	1
ARC 7425::IRGC 42538-1::[IRIS 313-11291]	IRIS 313-11291	IRGC 127170	aus	OsMYB305c	2
ARC 13544::IRGC 42743-1::[IRIS 313-11298]	IRIS 313-11298	IRGC 127152	aus	OsMYB305c	3
ARC 14899::IRGC 43016-1::[IRIS 313-11302]	IRIS 313-11302	IRGC 127154	indx	OsMYB305c	3
JHORA::IRGC 43862-1::[IRIS 313-11323]	IRIS 313-11323	IRGC 127455	aus	OsMYB305c	3
SATHI::IRGC 46659-1::[IRIS 313-11371]	IRIS 313-11371	IRGC 127788	aus	OsMYB305c	1
W 398::IRGC 46787-1::[IRIS 313-11374]	IRIS 313-11374	IRGC 127889	aus	OsMYB305c	3
MOTANGA::IRGC 49242-2::[IRIS 313-11401]	IRIS 313-11401	IRGC 128113	aro	OsMYB305c	5
KALAR KAR::IRGC 49737-2::[IRIS 313-11413]	IRIS 313-11413	IRGC 132420	aus	OsMYB305c	5
BARI SUTAR::IRGC 52410-1::[IRIS 313-11454]	IRIS 313-11454	IRGC 127211	aus	OsMYB305c	5
KOLAMBA::IRGC 52456-1::[IRIS 313-11456]	IRIS 313-11456	IRGC 127528	aus	OsMYB305c	1
KARAHANI::IRGC 52664-1::[IRIS 313-11458]	IRIS 313-11458	IRGC 128333	aus	OsMYB305c	1
KALIPINCH::IRGC 53271-1::[IRIS 313-11476]	IRIS 313-11476	IRGC 128329	aus	OsMYB305c	1
KANPURI::IRGC 53278-1::[IRIS 313-11477]	IRIS 313-11477	IRGC 127489	aus	OsMYB305c	3
BOTESHSHORE::IRGC 53484-1::[IRIS 313-11483]	IRIS 313-11483	IRGC 128244	aus	OsMYB305c	1
KALU T 139::IRGC 53670-1::[IRIS 313-11489]	IRIS 313-11489	IRGC 127482	aus	OsMYB305c	5
GORIA::IRGC 58736-1::[IRIS 313-11557]	IRIS 313-11557	IRGC 127390	aus	OsMYB305c	4
RATO BASMATI::IRGC 59205-1::[IRIS 313-11567]	IRIS 313-11567	IRGC 127766	aro	OsMYB305c	5
BHAINSA MUNDARIYA::IRGC 60893-1::[IRIS 313-11596]	IRIS 313-11596	IRGC 127221	indx	OsMYB305c	5
MALCHI::IRGC 61004-1::[IRIS 313-11602]	IRIS 313-11602	IRGC 127597	aus	OsMYB305c	3
PANDRI PAREWA::IRGC 61030-1::[IRIS 313-11603]	IRIS 313-11603	IRGC 128425	aus	OsMYB305c	5
SUGARKAND::IRGC 61059-1::[IRIS 313-11604]	IRIS 313-11604	IRGC 127829	aus	OsMYB305c	5
UPRH 58::IRGC 61525-1::[IRIS 313-11618]	IRIS 313-11618	IRGC 127879	aus	OsMYB305c	5
CHOBO::IRGC 61930-1::[IRIS 313-11625]	IRIS 313-11625	IRGC 127281	aro	OsMYB305c	3
LATIJHABAR::IRGC 61991-1::[IRIS 313-11629]	IRIS 313-11629	IRGC 127554	aus	OsMYB305c	5
NCS 271 A::IRGC 62216-1::[IRIS 313-11636]	IRIS 313-11636	IRGC 127654	aus	OsMYB305c	5
NCS 745::IRGC 62466-1::[IRIS 313-11644]	IRIS 313-11644	IRGC 127663	ind2	OsMYB305c	5
NCS 830::IRGC 62518-1::[IRIS 313-11648]	IRIS 313-11648	IRGC 127667	ind2	OsMYB305c	5
TAIPEI 167::IRGC 65371-1::[IRIS 313-11698]	IRIS 313-11698	IRGC 128479	aro	OsMYB305c	5
CHUNDI::IRGC 67486-1::[IRIS 313-11737]	IRIS 313-11737	IRGC 127283	aus	OsMYB305c	3
KALIBAJARI::IRGC 67718-1::[IRIS 313-11742]	IRIS 313-11742	IRGC 127480	aus	OsMYB305c	1
TANDAKAY FINGO::IRGC 69793-1::[IRIS 313-11787]	IRIS 313-11787	IRGC 127845	ind2	OsMYB305c	7
R 762::IRGC 70531-1::[IRIS 313-11808]	IRIS 313-11808	IRGC 128444	indx	OsMYB305c	1
MHARAKA::IRGC 70612-1::[IRIS 313-11809]	IRIS 313-11809	IRGC 128387	aus	OsMYB305c	7
HANSRAJ::IRGC 70836-1::[IRIS 313-11825]	IRIS 313-11825	IRGC 135753	aro	OsMYB305c	7
NIAW NAHK KRAD::IRGC 71352-1::[IRIS 313-11840]	IRIS 313-11840	IRGC 132412	ind3	OsMYB305c	3
MURGI BRINJ::IRGC 73109-1::[IRIS 313-11889]	IRIS 313-11889	IRGC 127639	indx	OsMYB305c	3
ESCONDE CACHO::IRGC 74305-1::[IRIS 313-11912]	IRIS 313-11912	IRGC 127361	ind3	OsMYB305c	3
IB 11::IRGC 74420-2::[IRIS 313-11914]	IRIS 313-11914	IRGC 132252	ind2	OsMYB305c	5
BUTNAPAR::IRGC 74734-1::[IRIS 313-11917]	IRIS 313-11917	IRGC 127241	aus	OsMYB305c	9
GNASSOUMADOUGOU::IRGC 75595-1::[IRIS 313-11938]	IRIS 313-11938	IRGC 131988	indx	OsMYB305c	7
KARANGI::IRGC 77128-1::[IRIS 313-11963]	IRIS 313-11963	IRGC 127491	aus	OsMYB305c	3
PORASHI::IRGC 78397-1::[IRIS 313-11982]	IRIS 313-11982	IRGC 127739	aus	OsMYB305c	3
LAL MOTI::IRGC 82168-1::[IRIS 313-12055]	IRIS 313-12055	IRGC 127545	aus	OsMYB305c	5
KARUEL::IRGC 83792-1::[IRIS 313-12093]	IRIS 313-12093	IRGC 128334	indx	OsMYB305c	5
MANSARA DHAN::IRGC 86940-1::[IRIS 313-12139]	IRIS 313-12139	IRGC 127604	aus	OsMYB305c	5
VARY GONY::IRGC 97308-2::[IRIS 313-12284]	IRIS 313-12284	IRGC 128200	ind2	OsMYB305c	3
BHADOIA 303::IRGC 6588-1::[IRIS 313-8321]	IRIS 313-8321	IRGC 120894	aus	OsMYB305c	9
JC 1::[IRIS 313-8326]	IRIS 313-8326	IRGC 117494	aro	OsMYB305c	9
KURULU WEE (WHITE)::IRGC 66518-1::[IRIS 313-8342]	IRIS 313-8342	IRGC 121029	aus	OsMYB305c	7
KHARSU 80::IRGC 28016-1::[IRIS 313-8398]	IRIS 313-8398	IRGC 121022	aus	OsMYB305c	1
AUS 439::IRGC 29221-1::[IRIS 313-8641]	IRIS 313-8641	IRGC 120876	aus	OsMYB305c	1
ARC 13829::[IRIS 313-8712]	IRIS 313-8712	IRGC 117426	aro	OsMYB305c	1
HOLOI BASH (SOLOI BASH)::IRGC 64778-1::[IRIS 313-8721]	IRIS 313-8721	IRGC 120969	aus	OsMYB305c	5
SIMET 2::IRGC 25734-1::[IRIS 313-8833]	IRIS 313-8833	IRGC 126142	ind3	OsMYB305c	1
NOROI::IRGC 31611-1::[IRIS 313-8864]	IRIS 313-8864	IRGC 121069	aus	OsMYB305c	1
KUTTA::IRGC 52184-1::[IRIS 313-8924]	IRIS 313-8924	IRGC 125815	ind2	OsMYB305c	5
BATHURI::IRGC 25838-1::[IRIS 313-8963]	IRIS 313-8963	IRGC 120887	aus	OsMYB305c	1
AUS 177::IRGC 29009-1::[IRIS 313-9066]	IRIS 313-9066	IRGC 125659	ind1B	OsMYB305c	1
TAK SUFAID::IRGC 73127-1::[IRIS 313-9283]	IRIS 313-9283	IRGC 121134	aus	OsMYB305c	3
NCS 964 C::IRGC 62604-1::[IRIS 313-9400]	IRIS 313-9400	IRGC 125854	indx	OsMYB305c	5
JAMBALI::IRGC 73101-1::[IRIS 313-9449]	IRIS 313-9449	IRGC 120996	aus	OsMYB305c	3
KARANTABA 1::IRGC 15924-1::[IRIS 313-9461]	IRIS 313-9461	IRGC 125795	ind3	OsMYB305c	1
KALIA::IRGC 34699-1::[IRIS 313-9626]	IRIS 313-9626	IRGC 121005	aus	OsMYB305c	1
SOLOMON RED RICE::IRGC 50950-1::[IRIS 313-9944]	IRIS 313-9944	IRGC 126312	indx	OsMYB305c	3

## Sheet: Table S6
Table S6 List of the varieties used for geographical distribution analysis
Variety	IRIS ID	Accession	Country	Haplotype
KARTIKHAMA::IRGC 37149-2::[IRIS 313-11204]	IRIS 313-11204	IRGC 128072	Bangladesh	OsMYB305a
KAZALSAIL::IRGC 37161-2::[IRIS 313-11205]	IRIS 313-11205	IRGC 128075	Bangladesh	OsMYB305a
KADAMSAIL::IRGC 37468-2::[IRIS 313-11211]	IRIS 313-11211	IRGC 128063	Bangladesh	OsMYB305a
KALOBONA::IRGC 37478-2::[IRIS 313-11212]	IRIS 313-11212	IRGC 132309	Bangladesh	OsMYB305a
PATNAI 31-679::IRGC 38149-2::[IRIS 313-11224]	IRIS 313-11224	IRGC 128130	Bangladesh	OsMYB305a
BR 51-115-4::IRGC 43999-1::[IRIS 313-11326]	IRIS 313-11326	IRGC 127237	Bangladesh	OsMYB305a
VUOTTA SAIL::IRGC 77306-1::[IRIS 313-11964]	IRIS 313-11964	IRGC 127888	Bangladesh	OsMYB305a
PUILLIPINA KATARI::IRGC 77293-1::[IRIS 313-8509]	IRIS 313-8509	IRGC 126261	Bangladesh	OsMYB305a
DA 7::[IRIS 313-8703]	IRIS 313-8703	IRGC 124432	Bangladesh	OsMYB305a
CHAKOL::IRGC 77226-1::[IRIS 313-8854]	IRIS 313-8854	IRGC 125696	Bangladesh	OsMYB305a
MUKKALA BAZAL::IRGC 77279-1::[IRIS 313-8930]	IRIS 313-8930	IRGC 125844	Bangladesh	OsMYB305a
GOJOL GORIA::IRGC 26629-1::[IRIS 313-9139]	IRIS 313-9139	IRGC 125754	Bangladesh	OsMYB305a
SADA RUPA::IRGC 77299-1::[IRIS 313-9325]	IRIS 313-9325	IRGC 125894	Bangladesh	OsMYB305a
PAIRJAT::IRGC 37252-2::[IRIS 313-11207]	IRIS 313-11207	IRGC 128126	Bangladesh	OsMYB305a
PARIJAT::IRGC 37272-2::[IRIS 313-11208]	IRIS 313-11208	IRGC 128129	Bangladesh	OsMYB305a
VADAI::IRGC 37341-1::[IRIS 313-11209]	IRIS 313-11209	IRGC 135806	Bangladesh	OsMYB305a
SUITE JORA::IRGC 49257-2::[IRIS 313-11402]	IRIS 313-11402	IRGC 128174	Bangladesh	OsMYB305a
AMON 4::IRGC 49375-2::[IRIS 313-11404]	IRIS 313-11404	IRGC 127925	Bangladesh	OsMYB305a
KABERI::IRGC 66801-1::[IRIS 313-11722]	IRIS 313-11722	IRGC 128327	Bangladesh	OsMYB305a
IRRIBINI::IRGC 49094-1::[IRIS 313-8437]	IRIS 313-8437	IRGC 126215	Bangladesh	OsMYB305a
JOTA BITCHI 1::IRGC 77253-1::[IRIS 313-8683]	IRIS 313-8683	IRGC 135532	Bangladesh	OsMYB305a
ASHI BINNI::IRGC 77216-1::[IRIS 313-9594]	IRIS 313-9594	IRGC 126131	Bangladesh	OsMYB305a
TK RED 35-799::IRGC 38535-1::[IRIS 313-9682]	IRIS 313-9682	IRGC 135548	Bangladesh	OsMYB305a
NAZIRA SAIL::IRGC 77284-1::[IRIS 313-9696]	IRIS 313-9696	IRGC 125850	Bangladesh	OsMYB305a
GOCHIAGARI::IRGC 37086-2::[IRIS 313-11203]	IRIS 313-11203	IRGC 128044	Bangladesh	OsMYB305a
CHITRAJ 14-134::IRGC 37837-2::[IRIS 313-11220]	IRIS 313-11220	IRGC 128015	Bangladesh	OsMYB305a
OVAL RED 29 B 601::IRGC 38130-2::[IRIS 313-11223]	IRIS 313-11223	IRGC 128122	Bangladesh	OsMYB305a
BADAL::IRGC 26290-2::[IRIS 313-10971]	IRIS 313-10971	IRGC 127981	Bangladesh	OsMYB305a
KAMRANGA::IRGC 26373-2::[IRIS 313-10974]	IRIS 313-10974	IRGC 128070	Bangladesh	OsMYB305a
MATI CHAL::IRGC 26399-2::[IRIS 313-10977]	IRIS 313-10977	IRGC 128107	Bangladesh	OsMYB305a
DUDHSAR::IRGC 26458-1::[IRIS 313-10980]	IRIS 313-10980	IRGC 127344	Bangladesh	OsMYB305a
LUDI GOCHYA::IRGC 26504-2::[IRIS 313-10982]	IRIS 313-10982	IRGC 128100	Bangladesh	OsMYB305a
BOROJYOT::IRGC 26578-2::[IRIS 313-10983]	IRIS 313-10983	IRGC 128000	Bangladesh	OsMYB305a
DUDHSAR::IRGC 26609-2::[IRIS 313-10984]	IRIS 313-10984	IRGC 128034	Bangladesh	OsMYB305a
GOBOL SAIL (BALAM)::IRGC 26624-2::[IRIS 313-10985]	IRIS 313-10985	IRGC 132424	Bangladesh	OsMYB305a
HALDI JAON::IRGC 26638-2::[IRIS 313-10986]	IRIS 313-10986	IRGC 128048	Bangladesh	OsMYB305a
AUS 84::IRGC 28947-2::[IRIS 313-11047]	IRIS 313-11047	IRGC 127977	Bangladesh	OsMYB305a
AUS 278::IRGC 29068-1::[IRIS 313-11052]	IRIS 313-11052	IRGC 127182	Bangladesh	OsMYB305a
AUS 449::IRGC 29230-1::[IRIS 313-11061]	IRIS 313-11061	IRGC 127190	Bangladesh	OsMYB305a
BEGUNBICHI 33::IRGC 29260-1::[IRIS 313-11062]	IRIS 313-11062	IRGC 127218	Bangladesh	OsMYB305a
GASMAL 339::IRGC 29333-1::[IRIS 313-11066]	IRIS 313-11066	IRGC 127381	Bangladesh	OsMYB305a
PANKAIT 31::IRGC 29377-1::[IRIS 313-11068]	IRIS 313-11068	IRGC 128426	Bangladesh	OsMYB305a
TUPA 15-3::IRGC 29416-2::[IRIS 313-11069]	IRIS 313-11069	IRGC 128197	Bangladesh	OsMYB305a
TUPA::IRGC 29432-1::[IRIS 313-11070]	IRIS 313-11070	IRGC 127239	Bangladesh	OsMYB305a
KAL SHULI::IRGC 31665-2::[IRIS 313-11113]	IRIS 313-11113	IRGC 128069	Bangladesh	OsMYB305a
BIRUI SAIL::IRGC 31745-2::[IRIS 313-11114]	IRIS 313-11114	IRGC 132305	Bangladesh	OsMYB305a
BLACK 28-564::IRGC 37815-2::[IRIS 313-11219]	IRIS 313-11219	IRGC 127998	Bangladesh	OsMYB305a
CYLINDRICAL 30-605::IRGC 37845-2::[IRIS 313-11221]	IRIS 313-11221	IRGC 128022	Bangladesh	OsMYB305a
DUDHSWAR 15-157::IRGC 37967-2::[IRIS 313-11222]	IRIS 313-11222	IRGC 132308	Bangladesh	OsMYB305a
SADAJIRA (DEEP STRAW) 16-194::IRGC 38251-2::[IRIS 313-11225]	IRIS 313-11225	IRGC 132265	Bangladesh	OsMYB305a
SADAJIRA 19-258::IRGC 38293-2::[IRIS 313-11226]	IRIS 313-11226	IRGC 128153	Bangladesh	OsMYB305a
SADAJIRA 19-317::IRGC 38344-2::[IRIS 313-11227]	IRIS 313-11227	IRGC 128154	Bangladesh	OsMYB305a
SADAJIRA 19-339::IRGC 38361-2::[IRIS 313-11228]	IRIS 313-11228	IRGC 128155	Bangladesh	OsMYB305a
STRAW 23-428::IRGC 38416-2::[IRIS 313-11229]	IRIS 313-11229	IRGC 128171	Bangladesh	OsMYB305a
STRAW 23-438::IRGC 38426-2::[IRIS 313-11230]	IRIS 313-11230	IRGC 128172	Bangladesh	OsMYB305a
STRAW 23-471::IRGC 38456-1::[IRIS 313-11231]	IRIS 313-11231	IRGC 135799	Bangladesh	OsMYB305a
BR 116-3B-53::IRGC 39559-2::[IRIS 313-11241]	IRIS 313-11241	IRGC 128001	Bangladesh	OsMYB305a
GANDHISAIL::IRGC 43826-2::[IRIS 313-11321]	IRIS 313-11321	IRGC 128043	Bangladesh	OsMYB305a
SADAJIRA 19-287::IRGC 38320-1::[IRIS 313-8737]	IRIS 313-8737	IRGC 126270	Bangladesh	OsMYB305a
PATISAIL::IRGC 37562-1::[IRIS 313-8932]	IRIS 313-8932	IRGC 126079	Bangladesh	OsMYB305a
BHOJON KOLPO::IRGC 31727-1::[IRIS 313-9067]	IRIS 313-9067	IRGC 125681	Bangladesh	OsMYB305a
MUTA GANJE::IRGC 26744-1::[IRIS 313-9072]	IRIS 313-9072	IRGC 125847	Bangladesh	OsMYB305a
BADAL 1163::IRGC 32796-1::[IRIS 313-9148]	IRIS 313-9148	IRGC 125664	Bangladesh	OsMYB305a
DHOLA AMAN (LOWLAND AMAN)::IRGC 8341-1::[IRIS 313-9156]	IRIS 313-9156	IRGC 126200	Bangladesh	OsMYB305a
JHODI BIRUN::IRGC 31812-1::[IRIS 313-9262]	IRIS 313-9262	IRGC 125785	Bangladesh	OsMYB305a
PURA BINNI::IRGC 26772-1::[IRIS 313-9271]	IRIS 313-9271	IRGC 125878	Bangladesh	OsMYB305a
CHANDARHAT::IRGC 25845-1::[IRIS 313-9368]	IRIS 313-9368	IRGC 121605	Bangladesh	OsMYB305a
KALABAIL::IRGC 25877-1::[IRIS 313-9391]	IRIS 313-9391	IRGC 125789	Bangladesh	OsMYB305a
HOLDI GIRA::IRGC 31801-1::[IRIS 313-9617]	IRIS 313-9617	IRGC 126979	Bangladesh	OsMYB305a
SHANGYIPA::IRGC 64928-1::[IRIS 313-11691]	IRIS 313-11691	IRGC 128467	Bhutan	OsMYB305a
CHHOTI MASHINO::IRGC 67830-1::[IRIS 313-11743]	IRIS 313-11743	IRGC 127272	Bhutan	OsMYB305a
YADU BARA::IRGC 86912-1::[IRIS 313-12138]	IRIS 313-12138	IRGC 127896	Bhutan	OsMYB305a
91-382::IRGC 63464-1::[IRIS 313-11661]	IRIS 313-11661	IRGC 131960	Bhutan	OsMYB305a
TIMMURAY::IRGC 67857-1::[IRIS 313-8765]	IRIS 313-8765	IRGC 126284	Bhutan	OsMYB305a
GURULEY::IRGC 32441-1::[IRIS 313-11120]	IRIS 313-11120	IRGC 127396	Bhutan	OsMYB305a
DAGPA MRAS::IRGC 62166-1::[IRIS 313-8486]	IRIS 313-8486	IRGC 127043	Bhutan	OsMYB305a
BALINGMI::IRGC 62156-1::[IRIS 313-8637]	IRIS 313-8637	IRGC 126179	Bhutan	OsMYB305a
ASU::IRGC 62154-1::[IRIS 313-9572]	IRIS 313-9572	IRGC 125658	Bhutan	OsMYB305a
TAMBAS JANGKOK::IRGC 78724-1::[IRIS 313-11989]	IRIS 313-11989	IRGC 132416	Brunei Darussalam	OsMYB305a
B 78-S81::IRGC 58415-1::[IRIS 313-9574]	IRIS 313-9574	IRGC 125662	Brunei Darussalam	OsMYB305a
KONG KHSACH BANG KATT::IRGC 75350-1::[IRIS 313-11935]	IRIS 313-11935	IRGC 132006	Cambodia	OsMYB305a
KAUN TREI::IRGC 79194-1::[IRIS 313-11999]	IRIS 313-11999	IRGC 132281	Cambodia	OsMYB305a
CHAN LEUY::IRGC 81223-1::[IRIS 313-12036]	IRIS 313-12036	IRGC 132277	Cambodia	OsMYB305a
KHMAO KDET::IRGC 81278-1::[IRIS 313-12037]	IRIS 313-12037	IRGC 132404	Cambodia	OsMYB305a
MUOY KUM::IRGC 81314-1::[IRIS 313-12038]	IRIS 313-12038	IRGC 135571	Cambodia	OsMYB305a
NEANG AN::IRGC 81315-1::[IRIS 313-12039]	IRIS 313-12039	IRGC 135572	Cambodia	OsMYB305a
NEANG LAU::IRGC 81328-1::[IRIS 313-12040]	IRIS 313-12040	IRGC 132285	Cambodia	OsMYB305a
NOU::IRGC 81352-1::[IRIS 313-12041]	IRIS 313-12041	IRGC 132413	Cambodia	OsMYB305a
PHCAR KABAS::IRGC 81357-1::[IRIS 313-12042]	IRIS 313-12042	IRGC 132031	Cambodia	OsMYB305a
SAMBOK ANGKRANG::IRGC 81375-1::[IRIS 313-12043]	IRIS 313-12043	IRGC 128458	Cambodia	OsMYB305a
SAR SIEM::IRGC 81386-2::[IRIS 313-12044]	IRIS 313-12044	IRGC 135641	Cambodia	OsMYB305a
KUL REUSEI::IRGC 82308-1::[IRIS 313-12058]	IRIS 313-12058	IRGC 132406	Cambodia	OsMYB305a
AM BEUS::IRGC 87189-1::[IRIS 313-12146]	IRIS 313-12146	IRGC 127121	Cambodia	OsMYB305a
DAMNOEUB KRACHAK SESS::IRGC 87380-1::[IRIS 313-12151]	IRIS 313-12151	IRGC 132279	Cambodia	OsMYB305a
BANGKOUY::IRGC 94037-1::[IRIS 313-12246]	IRIS 313-12246	IRGC 127208	Cambodia	OsMYB305a
DAMNOEUB KRAMOUM::IRGC 94084-2::[IRIS 313-12247]	IRIS 313-12247	IRGC 128026	Cambodia	OsMYB305a
DAMNOUEB PHDAU PEN::IRGC 94176-1::[IRIS 313-12249]	IRIS 313-12249	IRGC 128271	Cambodia	OsMYB305a
PREAH SIHANOUK::IRGC 11328-2::[IRIS 313-10648]	IRIS 313-10648	IRGC 132364	Cambodia	OsMYB305a
BARUM::IRGC 79108-1::[IRIS 313-11997]	IRIS 313-11997	IRGC 127213	Cambodia	OsMYB305a
DAMNOEUB KAUN KHMOM::IRGC 79159-1::[IRIS 313-11998]	IRIS 313-11998	IRGC 131980	Cambodia	OsMYB305a
LAANG::IRGC 79258-1::[IRIS 313-12000]	IRIS 313-12000	IRGC 135569	Cambodia	OsMYB305a
NEANG MINH::IRGC 83897-1::[IRIS 313-12097]	IRIS 313-12097	IRGC 135778	Cambodia	OsMYB305a
SAMRONG 2::IRGC 83951-1::[IRIS 313-12101]	IRIS 313-12101	IRGC 132298	Cambodia	OsMYB305a
SOK SOV::IRGC 83966-1::[IRIS 313-12102]	IRIS 313-12102	IRGC 132299	Cambodia	OsMYB305a
ARITH::IRGC 84347-2::[IRIS 313-12109]	IRIS 313-12109	IRGC 127975	Cambodia	OsMYB305a
ATT CHHMOUS::IRGC 87030-1::[IRIS 313-12142]	IRIS 313-12142	IRGC 127177	Cambodia	OsMYB305a
SRAU KHGNAERNG::IRGC 87073-1::[IRIS 313-12143]	IRIS 313-12143	IRGC 132300	Cambodia	OsMYB305a
ARNG'-KAR PHAR ONG::IRGC 87196-1::[IRIS 313-12147]	IRIS 313-12147	IRGC 127171	Cambodia	OsMYB305a
ARN'-SAR THNGORN'::IRGC 87205-1::[IRIS 313-12148]	IRIS 313-12148	IRGC 127172	Cambodia	OsMYB305a
DAMM NOEB THNGORN'::IRGC 87428-1::[IRIS 313-12152]	IRIS 313-12152	IRGC 132398	Cambodia	OsMYB305a
PA PHA EA::IRGC 87751-1::[IRIS 313-12161]	IRIS 313-12161	IRGC 127717	Cambodia	OsMYB305a
RUS RUSSEI::IRGC 94341-1::[IRIS 313-12251]	IRIS 313-12251	IRGC 127772	Cambodia	OsMYB305a
SRAU KHSAI::IRGC 29896-2::[IRIS 313-11088]	IRIS 313-11088	IRGC 128170	Cambodia	OsMYB305a
KANU DAM::IRGC 29755-1::[IRIS 313-9249]	IRIS 313-9249	IRGC 125794	Cambodia	OsMYB305a
R 582::IRGC 70504-1::[IRIS 313-11807]	IRIS 313-11807	IRGC 127757	Colombia	OsMYB305a
CICA 9::IRGC 53079-1::[IRIS 313-9966]	IRIS 313-9966	IRGC 125713	Colombia	OsMYB305a
ARC 6218::IRGC 12255-1::[IRIS 313-10666]	IRIS 313-10666	IRGC 127164	India	OsMYB305a
ARC 7236::IRGC 12335-1::[IRIS 313-10667]	IRIS 313-10667	IRGC 127168	India	OsMYB305a
ARC 7255::IRGC 12343-2::[IRIS 313-10668]	IRIS 313-10668	IRGC 127974	India	OsMYB305a
ARC 10846::IRGC 12656-2::[IRIS 313-10674]	IRIS 313-10674	IRGC 127932	India	OsMYB305a
ARC 10159::IRGC 20754-2::[IRIS 313-10855]	IRIS 313-10855	IRGC 132316	India	OsMYB305a
ARC 10537::IRGC 20981-1::[IRIS 313-10856]	IRIS 313-10856	IRGC 128220	India	OsMYB305a
O. SATIVA::IRGC 10164-2::[IRIS 313-10628]	IRIS 313-10628	IRGC 132361	India	OsMYB305a
ARC 10825::IRGC 21082-1::[IRIS 313-10857]	IRIS 313-10857	IRGC 127129	India	OsMYB305a
AC 74::IRGC 33967-1::[IRIS 313-11152]	IRIS 313-11152	IRGC 127103	India	OsMYB305a
ARC 13515::IRGC 41134-2::[IRIS 313-11259]	IRIS 313-11259	IRGC 127949	India	OsMYB305a
ARC 15589::IRGC 42096-2::[IRIS 313-11282]	IRIS 313-11282	IRGC 132243	India	OsMYB305a
ARC 15743::IRGC 42127-2::[IRIS 313-11283]	IRIS 313-11283	IRGC 132320	India	OsMYB305a
ARC 12800::IRGC 42720-2::[IRIS 313-11296]	IRIS 313-11296	IRGC 127945	India	OsMYB305a
ARC 15163::IRGC 43106-1::[IRIS 313-11304]	IRIS 313-11304	IRGC 127158	India	OsMYB305a
KALIKALMA::IRGC 45996-2::[IRIS 313-11361]	IRIS 313-11361	IRGC 128067	India	OsMYB305a
LANJALI::IRGC 46236-2::[IRIS 313-11365]	IRIS 313-11365	IRGC 128095	India	OsMYB305a
PANIKELASH::IRGC 46500-2::[IRIS 313-11368]	IRIS 313-11368	IRGC 128128	India	OsMYB305a
LAWANGAI::IRGC 49850-2::[IRIS 313-11417]	IRIS 313-11417	IRGC 132256	India	OsMYB305a
MATALI::IRGC 49891-2::[IRIS 313-11418]	IRIS 313-11418	IRGC 128106	India	OsMYB305a
MR 136-1::IRGC 50707-1::[IRIS 313-11433]	IRIS 313-11433	IRGC 127635	India	OsMYB305a
TUNAGANNAPNANG::IRGC 52046-1::[IRIS 313-11447]	IRIS 313-11447	IRGC 128492	India	OsMYB305a
BARAMANJ::IRGC 52067-1::[IRIS 313-11448]	IRIS 313-11448	IRGC 127209	India	OsMYB305a
KODIA PHUL::IRGC 52168-1::[IRIS 313-11449]	IRIS 313-11449	IRGC 127526	India	OsMYB305a
ARC 15480::IRGC 53799-1::[IRIS 313-11490]	IRIS 313-11490	IRGC 127160	India	OsMYB305a
AR 133::IRGC 53942-1::[IRIS 313-11493]	IRIS 313-11493	IRGC 127126	India	OsMYB305a
JUGRAY::IRGC 60960-1::[IRIS 313-11599]	IRIS 313-11599	IRGC 127468	India	OsMYB305a
HOLDIGANTHI::IRGC 61105-1::[IRIS 313-11607]	IRIS 313-11607	IRGC 127411	India	OsMYB305a
NCS 349::IRGC 62257-1::[IRIS 313-11639]	IRIS 313-11639	IRGC 127657	India	OsMYB305a
NCS 771 A::IRGC 62483-1::[IRIS 313-11646]	IRIS 313-11646	IRGC 127665	India	OsMYB305a
NCS 809 A::IRGC 62502-1::[IRIS 313-11647]	IRIS 313-11647	IRGC 127666	India	OsMYB305a
SHYAMJIRA::IRGC 77522-1::[IRIS 313-11969]	IRIS 313-11969	IRGC 135795	India	OsMYB305a
RAUSRR 4::IRGC 79785-1::[IRIS 313-12013]	IRIS 313-12013	IRGC 127767	India	OsMYB305a
KEERIPALA CHILL PADDY::IRGC 49790-1::[IRIS 313-8559]	IRIS 313-8559	IRGC 125615	India	OsMYB305a
DUDRE::IRGC 52523-1::[IRIS 313-8631]	IRIS 313-8631	IRGC 125608	India	OsMYB305a
NIRGUNI::IRGC 61127-1::[IRIS 313-8757]	IRIS 313-8757	IRGC 126000	India	OsMYB305a
DUDH KADAR::IRGC 67707-1::[IRIS 313-8796]	IRIS 313-8796	IRGC 125607	India	OsMYB305a
ARC 18061::IRGC 47650-1::[IRIS 313-8935]	IRIS 313-8935	IRGC 127034	India	OsMYB305a
CODE NO 31323::IRGC 46907-1::[IRIS 313-9190]	IRIS 313-9190	IRGC 126148	India	OsMYB305a
MAKRO::IRGC 74763-1::[IRIS 313-9258]	IRIS 313-9258	IRGC 126158	India	OsMYB305a
G 25::IRGC 45733-1::[IRIS 313-9259]	IRIS 313-9259	IRGC 126150	India	OsMYB305a
CHNNOR::IRGC 67485-1::[IRIS 313-9484]	IRIS 313-9484	IRGC 125706	India	OsMYB305a
NCS 237::IRGC 62202-1::[IRIS 313-9492]	IRIS 313-9492	IRGC 125853	India	OsMYB305a
LABRA::IRGC 74757-1::[IRIS 313-9547]	IRIS 313-9547	IRGC 125817	India	OsMYB305a
RP 1153-20-14::IRGC 40131-2::[IRIS 313-11247]	IRIS 313-11247	IRGC 132431	India	OsMYB305a
CAUVERY::IRGC 45255-1::[IRIS 313-10148]	IRIS 313-10148	IRGC 125695	India	OsMYB305a
ARC 7296::IRGC 20585-1::[IRIS 313-10851]	IRIS 313-10851	IRGC 132387	India	OsMYB305a
KHUDWANI ACC 202::IRGC 34154-1::[IRIS 313-11156]	IRIS 313-11156	IRGC 127522	India	OsMYB305a
ARC 7056::IRGC 40914-1::[IRIS 313-11255]	IRIS 313-11255	IRGC 127167	India	OsMYB305a
ARC 12411::IRGC 41047-2::[IRIS 313-11256]	IRIS 313-11256	IRGC 127941	India	OsMYB305a
ARC 13785::IRGC 41218-2::[IRIS 313-11261]	IRIS 313-11261	IRGC 127951	India	OsMYB305a
ARC 14358::IRGC 41523-2::[IRIS 313-11267]	IRIS 313-11267	IRGC 127956	India	OsMYB305a
ARC 14860::IRGC 41793-2::[IRIS 313-11273]	IRIS 313-11273	IRGC 127962	India	OsMYB305a
ARC 14709::IRGC 42976-2::[IRIS 313-11300]	IRIS 313-11300	IRGC 127960	India	OsMYB305a
ARC 15385::IRGC 43174-1::[IRIS 313-11306]	IRIS 313-11306	IRGC 127159	India	OsMYB305a
ARC 15862::IRGC 43242-1::[IRIS 313-11309]	IRIS 313-11309	IRGC 128229	India	OsMYB305a
ARC 15929::IRGC 43269-2::[IRIS 313-11310]	IRIS 313-11310	IRGC 127968	India	OsMYB305a
AUS PADDY (RED)::IRGC 44978-1::[IRIS 313-11348]	IRIS 313-11348	IRGC 127192	India	OsMYB305a
CAC 75::IRGC 45352-2::[IRIS 313-11354]	IRIS 313-11354	IRGC 128008	India	OsMYB305a
CR 579-1-3::IRGC 45443-2::[IRIS 313-11357]	IRIS 313-11357	IRGC 128021	India	OsMYB305a
DAHARNAGRA::IRGC 45465-2::[IRIS 313-11359]	IRIS 313-11359	IRGC 128024	India	OsMYB305a
KHIRPULI::IRGC 46143-1::[IRIS 313-11364]	IRIS 313-11364	IRGC 135761	India	OsMYB305a
RANACHANDRABHOG::IRGC 46567-2::[IRIS 313-11369]	IRIS 313-11369	IRGC 128146	India	OsMYB305a
SACHI::IRGC 46612-2::[IRIS 313-11370]	IRIS 313-11370	IRGC 132368	India	OsMYB305a
CODE NO 31225::IRGC 46865-2::[IRIS 313-11375]	IRIS 313-11375	IRGC 128018	India	OsMYB305a
BATCHA BHOG (SCENTED)::IRGC 49440-2::[IRIS 313-11407]	IRIS 313-11407	IRGC 127989	India	OsMYB305a
ARC 18502::IRGC 51749-2::[IRIS 313-11442]	IRIS 313-11442	IRGC 132321	India	OsMYB305a
SELHI::IRGC 52760-1::[IRIS 313-11460]	IRIS 313-11460	IRGC 127792	India	OsMYB305a
VAIKATHARYAN::IRGC 52805-1::[IRIS 313-11461]	IRIS 313-11461	IRGC 127881	India	OsMYB305a
PR 106::IRGC 53418-1::[IRIS 313-11480]	IRIS 313-11480	IRGC 127742	India	OsMYB305a
BIR BAHADUR::IRGC 53889-1::[IRIS 313-11491]	IRIS 313-11491	IRGC 127230	India	OsMYB305a
IC 25690::IRGC 53973-1::[IRIS 313-11494]	IRIS 313-11494	IRGC 128317	India	OsMYB305a
BHATA PYAGI::IRGC 60895-1::[IRIS 313-11597]	IRIS 313-11597	IRGC 127222	India	OsMYB305a
KOTODESHI::IRGC 60982-1::[IRIS 313-11600]	IRIS 313-11600	IRGC 128353	India	OsMYB305a
NCS 331::IRGC 62247-1::[IRIS 313-11638]	IRIS 313-11638	IRGC 127656	India	OsMYB305a
NCS 603 B::IRGC 62377-1::[IRIS 313-11643]	IRIS 313-11643	IRGC 127662	India	OsMYB305a
SURMATIYA::IRGC 74779-1::[IRIS 313-8303]	IRIS 313-8303	IRGC 126008	India	OsMYB305a
ARC 18202::IRGC 42328-1::[IRIS 313-8414]	IRIS 313-8414	IRGC 126175	India	OsMYB305a
ARC 18597::IRGC 43299-1::[IRIS 313-8453]	IRIS 313-8453	IRGC 126043	India	OsMYB305a
ARC 11663::IRGC 42695-1::[IRIS 313-8621]	IRIS 313-8621	IRGC 126174	India	OsMYB305a
PERUNEL::IRGC 63113-1::[IRIS 313-8647]	IRIS 313-8647	IRGC 125621	India	OsMYB305a
ARC 14060::IRGC 41374-1::[IRIS 313-8844]	IRIS 313-8844	IRGC 125648	India	OsMYB305a
ARC 11524::IRGC 42672-1::[IRIS 313-8946]	IRIS 313-8946	IRGC 125641	India	OsMYB305a
ARC 18112::IRGC 42274-1::[IRIS 313-8982]	IRIS 313-8982	IRGC 125655	India	OsMYB305a
ARC 13778::IRGC 41216-1::[IRIS 313-9347]	IRIS 313-9347	IRGC 125647	India	OsMYB305a
BK 26::IRGC 45197-1::[IRIS 313-9348]	IRIS 313-9348	IRGC 125684	India	OsMYB305a
ARC 18092::IRGC 42256-1::[IRIS 313-9427]	IRIS 313-9427	IRGC 125654	India	OsMYB305a
ARC 11857::IRGC 40972-1::[IRIS 313-9560]	IRIS 313-9560	IRGC 125643	India	OsMYB305a
RP 20-12::IRGC 40031-2::[IRIS 313-11245]	IRIS 313-11245	IRGC 128151	India	OsMYB305a
UPRH 233::IRGC 61667-1::[IRIS 313-8435]	IRIS 313-8435	IRGC 125627	India	OsMYB305a
ARC 6015::IRGC 20314-2::[IRIS 313-10847]	IRIS 313-10847	IRGC 127972	India	OsMYB305a
ARC 6188::IRGC 20370-1::[IRIS 313-10848]	IRIS 313-10848	IRGC 131968	India	OsMYB305a
GUTTI AKKULLU::IRGC 26850-2::[IRIS 313-10989]	IRIS 313-10989	IRGC 128046	India	OsMYB305a
POONGAR::IRGC 28611-1::[IRIS 313-11041]	IRIS 313-11041	IRGC 127738	India	OsMYB305a
K 113::IRGC 34107-1::[IRIS 313-11155]	IRIS 313-11155	IRGC 128326	India	OsMYB305a
DUBRAJ::IRGC 34904-1::[IRIS 313-11167]	IRIS 313-11167	IRGC 127343	India	OsMYB305a
K 17-9-1-1::IRGC 36778-1::[IRIS 313-11197]	IRIS 313-11197	IRGC 127471	India	OsMYB305a
K 78-13::IRGC 36794-2::[IRIS 313-11198]	IRIS 313-11198	IRGC 132425	India	OsMYB305a
SYNTHETIC SATIVA::IRGC 36842-2::[IRIS 313-11199]	IRIS 313-11199	IRGC 128176	India	OsMYB305a
BR 52-87-1::IRGC 36849-2::[IRIS 313-11200]	IRIS 313-11200	IRGC 128002	India	OsMYB305a
CR 157-392-4::IRGC 39247-2::[IRIS 313-11240]	IRIS 313-11240	IRGC 128020	India	OsMYB305a
RATNAGIRI 45-2::IRGC 39709-1::[IRIS 313-11243]	IRIS 313-11243	IRGC 127765	India	OsMYB305a
ARC 12757::IRGC 41095-2::[IRIS 313-11257]	IRIS 313-11257	IRGC 127944	India	OsMYB305a
ARC 13888::IRGC 41288-2::[IRIS 313-11262]	IRIS 313-11262	IRGC 127952	India	OsMYB305a
ARC 13919::IRGC 41313-2::[IRIS 313-11263]	IRIS 313-11263	IRGC 127953	India	OsMYB305a
ARC 13934::IRGC 41325-2::[IRIS 313-11264]	IRIS 313-11264	IRGC 132241	India	OsMYB305a
ARC 14347::IRGC 41517-2::[IRIS 313-11266]	IRIS 313-11266	IRGC 127955	India	OsMYB305a
ARC 14398::IRGC 41544-2::[IRIS 313-11268]	IRIS 313-11268	IRGC 127957	India	OsMYB305a
ARC 14737::IRGC 41729-2::[IRIS 313-11271]	IRIS 313-11271	IRGC 127961	India	OsMYB305a
ARC 15486::IRGC 42055-1::[IRIS 313-11280]	IRIS 313-11280	IRGC 135735	India	OsMYB305a
ARC 15505::IRGC 42066-1::[IRIS 313-11281]	IRIS 313-11281	IRGC 131967	India	OsMYB305a
ARC 18371::IRGC 42423-2::[IRIS 313-11287]	IRIS 313-11287	IRGC 127969	India	OsMYB305a
ARC 18434::IRGC 42429-2::[IRIS 313-11288]	IRIS 313-11288	IRGC 127970	India	OsMYB305a
ARC 10120::IRGC 42557-2::[IRIS 313-11292]	IRIS 313-11292	IRGC 127929	India	OsMYB305a
ARC 11245::IRGC 42651-2::[IRIS 313-11294]	IRIS 313-11294	IRGC 127936	India	OsMYB305a
ARC 14299::IRGC 42889-2::[IRIS 313-11299]	IRIS 313-11299	IRGC 127954	India	OsMYB305a
ARC 14868::IRGC 43009-2::[IRIS 313-11301]	IRIS 313-11301	IRGC 127963	India	OsMYB305a
ARC 15373::IRGC 43166-2::[IRIS 313-11305]	IRIS 313-11305	IRGC 127964	India	OsMYB305a
ARC 15387::IRGC 43175-2::[IRIS 313-11307]	IRIS 313-11307	IRGC 127965	India	OsMYB305a
ARC 15403::IRGC 43183-2::[IRIS 313-11308]	IRIS 313-11308	IRGC 127966	India	OsMYB305a
BACHHAIKALMA::IRGC 45003-2::[IRIS 313-11349]	IRIS 313-11349	IRGC 127980	India	OsMYB305a
BANCHI::IRGC 45055-2::[IRIS 313-11351]	IRIS 313-11351	IRGC 127986	India	OsMYB305a
CN 44-40-7::IRGC 45368-1::[IRIS 313-11355]	IRIS 313-11355	IRGC 127286	India	OsMYB305a
DADKHANI::IRGC 45454-2::[IRIS 313-11358]	IRIS 313-11358	IRGC 128023	India	OsMYB305a
KHEJURTHUPI::IRGC 46137-2::[IRIS 313-11363]	IRIS 313-11363	IRGC 128089	India	OsMYB305a
MAKARANDASAIL::IRGC 46289-2::[IRIS 313-11367]	IRIS 313-11367	IRGC 128103	India	OsMYB305a
SUFALDHULA::IRGC 46698-2::[IRIS 313-11372]	IRIS 313-11372	IRGC 128173	India	OsMYB305a
KARUNJEERAGA SAMBA::IRGC 49774-1::[IRIS 313-11414]	IRIS 313-11414	IRGC 127495	India	OsMYB305a
TULASIBAS::IRGC 50192-2::[IRIS 313-11421]	IRIS 313-11421	IRGC 128196	India	OsMYB305a
ISWAR KORA::IRGC 50674-1::[IRIS 313-11432]	IRIS 313-11432	IRGC 127443	India	OsMYB305a
ARC 18533::IRGC 51756-1::[IRIS 313-11443]	IRIS 313-11443	IRGC 127161	India	OsMYB305a
NCS 102::IRGC 51854-1::[IRIS 313-11445]	IRIS 313-11445	IRGC 127653	India	OsMYB305a
ZINYA KOLAMBA::IRGC 52402-1::[IRIS 313-11453]	IRIS 313-11453	IRGC 127916	India	OsMYB305a
LOCAL::IRGC 53300-1::[IRIS 313-11478]	IRIS 313-11478	IRGC 127572	India	OsMYB305a
VANKALI::IRGC 53339-1::[IRIS 313-11479]	IRIS 313-11479	IRGC 127882	India	OsMYB305a
K 1074::IRGC 55017-1::[IRIS 313-11505]	IRIS 313-11505	IRGC 127469	India	OsMYB305a
K 15591-4::IRGC 55043-1::[IRIS 313-11506]	IRIS 313-11506	IRGC 127470	India	OsMYB305a
UPRH 265::IRGC 61689-1::[IRIS 313-11621]	IRIS 313-11621	IRGC 127877	India	OsMYB305a
KUNJUKUNJU::IRGC 75448-1::[IRIS 313-11937]	IRIS 313-11937	IRGC 127535	India	OsMYB305a
NONA BOKRA::IRGC 22710-C1::[IRIS 313-7736]	IRIS 313-7736	IRGC 122181	India	OsMYB305a
SONA::IRGC 26971-C1::[IRIS 313-7780]	IRIS 313-7780	IRGC 122255	India	OsMYB305a
URAIBOOL::IRGC 52785-1::[IRIS 313-8305]	IRIS 313-8305	IRGC 126289	India	OsMYB305a
ARC 15091::IRGC 43048-1::[IRIS 313-8332]	IRIS 313-8332	IRGC 126298	India	OsMYB305a
ARC 10812::IRGC 21074-1::[IRIS 313-8386]	IRIS 313-8386	IRGC 126173	India	OsMYB305a
ARC 18175::IRGC 42316-1::[IRIS 313-8458]	IRIS 313-8458	IRGC 131928	India	OsMYB305a
DHANE BURWA::IRGC 10105-1::[IRIS 313-8530]	IRIS 313-8530	IRGC 126199	India	OsMYB305a
LARHA MUGAD::IRGC 52339-1::[IRIS 313-8568]	IRIS 313-8568	IRGC 125619	India	OsMYB305a
ARC 11901::IRGC 21727-1::[IRIS 313-8585]	IRIS 313-8585	IRGC 127033	India	OsMYB305a
ARC 12884::IRGC 22417-1::[IRIS 313-8603]	IRIS 313-8603	IRGC 126042	India	OsMYB305a
RAJHUSAI (ACR 12)::IRGC 53630-1::[IRIS 313-8614]	IRIS 313-8614	IRGC 126264	India	OsMYB305a
T 315::IRGC 54792-1::[IRIS 313-8727]	IRIS 313-8727	IRGC 126280	India	OsMYB305a
ARC 10497::[IRIS 313-8813]	IRIS 313-8813	IRGC 117425	India	OsMYB305a
ARC 14654::IRGC 41663-1::[IRIS 313-8900]	IRIS 313-8900	IRGC 125650	India	OsMYB305a
ARC 11430 B::IRGC 14567-1::[IRIS 313-8999]	IRIS 313-8999	IRGC 125640	India	OsMYB305a
CR 60-10::IRGC 15777-1::[IRIS 313-9023]	IRIS 313-9023	IRGC 125715	India	OsMYB305a
ARC 6044::IRGC 12190-1::[IRIS 313-9201]	IRIS 313-9201	IRGC 126146	India	OsMYB305a
SONAMUKHI::IRGC 46693-1::[IRIS 313-9287]	IRIS 313-9287	IRGC 126161	India	OsMYB305a
ARC 10799::IRGC 12631-1::[IRIS 313-9313]	IRIS 313-9313	IRGC 125638	India	OsMYB305a
PARA NELLU::IRGC 50009-1::[IRIS 313-9351]	IRIS 313-9351	IRGC 125868	India	OsMYB305a
BARIK KUDI::IRGC 52807-1::[IRIS 313-9384]	IRIS 313-9384	IRGC 125674	India	OsMYB305a
BADUIE::IRGC 53715-1::[IRIS 313-9403]	IRIS 313-9403	IRGC 125666	India	OsMYB305a
ARC 5840::IRGC 12144-1::[IRIS 313-9424]	IRIS 313-9424	IRGC 125656	India	OsMYB305a
GOKULGANJA::IRGC 45701-1::[IRIS 313-9433]	IRIS 313-9433	IRGC 126151	India	OsMYB305a
RPW 9-4 (SS 1)::IRGC 50690-1::[IRIS 313-9522]	IRIS 313-9522	IRGC 126084	India	OsMYB305a
RP 9-4::IRGC 39735-1::[IRIS 313-9566]	IRIS 313-9566	IRGC 126004	India	OsMYB305a
RPA 5929 (K 45)::IRGC 33963-1::[IRIS 313-9604]	IRIS 313-9604	IRGC 125890	India	OsMYB305a
ARC 10594::IRGC 12524-1::[IRIS 313-9609]	IRIS 313-9609	IRGC 125636	India	OsMYB305a
ARC 15873::IRGC 43250-1::[IRIS 313-9634]	IRIS 313-9634	IRGC 125653	India	OsMYB305a
KETAN SAPI::IRGC 17954-2::[IRIS 313-10784]	IRIS 313-10784	IRGC 128079	Indonesia	OsMYB305a
MANGSUR::IRGC 18187-1::[IRIS 313-10791]	IRIS 313-10791	IRGC 127602	Indonesia	OsMYB305a
MATIANG::IRGC 18220-1::[IRIS 313-10792]	IRIS 313-10792	IRGC 127613	Indonesia	OsMYB305a
PULU RENNI::IRGC 27386-1::[IRIS 313-11006]	IRIS 313-11006	IRGC 127747	Indonesia	OsMYB305a
PADI HITAM::IRGC 43496-1::[IRIS 313-11312]	IRIS 313-11312	IRGC 135781	Indonesia	OsMYB305a
SI RANTING::IRGC 43645-2::[IRIS 313-11317]	IRIS 313-11317	IRGC 128167	Indonesia	OsMYB305a
INDO NO 13030::IRGC 48630-2::[IRIS 313-11394]	IRIS 313-11394	IRGC 128057	Indonesia	OsMYB305a
CEMPO TURI::IRGC 73667-1::[IRIS 313-11902]	IRIS 313-11902	IRGC 127251	Indonesia	OsMYB305a
PORONG::IRGC 76983-1::[IRIS 313-11960]	IRIS 313-11960	IRGC 127740	Indonesia	OsMYB305a
ACEH (SELECTION)::IRGC 80233-1::[IRIS 313-12027]	IRIS 313-12027	IRGC 131962	Indonesia	OsMYB305a
KUJAM KURIT::IRGC 81477-1::[IRIS 313-12046]	IRIS 313-12046	IRGC 132282	Indonesia	OsMYB305a
LEMAK RUSA::IRGC 81486-1::[IRIS 313-12047]	IRIS 313-12047	IRGC 132008	Indonesia	OsMYB305a
LIMA::IRGC 81487-1::[IRIS 313-12048]	IRIS 313-12048	IRGC 127564	Indonesia	OsMYB305a
NG KARAN DE::IRGC 43489-1::[IRIS 313-8536]	IRIS 313-8536	IRGC 135539	Indonesia	OsMYB305a
NELI::IRGC 66603-1::[IRIS 313-8713]	IRIS 313-8713	IRGC 135538	Indonesia	OsMYB305a
BIDAPIK::IRGC 43354-1::[IRIS 313-9054]	IRIS 313-9054	IRGC 131933	Indonesia	OsMYB305a
KETAN OSOG::IRGC 17929-1::[IRIS 313-10783]	IRIS 313-10783	IRGC 127507	Indonesia	OsMYB305a
MOLOG::IRGC 18282-1::[IRIS 313-10796]	IRIS 313-10796	IRGC 128390	Indonesia	OsMYB305a
PAE ONGGA::IRGC 18418-1::[IRIS 313-10799]	IRIS 313-10799	IRGC 127704	Indonesia	OsMYB305a
PADI BENOT::IRGC 24757-2::[IRIS 313-10943]	IRIS 313-10943	IRGC 135631	Indonesia	OsMYB305a
PENDEK LAYUNG::IRGC 43542-2::[IRIS 313-11315]	IRIS 313-11315	IRGC 128131	Indonesia	OsMYB305a
TODULI::IRGC 48942-2::[IRIS 313-11398]	IRIS 313-11398	IRGC 128190	Indonesia	OsMYB305a
BALU PRIA::IRGC 54158-1::[IRIS 313-11496]	IRIS 313-11496	IRGC 131969	Indonesia	OsMYB305a
PADI UDANG::IRGC 54295-1::[IRIS 313-11499]	IRIS 313-11499	IRGC 132024	Indonesia	OsMYB305a
JATI MANI::IRGC 66565-1::[IRIS 313-11717]	IRIS 313-11717	IRGC 127450	Indonesia	OsMYB305a
PULUT MINYAK::IRGC 93615-1::[IRIS 313-12240]	IRIS 313-12240	IRGC 132294	Indonesia	OsMYB305a
BAJAR KUNING PAHIT::IRGC 17186-1::[IRIS 313-9117]	IRIS 313-9117	IRGC 131931	Indonesia	OsMYB305a
KETAN DONGGO::IRGC 54201-1::[IRIS 313-9301]	IRIS 313-9301	IRGC 126068	Indonesia	OsMYB305a
KERAN DUKUH::IRGC 17822-2::[IRIS 313-10779]	IRIS 313-10779	IRGC 128521	Indonesia	OsMYB305a
KETAN MLANTING::IRGC 17916-1::[IRIS 313-10781]	IRIS 313-10781	IRGC 127506	Indonesia	OsMYB305a
LENGGANG GENUK BULU::IRGC 18119-1::[IRIS 313-10789]	IRIS 313-10789	IRGC 132009	Indonesia	OsMYB305a
NARUN::IRGC 18320-2::[IRIS 313-10797]	IRIS 313-10797	IRGC 132357	Indonesia	OsMYB305a
LUBUK LINGGAU::IRGC 20000-2::[IRIS 313-10842]	IRIS 313-10842	IRGC 128099	Indonesia	OsMYB305a
INDO NO 7505::IRGC 20162-2::[IRIS 313-10844]	IRIS 313-10844	IRGC 128058	Indonesia	OsMYB305a
SINTHA::IRGC 24687-1::[IRIS 313-10941]	IRIS 313-10941	IRGC 127809	Indonesia	OsMYB305a
SIPULUT SUBANG::IRGC 24824-2::[IRIS 313-10944]	IRIS 313-10944	IRGC 132269	Indonesia	OsMYB305a
BULAK::IRGC 24884-1::[IRIS 313-10945]	IRIS 313-10945	IRGC 128247	Indonesia	OsMYB305a
NANE::IRGC 25035-1::[IRIS 313-10947]	IRIS 313-10947	IRGC 127643	Indonesia	OsMYB305a
ASE PULU BOLONG::IRGC 25171-1::[IRIS 313-10950]	IRIS 313-10950	IRGC 127174	Indonesia	OsMYB305a
JENDA ABANG::IRGC 25413-2::[IRIS 313-10951]	IRIS 313-10951	IRGC 128062	Indonesia	OsMYB305a
PADI GRUNDUL 1::IRGC 25493-1::[IRIS 313-10954]	IRIS 313-10954	IRGC 127700	Indonesia	OsMYB305a
PADI PUYUH::IRGC 25532-1::[IRIS 313-10955]	IRIS 313-10955	IRGC 127702	Indonesia	OsMYB305a
PUTUS TOLO::IRGC 25636-2::[IRIS 313-10956]	IRIS 313-10956	IRGC 128144	Indonesia	OsMYB305a
TERUNG DAUN::IRGC 25823-2::[IRIS 313-10962]	IRIS 313-10962	IRGC 128182	Indonesia	OsMYB305a
CEMPO MANGGAR::IRGC 27107-1::[IRIS 313-10997]	IRIS 313-10997	IRGC 127250	Indonesia	OsMYB305a
MAIRUL::IRGC 27170-1::[IRIS 313-11000]	IRIS 313-11000	IRGC 127591	Indonesia	OsMYB305a
PULU LOTONG::IRGC 27380-2::[IRIS 313-11005]	IRIS 313-11005	IRGC 128140	Indonesia	OsMYB305a
PULUT BONGO::IRGC 27397-2::[IRIS 313-11007]	IRIS 313-11007	IRGC 128141	Indonesia	OsMYB305a
PULUT PUTIH::IRGC 27426-1::[IRIS 313-11010]	IRIS 313-11010	IRGC 127750	Indonesia	OsMYB305a
SUNAR::IRGC 27470-1::[IRIS 313-11011]	IRIS 313-11011	IRGC 127830	Indonesia	OsMYB305a
SABRAN::IRGC 34630-1::[IRIS 313-11162]	IRIS 313-11162	IRGC 127775	Indonesia	OsMYB305a
DELI POCONG::IRGC 35265-1::[IRIS 313-11177]	IRIS 313-11177	IRGC 127309	Indonesia	OsMYB305a
B 737 G-KN-23-1::IRGC 39203-2::[IRIS 313-11239]	IRIS 313-11239	IRGC 127978	Indonesia	OsMYB305a
CICIH KAPUK::IRGC 43377-1::[IRIS 313-11311]	IRIS 313-11311	IRGC 135745	Indonesia	OsMYB305a
PELAU::IRGC 43538-2::[IRIS 313-11314]	IRIS 313-11314	IRGC 132379	Indonesia	OsMYB305a
RANTAT::IRGC 43563-1::[IRIS 313-11316]	IRIS 313-11316	IRGC 135790	Indonesia	OsMYB305a
PADI HEDENG (REKET HEDENG)::IRGC 54266-1::[IRIS 313-11498]	IRIS 313-11498	IRGC 132023	Indonesia	OsMYB305a
SKK::IRGC 54356-1::[IRIS 313-11500]	IRIS 313-11500	IRGC 127816	Indonesia	OsMYB305a
PARE LAMBAN BINGKA::IRGC 77601-1::[IRIS 313-11971]	IRIS 313-11971	IRGC 132029	Indonesia	OsMYB305a
POENOET HITAM::IRGC 8193-1::[IRIS 313-8324]	IRIS 313-8324	IRGC 121474	Indonesia	OsMYB305a
MENTIK TJERE BELUT::IRGC 18254-1::[IRIS 313-8368]	IRIS 313-8368	IRGC 126071	Indonesia	OsMYB305a
PIKTO MAMAS::IRGC 18487-1::[IRIS 313-8436]	IRIS 313-8436	IRGC 126307	Indonesia	OsMYB305a
MELABOH::IRGC 66597-1::[IRIS 313-8493]	IRIS 313-8493	IRGC 128537	Indonesia	OsMYB305a
PULUT BARAYA::IRGC 27393-1::[IRIS 313-8725]	IRIS 313-8725	IRGC 126262	Indonesia	OsMYB305a
ARANG::[IRIS 313-8791]	IRIS 313-8791	IRGC 117423	Indonesia	OsMYB305a
RELLY::IRGC 14623-1::[IRIS 313-8812]	IRIS 313-8812	IRGC 126160	Indonesia	OsMYB305a
PADI SEPAH::IRGC 48803-1::[IRIS 313-8865]	IRIS 313-8865	IRGC 126345	Indonesia	OsMYB305a
RADEN KARAMUNTING::IRGC 20098-1::[IRIS 313-8956]	IRIS 313-8956	IRGC 125882	Indonesia	OsMYB305a
LAYANDABU::IRGC 25214-1::[IRIS 313-9129]	IRIS 313-9129	IRGC 125820	Indonesia	OsMYB305a
TUMBA::IRGC 66681-1::[IRIS 313-9188]	IRIS 313-9188	IRGC 126288	Indonesia	OsMYB305a
JANDA LAOR::IRGC 48552-1::[IRIS 313-9251]	IRIS 313-9251	IRGC 126980	Indonesia	OsMYB305a
PUTEH KACA::IRGC 66614-1::[IRIS 313-9310]	IRIS 313-9310	IRGC 131946	Indonesia	OsMYB305a
SIPULUT HITAM PENDEK::IRGC 20154-1::[IRIS 313-9320]	IRIS 313-9320	IRGC 125901	Indonesia	OsMYB305a
KERITING TINGGI::IRGC 19972-1::[IRIS 313-9329]	IRIS 313-9329	IRGC 131941	Indonesia	OsMYB305a
INGSA BELANAK::IRGC 43402-1::[IRIS 313-9405]	IRIS 313-9405	IRGC 126059	Indonesia	OsMYB305a
KETAN SERANG::IRGC 14615-1::[IRIS 313-9590]	IRIS 313-9590	IRGC 125799	Indonesia	OsMYB305a
CHAO HAI::IRGC 29450-2::[IRIS 313-11071]	IRIS 313-11071	IRGC 128011	Lao People's Democratic Republic	OsMYB305a
CHAO LEP NOK::IRGC 29451-2::[IRIS 313-11072]	IRIS 313-11072	IRGC 128012	Lao People's Democratic Republic	OsMYB305a
CHAO LAO SOUNG::IRGC 78799-1::[IRIS 313-11992]	IRIS 313-11992	IRGC 127266	Lao People's Democratic Republic	OsMYB305a
SALA::IRGC 90457-1::[IRIS 313-12207]	IRIS 313-12207	IRGC 128456	Lao People's Democratic Republic	OsMYB305a
CHAO KHIE KHOUAY::IRGC 90968-1::[IRIS 313-12220]	IRIS 313-12220	IRGC 131976	Lao People's Democratic Republic	OsMYB305a
LAM BOUN::IRGC 91525-1::[IRIS 313-12222]	IRIS 313-12222	IRGC 127548	Lao People's Democratic Republic	OsMYB305a
NOON SOUNG::IRGC 91956-1::[IRIS 313-12224]	IRIS 313-12224	IRGC 127681	Lao People's Democratic Republic	OsMYB305a
TAM::IRGC 92253-1::[IRIS 313-12229]	IRIS 313-12229	IRGC 127843	Lao People's Democratic Republic	OsMYB305a
TOUN::IRGC 92291-2::[IRIS 313-12231]	IRIS 313-12231	IRGC 128192	Lao People's Democratic Republic	OsMYB305a
LOUK PASOM::IRGC 98136-1::[IRIS 313-12297]	IRIS 313-12297	IRGC 127576	Lao People's Democratic Republic	OsMYB305a
LG 10178::IRGC 98526-1::[IRIS 313-12301]	IRIS 313-12301	IRGC 127556	Lao People's Democratic Republic	OsMYB305a
LG 4153::IRGC 98528-1::[IRIS 313-12302]	IRIS 313-12302	IRGC 127560	Lao People's Democratic Republic	OsMYB305a
LG 9274::IRGC 98715-1::[IRIS 313-12303]	IRIS 313-12303	IRGC 127561	Lao People's Democratic Republic	OsMYB305a
PA KHENG KHAW::IRGC 98779-1::[IRIS 313-12305]	IRIS 313-12305	IRGC 127708	Lao People's Democratic Republic	OsMYB305a
SAM SI::IRGC 99020-1::[IRIS 313-12308]	IRIS 313-12308	IRGC 127782	Lao People's Democratic Republic	OsMYB305a
CHAO DO::IRGC 106666-1::[IRIS 313-12329]	IRIS 313-12329	IRGC 128258	Lao People's Democratic Republic	OsMYB305a
DO KHAW::IRGC 106977-1::[IRIS 313-12334]	IRIS 313-12334	IRGC 127334	Lao People's Democratic Republic	OsMYB305a
LONG MA::IRGC 11867-1::[IRIS 313-10659]	IRIS 313-10659	IRGC 127574	Lao People's Democratic Republic	OsMYB305a
CHA LIENG::IRGC 84920-1::[IRIS 313-12121]	IRIS 313-12121	IRGC 127254	Lao People's Democratic Republic	OsMYB305a
INPONG::IRGC 85524-1::[IRIS 313-12127]	IRIS 313-12127	IRGC 127431	Lao People's Democratic Republic	OsMYB305a
HMA GNENG::IRGC 85751-1::[IRIS 313-12128]	IRIS 313-12128	IRGC 127408	Lao People's Democratic Republic	OsMYB305a
KHAO PA::IRGC 85972-1::[IRIS 313-12130]	IRIS 313-12130	IRGC 127559	Lao People's Democratic Republic	OsMYB305a
LG 944::IRGC 86000-1::[IRIS 313-12131]	IRIS 313-12131	IRGC 132011	Lao People's Democratic Republic	OsMYB305a
TAP KHOUAY::IRGC 86373-1::[IRIS 313-12133]	IRIS 313-12133	IRGC 127849	Lao People's Democratic Republic	OsMYB305a
AE NOUA::IRGC 89308-1::[IRIS 313-12185]	IRIS 313-12185	IRGC 127110	Lao People's Democratic Republic	OsMYB305a
BAO DAM::IRGC 89352-1::[IRIS 313-12186]	IRIS 313-12186	IRGC 128239	Lao People's Democratic Republic	OsMYB305a
CHAM LEK::IRGC 89387-1::[IRIS 313-12187]	IRIS 313-12187	IRGC 127255	Lao People's Democratic Republic	OsMYB305a
CHAO DO::IRGC 89430-1::[IRIS 313-12188]	IRIS 313-12188	IRGC 127260	Lao People's Democratic Republic	OsMYB305a
CHAO KHAW NYAO::IRGC 89460-1::[IRIS 313-12190]	IRIS 313-12190	IRGC 131975	Lao People's Democratic Republic	OsMYB305a
DO NOUAN::IRGC 89648-1::[IRIS 313-12193]	IRIS 313-12193	IRGC 127341	Lao People's Democratic Republic	OsMYB305a
EA LOUY::IRGC 91220-1::[IRIS 313-12221]	IRIS 313-12221	IRGC 127351	Lao People's Democratic Republic	OsMYB305a
PA LAT NGAN::IRGC 91983-1::[IRIS 313-12225]	IRIS 313-12225	IRGC 127711	Lao People's Democratic Republic	OsMYB305a
EA NOUAN::IRGC 95147-1::[IRIS 313-12259]	IRIS 313-12259	IRGC 127352	Lao People's Democratic Republic	OsMYB305a
EA KHAW NGAN::IRGC 95176-2::[IRIS 313-12260]	IRIS 313-12260	IRGC 128037	Lao People's Democratic Republic	OsMYB305a
EA TOM::IRGC 95276-1::[IRIS 313-12261]	IRIS 313-12261	IRGC 127354	Lao People's Democratic Republic	OsMYB305a
KHIE TOM::IRGC 95601-1::[IRIS 313-12263]	IRIS 313-12263	IRGC 127521	Lao People's Democratic Republic	OsMYB305a
NGAM KON DAM::IRGC 98486-1::[IRIS 313-12300]	IRIS 313-12300	IRGC 127673	Lao People's Democratic Republic	OsMYB305a
SANPATONG NYAY::IRGC 99050-1::[IRIS 313-12309]	IRIS 313-12309	IRGC 127785	Lao People's Democratic Republic	OsMYB305a
LOUK NOK::IRGC 107599-1::[IRIS 313-12348]	IRIS 313-12348	IRGC 127575	Lao People's Democratic Republic	OsMYB305a
MAK KHEUA DENG::IRGC 107709-1::[IRIS 313-12349]	IRIS 313-12349	IRGC 127592	Lao People's Democratic Republic	OsMYB305a
NASAENG::IRGC 107818-1::[IRIS 313-12354]	IRIS 313-12354	IRGC 127649	Lao People's Democratic Republic	OsMYB305a
NASAENG::IRGC 107819-1::[IRIS 313-12355]	IRIS 313-12355	IRGC 127650	Lao People's Democratic Republic	OsMYB305a
LAI NOK KHA::IRGC 29604-2::[IRIS 313-11076]	IRIS 313-11076	IRGC 128094	Lao People's Democratic Republic	OsMYB305a
NON HAI::IRGC 29636-2::[IRIS 313-11078]	IRIS 313-11078	IRGC 132359	Lao People's Democratic Republic	OsMYB305a
PHAN PHAE::IRGC 29652-2::[IRIS 313-11079]	IRIS 313-11079	IRGC 128132	Lao People's Democratic Republic	OsMYB305a
PHAE MEUN LAN::IRGC 29660-1::[IRIS 313-11080]	IRIS 313-11080	IRGC 128430	Lao People's Democratic Republic	OsMYB305a
THAO LOUANG::IRGC 29688-2::[IRIS 313-11081]	IRIS 313-11081	IRGC 128184	Lao People's Democratic Republic	OsMYB305a
EA DAM HANG DOK::IRGC 29698-2::[IRIS 313-11082]	IRIS 313-11082	IRGC 128036	Lao People's Democratic Republic	OsMYB305a
KHAO HAE::IRGC 29773-3::[IRIS 313-11085]	IRIS 313-11085	IRGC 132273	Lao People's Democratic Republic	OsMYB305a
KHAO THAMA::IRGC 29838-2::[IRIS 313-11086]	IRIS 313-11086	IRGC 128087	Lao People's Democratic Republic	OsMYB305a
KEO LAI::IRGC 29969-2::[IRIS 313-11090]	IRIS 313-11090	IRGC 128076	Lao People's Democratic Republic	OsMYB305a
KHAO NON::IRGC 30051-1::[IRIS 313-11091]	IRIS 313-11091	IRGC 127515	Lao People's Democratic Republic	OsMYB305a
CHAO BONG::IRGC 80266-2::[IRIS 313-12028]	IRIS 313-12028	IRGC 132328	Lao People's Democratic Republic	OsMYB305a
BER YA::IRGC 99970-1::[IRIS 313-12324]	IRIS 313-12324	IRGC 128241	Lao People's Democratic Republic	OsMYB305a
Na souan::IRGC 11889-1::[IRIS 313-8638]	IRIS 313-8638	IRGC 126250	Lao People's Democratic Republic	OsMYB305a
PULUT SELEMYAM::IRGC 71820-1::[IRIS 313-11849]	IRIS 313-11849	IRGC 128439	Malaysia	OsMYB305a
CHE MAH::IRGC 79480-1::[IRIS 313-12005]	IRIS 313-12005	IRGC 132395	Malaysia	OsMYB305a
PADI HANGIR::IRGC 79507-1::[IRIS 313-12006]	IRIS 313-12006	IRGC 132022	Malaysia	OsMYB305a
KUNENG::IRGC 71545-1::[IRIS 313-8492]	IRIS 313-8492	IRGC 126226	Malaysia	OsMYB305a
KATUNG::IRGC 71536-1::[IRIS 313-8811]	IRIS 313-8811	IRGC 131940	Malaysia	OsMYB305a
KONTOL 86::IRGC 14281-1::[IRIS 313-9070]	IRIS 313-9070	IRGC 126154	Malaysia	OsMYB305a
UNGGUL::IRGC 71644-1::[IRIS 313-9694]	IRIS 313-9694	IRGC 131951	Malaysia	OsMYB305a
MR 69::IRGC 60188-1::[IRIS 313-11588]	IRIS 313-11588	IRGC 127636	Malaysia	OsMYB305a
PERUBAK LUEY::IRGC 86436-1::[IRIS 313-12135]	IRIS 313-12135	IRGC 127726	Malaysia	OsMYB305a
BATU::IRGC 71508-1::[IRIS 313-8312]	IRIS 313-8312	IRGC 131932	Malaysia	OsMYB305a
KUATEK::IRGC 14285-1::[IRIS 313-9210]	IRIS 313-9210	IRGC 131915	Malaysia	OsMYB305a
GUMPANGAR::IRGC 71524-1::[IRIS 313-9409]	IRIS 313-9409	IRGC 131937	Malaysia	OsMYB305a
TOLIL 14::IRGC 13836-2::[IRIS 313-10695]	IRIS 313-10695	IRGC 128191	Malaysia	OsMYB305a
RADIN GOI::IRGC 13969-1::[IRIS 313-10698]	IRIS 313-10698	IRGC 127759	Malaysia	OsMYB305a
PADI PULOT MELAYANG::IRGC 14391-2::[IRIS 313-10705]	IRIS 313-10705	IRGC 128124	Malaysia	OsMYB305a
BUKU::IRGC 28683-2::[IRIS 313-11044]	IRIS 313-11044	IRGC 128005	Malaysia	OsMYB305a
PULUT MERAH 2::IRGC 60427-1::[IRIS 313-11591]	IRIS 313-11591	IRGC 132293	Malaysia	OsMYB305a
RADIN PAHANG::IRGC 14487-1::[IRIS 313-8316]	IRIS 313-8316	IRGC 131948	Malaysia	OsMYB305a
LEONG ORN 4135::IRGC 14087-1::[IRIS 313-8468]	IRIS 313-8468	IRGC 126233	Malaysia	OsMYB305a
SERENDAH SUNGAI DUA 25::IRGC 13892-1::[IRIS 313-8557]	IRIS 313-8557	IRGC 131956	Malaysia	OsMYB305a
SIAM ER 32::IRGC 13917-1::[IRIS 313-8591]	IRIS 313-8591	IRGC 135543	Malaysia	OsMYB305a
A 28-6::IRGC 49409-2::[IRIS 313-11406]	IRIS 313-11406	IRGC 127921	Myanmar	OsMYB305a
MOE GAUNG PYU::IRGC 58120-1::[IRIS 313-11545]	IRIS 313-11545	IRGC 127628	Myanmar	OsMYB305a
NGA CHAN HMWE::IRGC 58146-1::[IRIS 313-11546]	IRIS 313-11546	IRGC 127672	Myanmar	OsMYB305a
SHWE SABA::IRGC 58206-1::[IRIS 313-11547]	IRIS 313-11547	IRGC 135580	Myanmar	OsMYB305a
LETYONE::IRGC 70753-1::[IRIS 313-11818]	IRIS 313-11818	IRGC 128361	Myanmar	OsMYB305a
SHAN KAUK HNYIN::IRGC 81656-1::[IRIS 313-12050]	IRIS 313-12050	IRGC 128468	Myanmar	OsMYB305a
KYAUK KYI::IRGC 82773-1::[IRIS 313-12072]	IRIS 313-12072	IRGC 135766	Myanmar	OsMYB305a
MAYATAUNG::IRGC 95957-1::[IRIS 313-12268]	IRIS 313-12268	IRGC 127616	Myanmar	OsMYB305a
TOAM JUM::IRGC 96077-1::[IRIS 313-12270]	IRIS 313-12270	IRGC 127864	Myanmar	OsMYB305a
KAUK HNYINGWA::IRGC 97487-1::[IRIS 313-12287]	IRIS 313-12287	IRGC 127501	Myanmar	OsMYB305a
NGA CHEKH FAT::IRGC 97701-2::[IRIS 313-12291]	IRIS 313-12291	IRGC 132358	Myanmar	OsMYB305a
KARILETYONE::IRGC 70745-1::[IRIS 313-11816]	IRIS 313-11816	IRGC 127493	Myanmar	OsMYB305a
EKAYIN SAW::IRGC 97468-2::[IRIS 313-12286]	IRIS 313-12286	IRGC 128038	Myanmar	OsMYB305a
JON JAN::IRGC 97633-1::[IRIS 313-12290]	IRIS 313-12290	IRGC 127466	Myanmar	OsMYB305a
EMAHTAKYAN::IRGC 97789-1::[IRIS 313-12292]	IRIS 313-12292	IRGC 127358	Myanmar	OsMYB305a
KHAO MON::IRGC 60764-1::[IRIS 313-9182]	IRIS 313-9182	IRGC 125803	Myanmar	OsMYB305a
ANBAW::IRGC 32932-2::[IRIS 313-11126]	IRIS 313-11126	IRGC 127926	Myanmar	OsMYB305a
GOKAUNG::IRGC 33079-2::[IRIS 313-11128]	IRIS 313-11128	IRGC 128045	Myanmar	OsMYB305a
HAORU::IRGC 33090-2::[IRIS 313-11129]	IRIS 313-11129	IRGC 128051	Myanmar	OsMYB305a
KALAI::IRGC 33151-2::[IRIS 313-11131]	IRIS 313-11131	IRGC 132254	Myanmar	OsMYB305a
KALALAN::IRGC 33154-2::[IRIS 313-11132]	IRIS 313-11132	IRGC 128065	Myanmar	OsMYB305a
LWANKHAN::IRGC 33330-1::[IRIS 313-11133]	IRIS 313-11133	IRGC 127582	Myanmar	OsMYB305a
MANSAT 3::IRGC 33341-1::[IRIS 313-11134]	IRIS 313-11134	IRGC 135771	Myanmar	OsMYB305a
MAUNG NYO::IRGC 33351-2::[IRIS 313-11135]	IRIS 313-11135	IRGC 128108	Myanmar	OsMYB305a
NGAKWE THETYIN::IRGC 33477-2::[IRIS 313-11136]	IRIS 313-11136	IRGC 128117	Myanmar	OsMYB305a
NGALONGYI::IRGC 33479-2::[IRIS 313-11137]	IRIS 313-11137	IRGC 128118	Myanmar	OsMYB305a
NGASEIN THEEDAT (C 30)::IRGC 33504-2::[IRIS 313-11138]	IRIS 313-11138	IRGC 128119	Myanmar	OsMYB305a
NWACHI MANINE::IRGC 33531-2::[IRIS 313-11139]	IRIS 313-11139	IRGC 128120	Myanmar	OsMYB305a
PADAN::IRGC 33544-2::[IRIS 313-11140]	IRIS 313-11140	IRGC 128123	Myanmar	OsMYB305a
SHWENI::IRGC 33686-2::[IRIS 313-11141]	IRIS 313-11141	IRGC 128161	Myanmar	OsMYB305a
TANBAUNG::IRGC 33732-2::[IRIS 313-11143]	IRIS 313-11143	IRGC 128180	Myanmar	OsMYB305a
TAUNGDI::IRGC 33746-2::[IRIS 313-11144]	IRIS 313-11144	IRGC 128181	Myanmar	OsMYB305a
THAKADE THEEDAT::IRGC 33772-2::[IRIS 313-11145]	IRIS 313-11145	IRGC 128183	Myanmar	OsMYB305a
THEEDAT NGASEIN::IRGC 33779-2::[IRIS 313-11146]	IRIS 313-11146	IRGC 128185	Myanmar	OsMYB305a
TYB 11::IRGC 33821-2::[IRIS 313-11147]	IRIS 313-11147	IRGC 128198	Myanmar	OsMYB305a
YODAYA::IRGC 33901-2::[IRIS 313-11149]	IRIS 313-11149	IRGC 128204	Myanmar	OsMYB305a
E 21::IRGC 33929-2::[IRIS 313-11151]	IRIS 313-11151	IRGC 128035	Myanmar	OsMYB305a
NGWE TOE KYE::IRGC 97530-1::[IRIS 313-12288]	IRIS 313-12288	IRGC 128405	Myanmar	OsMYB305a
YEBAWYIN::IRGC 33885-1::[IRIS 313-8697]	IRIS 313-8697	IRGC 125628	Myanmar	OsMYB305a
HNANWA::IRGC 33118-1::[IRIS 313-8751]	IRIS 313-8751	IRGC 126209	Myanmar	OsMYB305a
PALEPYU::IRGC 33549-1::[IRIS 313-9285]	IRIS 313-9285	IRGC 125866	Myanmar	OsMYB305a
BIJULI BATI::IRGC 58917-1::[IRIS 313-11563]	IRIS 313-11563	IRGC 127227	Nepal	OsMYB305a
KUSUM KATIKI::IRGC 59099-1::[IRIS 313-11565]	IRIS 313-11565	IRGC 127536	Nepal	OsMYB305a
I 814::IRGC 76028-1::[IRIS 313-11944]	IRIS 313-11944	IRGC 127426	Nepal	OsMYB305a
SETYA::IRGC 88654-1::[IRIS 313-12183]	IRIS 313-12183	IRGC 127796	Nepal	OsMYB305a
SATHIYA::IRGC 59225-1::[IRIS 313-11568]	IRIS 313-11568	IRGC 127789	Nepal	OsMYB305a
ANADI WHITE::IRGC 61897-1::[IRIS 313-11624]	IRIS 313-11624	IRGC 127122	Nepal	OsMYB305a
GUDURA::IRGC 61955-1::[IRIS 313-11626]	IRIS 313-11626	IRGC 127395	Nepal	OsMYB305a
SETO JHINUWA::IRGC 62043-1::[IRIS 313-11632]	IRIS 313-11632	IRGC 128466	Nepal	OsMYB305a
DERAWA::IRGC 64106-1::[IRIS 313-11671]	IRIS 313-11671	IRGC 127313	Nepal	OsMYB305a
RAI MANULA::IRGC 64138-1::[IRIS 313-11672]	IRIS 313-11672	IRGC 128445	Nepal	OsMYB305a
JHINUWA DHAN::IRGC 88545-1::[IRIS 313-12180]	IRIS 313-12180	IRGC 128323	Nepal	OsMYB305a
NYAULI::IRGC 88628-1::[IRIS 313-12182]	IRIS 313-12182	IRGC 127686	Nepal	OsMYB305a
POHHERLIMASION::IRGC 62025-1::[IRIS 313-11630]	IRIS 313-11630	IRGC 127737	Nepal	OsMYB305a
KAKANI 2::IRGC 13373-C1::[IRIS 313-7933]	IRIS 313-7933	IRGC 122128	Nepal	OsMYB305a
DICULA::IRGC 36729-2::[IRIS 313-11196]	IRIS 313-11196	IRGC 132333	Philippines	OsMYB305a
ALAMINOS::IRGC 44268-2::[IRIS 313-11330]	IRIS 313-11330	IRGC 132236	Philippines	OsMYB305a
SAMON::IRGC 44735-2::[IRIS 313-11344]	IRIS 313-11344	IRGC 128157	Philippines	OsMYB305a
LINANGAN::IRGC 47255-2::[IRIS 313-11381]	IRIS 313-11381	IRGC 132351	Philippines	OsMYB305a
IR 9747 SEL::IRGC 47695-1::[IRIS 313-11385]	IRIS 313-11385	IRGC 127442	Philippines	OsMYB305a
CULALANSI::IRGC 53109-1::[IRIS 313-11471]	IRIS 313-11471	IRGC 132397	Philippines	OsMYB305a
CANLUBANG::IRGC 69816-1::[IRIS 313-11788]	IRIS 313-11788	IRGC 127247	Philippines	OsMYB305a
IR 19058-107-1::IRGC 72997-1::[IRIS 313-11887]	IRIS 313-11887	IRGC 127434	Philippines	OsMYB305a
IR 19661-364-1-2-3::IRGC 78061-1::[IRIS 313-11979]	IRIS 313-11979	IRGC 127435	Philippines	OsMYB305a
TUI (KIDAYAN)::IRGC 79058-1::[IRIS 313-11996]	IRIS 313-11996	IRGC 127869	Philippines	OsMYB305a
MARAMAY::IRGC 82628-1::[IRIS 313-12066]	IRIS 313-12066	IRGC 127609	Philippines	OsMYB305a
531::IRGC 82643-1::[IRIS 313-12067]	IRIS 313-12067	IRGC 127100	Philippines	OsMYB305a
IR 19746-28-2-2::IRGC 78072-C1::[IRIS 313-7685]	IRIS 313-7685	IRGC 122089	Philippines	OsMYB305a
BUCAYAB::IRGC 44357-1::[IRIS 313-8948]	IRIS 313-8948	IRGC 126974	Philippines	OsMYB305a
IR 13429-109-2-2-1::IRGC 63491-1::[IRIS 313-10167]	IRIS 313-10167	IRGC 125773	Philippines	OsMYB305a
PSBRC 50::IRGC 99706-1::[IRIS 313-10234]	IRIS 313-10234	IRGC 125873	Philippines	OsMYB305a
PSBRC 68::IRGC 99711-1::[IRIS 313-10235]	IRIS 313-10235	IRGC 125874	Philippines	OsMYB305a
IR 4500-5-1-1::IRGC 40552-2::[IRIS 313-11251]	IRIS 313-11251	IRGC 132340	Philippines	OsMYB305a
BLM 70::IRGC 43989-1::[IRIS 313-11325]	IRIS 313-11325	IRGC 135739	Philippines	OsMYB305a
IREQUIN::IRGC 44476-2::[IRIS 313-11336]	IRIS 313-11336	IRGC 128519	Philippines	OsMYB305a
WAGWAG::IRGC 44802-1::[IRIS 313-11345]	IRIS 313-11345	IRGC 127891	Philippines	OsMYB305a
WAGWAG PUTI::IRGC 44804-2::[IRIS 313-11346]	IRIS 313-11346	IRGC 132371	Philippines	OsMYB305a
WAGWAG RAOIS::IRGC 44805-1::[IRIS 313-11347]	IRIS 313-11347	IRGC 127892	Philippines	OsMYB305a
KANATO::IRGC 75306-2::[IRIS 313-11934]	IRIS 313-11934	IRGC 128071	Philippines	OsMYB305a
IR 5657-33-2::IRGC 77992-1::[IRIS 313-11978]	IRIS 313-11978	IRGC 127440	Philippines	OsMYB305a
KA GIL::IRGC 83029-1::[IRIS 313-12080]	IRIS 313-12080	IRGC 127475	Philippines	OsMYB305a
1146::IRGC 83068-1::[IRIS 313-12081]	IRIS 313-12081	IRGC 128208	Philippines	OsMYB305a
PSBRC 18::IRGC 99639-1::[IRIS 313-12319]	IRIS 313-12319	IRGC 127743	Philippines	OsMYB305a
RACION 1::IRGC 11340-1::[IRIS 313-10649]	IRIS 313-10649	IRGC 127758	Philippines	OsMYB305a
BALIBUD::IRGC 26871-1::[IRIS 313-10990]	IRIS 313-10990	IRGC 127206	Philippines	OsMYB305a
PANGETAN::IRGC 26942-1::[IRIS 313-10994]	IRIS 313-10994	IRGC 135783	Philippines	OsMYB305a
KALAGNON::IRGC 30335-1::[IRIS 313-11097]	IRIS 313-11097	IRGC 127478	Philippines	OsMYB305a
IR 1813-694-2::IRGC 32656-2::[IRIS 313-11122]	IRIS 313-11122	IRGC 128059	Philippines	OsMYB305a
LIGUNGTUNG::IRGC 38786-1::[IRIS 313-11234]	IRIS 313-11234	IRGC 127563	Philippines	OsMYB305a
PINILING DANIEL::IRGC 38828-2::[IRIS 313-11235]	IRIS 313-11235	IRGC 128137	Philippines	OsMYB305a
IR 9560-2-6-3::IRGC 40451-1::[IRIS 313-11250]	IRIS 313-11250	IRGC 127441	Philippines	OsMYB305a
INANUPAN::IRGC 44461-2::[IRIS 313-11335]	IRIS 313-11335	IRGC 132339	Philippines	OsMYB305a
LOBANG (WHITE)::IRGC 44548-2::[IRIS 313-11338]	IRIS 313-11338	IRGC 128097	Philippines	OsMYB305a
MINDANAO::IRGC 44642-2::[IRIS 313-11341]	IRIS 313-11341	IRGC 128110	Philippines	OsMYB305a
C 1016-1::IRGC 50368-1::[IRIS 313-11423]	IRIS 313-11423	IRGC 127243	Philippines	OsMYB305a
C 166-135::IRGC 50633-1::[IRIS 313-11431]	IRIS 313-11431	IRGC 127244	Philippines	OsMYB305a
OYAK PAKANG::IRGC 55422-1::[IRIS 313-11512]	IRIS 313-11512	IRGC 127693	Philippines	OsMYB305a
IR 3839-1::IRGC 55946-1::[IRIS 313-11516]	IRIS 313-11516	IRGC 127437	Philippines	OsMYB305a
IR 4432-28-5::IRGC 55952-1::[IRIS 313-11517]	IRIS 313-11517	IRGC 127438	Philippines	OsMYB305a
J 6 IR 520 (WC 693)::IRGC 57600-1::[IRIS 313-11538]	IRIS 313-11538	IRGC 127447	Philippines	OsMYB305a
IR 10120-7-2-1-4::IRGC 78628-1::[IRIS 313-11987]	IRIS 313-11987	IRGC 127433	Philippines	OsMYB305a
IR 1561-228-3-3::IRGC 32627-C1::[IRIS 313-7684]	IRIS 313-7684	IRGC 122088	Philippines	OsMYB305a
IR 22::IRGC 11356-C1::[IRIS 313-7688]	IRIS 313-7688	IRGC 122091	Philippines	OsMYB305a
IR 2344-P1 PB-9-3-2B::IRGC 39317-C1::[IRIS 313-7690]	IRIS 313-7690	IRGC 122093	Philippines	OsMYB305a
IR 28::IRGC 30411-C1::[IRIS 313-7691]	IRIS 313-7691	IRGC 122094	Philippines	OsMYB305a
CARREON::[IRIS 313-8292]	IRIS 313-8292	IRGC 117442	Philippines	OsMYB305a
IR 2003-P7-7-4-2::IRGC 32671-1::[IRIS 313-8392]	IRIS 313-8392	IRGC 125970	Philippines	OsMYB305a
IR 5494 (BPH 1)::IRGC 24484-1::[IRIS 313-8616]	IRIS 313-8616	IRGC 131939	Philippines	OsMYB305a
IR 2071-586-5-6-3::IRGC 39291-1::[IRIS 313-9044]	IRIS 313-9044	IRGC 125971	Philippines	OsMYB305a
BW 295-5::IRGC 63098-1::[IRIS 313-10002]	IRIS 313-10002	IRGC 125955	Sri Lanka	OsMYB305a
SAMBA::IRGC 11993-1::[IRIS 313-10661]	IRIS 313-10661	IRGC 127781	Sri Lanka	OsMYB305a
KAHATAWEE::IRGC 12004-1::[IRIS 313-10662]	IRIS 313-10662	IRGC 127476	Sri Lanka	OsMYB305a
MUDALIGA WEE::IRGC 74706-1::[IRIS 313-11916]	IRIS 313-11916	IRGC 128395	Sri Lanka	OsMYB305a
KOTTEYARAN::IRGC 47383-1::[IRIS 313-8660]	IRIS 313-8660	IRGC 125616	Sri Lanka	OsMYB305a
BALASURIYA A::IRGC 66509-1::[IRIS 313-8699]	IRIS 313-8699	IRGC 126178	Sri Lanka	OsMYB305a
MUTTU SAMBA::IRGC 36333-1::[IRIS 313-9039]	IRIS 313-9039	IRGC 121441	Sri Lanka	OsMYB305a
H 6::IRGC 157-1::[IRIS 313-9472]	IRIS 313-9472	IRGC 125756	Sri Lanka	OsMYB305a
SIGARDIS::IRGC 15555-1::[IRIS 313-9867]	IRIS 313-9867	IRGC 126088	Sri Lanka	OsMYB305a
SITHAIYAN KOTTAI SAMBA::IRGC 50155-1::[IRIS 313-9936]	IRIS 313-9936	IRGC 126143	Sri Lanka	OsMYB305a
KULA KARUPPAN::IRGC 55328-1::[IRIS 313-9968]	IRIS 313-9968	IRGC 125810	Sri Lanka	OsMYB305a
RACE PERUMAL::IRGC 55347-1::[IRIS 313-9970]	IRIS 313-9970	IRGC 125881	Sri Lanka	OsMYB305a
SUDU KARAYAL::IRGC 15348-1::[IRIS 313-10715]	IRIS 313-10715	IRGC 127827	Sri Lanka	OsMYB305a
MURUNGA::IRGC 15428-1::[IRIS 313-10716]	IRIS 313-10716	IRGC 127640	Sri Lanka	OsMYB305a
PERIYA VELLAI::IRGC 15475-1::[IRIS 313-10717]	IRIS 313-10717	IRGC 127725	Sri Lanka	OsMYB305a
VELLAI KOLOMBAN::IRGC 15517-1::[IRIS 313-10719]	IRIS 313-10719	IRGC 127886	Sri Lanka	OsMYB305a
HALSUDU HEENATI::IRGC 15599-1::[IRIS 313-10721]	IRIS 313-10721	IRGC 127401	Sri Lanka	OsMYB305a
SAYAM::IRGC 31538-2::[IRIS 313-11110]	IRIS 313-11110	IRGC 128159	Sri Lanka	OsMYB305a
A 69-1::IRGC 55305-1::[IRIS 313-11510]	IRIS 313-11510	IRGC 127102	Sri Lanka	OsMYB305a
KURULUTUDU::IRGC 36304-1::[IRIS 313-8925]	IRIS 313-8925	IRGC 125813	Sri Lanka	OsMYB305a
GALWAKA HANDERAN::IRGC 31381-1::[IRIS 313-9256]	IRIS 313-9256	IRGC 125746	Sri Lanka	OsMYB305a
PODIWEE::IRGC 11938-1::[IRIS 313-9831]	IRIS 313-9831	IRGC 125872	Sri Lanka	OsMYB305a
RANGOON SAMBA::IRGC 11940-1::[IRIS 313-9832]	IRIS 313-9832	IRGC 125883	Sri Lanka	OsMYB305a
MODDAI KARUPPAN::IRGC 15465-1::[IRIS 313-9862]	IRIS 313-9862	IRGC 126139	Sri Lanka	OsMYB305a
T KAUG PAO::IRGC 34182-1::[IRIS 313-11157]	IRIS 313-11157	IRGC 127863	Taiwan	OsMYB305a
CHIAYI WU-K'O::IRGC 64974-1::[IRIS 313-11692]	IRIS 313-11692	IRGC 127273	Taiwan	OsMYB305a
CHING CH'UNG::IRGC 65002-1::[IRIS 313-11693]	IRIS 313-11693	IRGC 127278	Taiwan	OsMYB305a
CHING LIU::IRGC 65018-1::[IRIS 313-11694]	IRIS 313-11694	IRGC 127279	Taiwan	OsMYB305a
HSIN-T'AO YUAN CHING YU::IRGC 65074-1::[IRIS 313-11695]	IRIS 313-11695	IRGC 127421	Taiwan	OsMYB305a
HSINCHU AI CHIO CHIENG::IRGC 78182-1::[IRIS 313-11980]	IRIS 313-11980	IRGC 127420	Taiwan	OsMYB305a
TAICHUNG 188::IRGC 78209-1::[IRIS 313-11981]	IRIS 313-11981	IRGC 132043	Taiwan	OsMYB305a
SHINCHIKU IKU 97::IRGC 10429-1::[IRIS 313-10631]	IRIS 313-10631	IRGC 127798	Taiwan	OsMYB305a
C 722323::IRGC 73147-1::[IRIS 313-11890]	IRIS 313-11890	IRGC 128252	Taiwan	OsMYB305a
C 662083::IRGC 62101-1::[IRIS 313-10001]	IRIS 313-10001	IRGC 125692	Taiwan	OsMYB305a
TAICHUNG SEN YU 214::IRGC 38899-1::[IRIS 313-11237]	IRIS 313-11237	IRGC 127835	Taiwan	OsMYB305a
TAISEN GLUTINOUS YU 1157::IRGC 78750-1::[IRIS 313-11990]	IRIS 313-11990	IRGC 127839	Taiwan	OsMYB305a
SHINCHIKU IKU 103::IRGC 10430-1::[IRIS 313-9346]	IRIS 313-9346	IRGC 121501	Taiwan	OsMYB305a
TAICHUNG 65::IRGC 79-1::[IRIS 313-9701]	IRIS 313-9701	IRGC 125911	Taiwan	OsMYB305a
TAICHUNG 179::IRGC 85-1::[IRIS 313-9702]	IRIS 313-9702	IRGC 125910	Taiwan	OsMYB305a
CHIANAN 8::IRGC 90-1::[IRIS 313-9703]	IRIS 313-9703	IRGC 125701	Taiwan	OsMYB305a
O. SATIVA::IRGC 17083-1::[IRIS 313-9882]	IRIS 313-9882	IRGC 125863	Taiwan	OsMYB305a
PIN GAEW 56::IRGC 7887-1::[IRIS 313-10134]	IRIS 313-10134	IRGC 125871	Thailand	OsMYB305a
RD 15::IRGC 47705-1::[IRIS 313-10151]	IRIS 313-10151	IRGC 126003	Thailand	OsMYB305a
BKN 7130-1017-2::IRGC 36531-2::[IRIS 313-11192]	IRIS 313-11192	IRGC 127997	Thailand	OsMYB305a
GAHB AWY 2-1::IRGC 36549-2::[IRIS 313-11193]	IRIS 313-11193	IRGC 128040	Thailand	OsMYB305a
JAO KHAO::IRGC 57046-1::[IRIS 313-11530]	IRIS 313-11530	IRGC 131993	Thailand	OsMYB305a
MAE HAWM::IRGC 61283-1::[IRIS 313-11609]	IRIS 313-11609	IRGC 127587	Thailand	OsMYB305a
E PLUAK::IRGC 64297-1::[IRIS 313-11678]	IRIS 313-11678	IRGC 127360	Thailand	OsMYB305a
KHAO BUN MI::IRGC 64366-2::[IRIS 313-11680]	IRIS 313-11680	IRGC 132346	Thailand	OsMYB305a
MA EUE::IRGC 64502-1::[IRIS 313-11682]	IRIS 313-11682	IRGC 127588	Thailand	OsMYB305a
SA GAE::IRGC 64613-1::[IRIS 313-11687]	IRIS 313-11687	IRGC 132297	Thailand	OsMYB305a
DAW NOK KAEN::IRGC 65548-1::[IRIS 313-11700]	IRIS 313-11700	IRGC 127306	Thailand	OsMYB305a
KHAO' NOK 4::IRGC 65932-1::[IRIS 313-11706]	IRIS 313-11706	IRGC 132001	Thailand	OsMYB305a
KHAO SAHKORN::IRGC 65948-1::[IRIS 313-11707]	IRIS 313-11707	IRGC 132403	Thailand	OsMYB305a
KHAO YAI GUANG::IRGC 65972-1::[IRIS 313-11708]	IRIS 313-11708	IRGC 127518	Thailand	OsMYB305a
GAEW DAENG::IRGC 66707-1::[IRIS 313-11721]	IRIS 313-11721	IRGC 127372	Thailand	OsMYB305a
BOO MAE::IRGC 71058-1::[IRIS 313-11833]	IRIS 313-11833	IRGC 132276	Thailand	OsMYB305a
MUAY::IRGC 71318-1::[IRIS 313-11839]	IRIS 313-11839	IRGC 127637	Thailand	OsMYB305a
YAH TOW::IRGC 75191-1::[IRIS 313-11927]	IRIS 313-11927	IRGC 127897	Thailand	OsMYB305a
DAW LUEY 4-3::IRGC 76929-1::[IRIS 313-11957]	IRIS 313-11957	IRGC 127305	Thailand	OsMYB305a
IN TOK::IRGC 77071-1::[IRIS 313-11961]	IRIS 313-11961	IRGC 127432	Thailand	OsMYB305a
PLI KHAO::IRGC 64596-1::[IRIS 313-8586]	IRIS 313-8586	IRGC 126081	Thailand	OsMYB305a
KHAO' HAWM::IRGC 78257-1::[IRIS 313-8985]	IRIS 313-8985	IRGC 126153	Thailand	OsMYB305a
LONG KHI KRAI::IRGC 64490-1::[IRIS 313-9006]	IRIS 313-9006	IRGC 126985	Thailand	OsMYB305a
LEUANG CHAIYAPHUM::IRGC 78266-1::[IRIS 313-9020]	IRIS 313-9020	IRGC 126983	Thailand	OsMYB305a
HTA 22::IRGC 45827-1::[IRIS 313-9602]	IRIS 313-9602	IRGC 125765	Thailand	OsMYB305a
GAM PERNG::IRGC 62135-1::[IRIS 313-11635]	IRIS 313-11635	IRGC 128294	Thailand	OsMYB305a
GASET BOW::IRGC 64316-1::[IRIS 313-11679]	IRIS 313-11679	IRGC 127380	Thailand	OsMYB305a
RAI MAHK MEUANG::IRGC 66154-1::[IRIS 313-11711]	IRIS 313-11711	IRGC 132295	Thailand	OsMYB305a
DAWK PUT::IRGC 66699-1::[IRIS 313-11719]	IRIS 313-11719	IRGC 127304	Thailand	OsMYB305a
NIAW NARAI::IRGC 71353-1::[IRIS 313-11841]	IRIS 313-11841	IRGC 127679	Thailand	OsMYB305a
PUEY TAW::IRGC 71405-1::[IRIS 313-11844]	IRIS 313-11844	IRGC 127745	Thailand	OsMYB305a
MAHA CHAI::IRGC 73517-1::[IRIS 313-11899]	IRIS 313-11899	IRGC 128373	Thailand	OsMYB305a
TI NGI::IRGC 73620-1::[IRIS 313-11901]	IRIS 313-11901	IRGC 132301	Thailand	OsMYB305a
GI TAH::IRGC 74883-1::[IRIS 313-11920]	IRIS 313-11920	IRGC 127386	Thailand	OsMYB305a
NAM SA GUI 19::[IRIS 313-8485]	IRIS 313-8485	IRGC 117536	Thailand	OsMYB305a
HAWM KRUA::IRGC 64333-1::[IRIS 313-8674]	IRIS 313-8674	IRGC 125965	Thailand	OsMYB305a
WP 36::IRGC 55278-1::[IRIS 313-8732]	IRIS 313-8732	IRGC 126092	Thailand	OsMYB305a
E WAWNG::IRGC 71140-1::[IRIS 313-8884]	IRIS 313-8884	IRGC 126134	Thailand	OsMYB305a
HAM 48::IRGC 29740-1::[IRIS 313-9357]	IRIS 313-9357	IRGC 128532	Thailand	OsMYB305a
KHAO PAH 8-5-38::IRGC 36587-1::[IRIS 313-11194]	IRIS 313-11194	IRGC 135760	Thailand	OsMYB305a
SPR 7284-57-5::IRGC 38649-1::[IRIS 313-11233]	IRIS 313-11233	IRGC 127823	Thailand	OsMYB305a
JAO' HAWN MAE JAN::IRGC 44022-2::[IRIS 313-11327]	IRIS 313-11327	IRGC 128061	Thailand	OsMYB305a
PAWNG AEW 1::IRGC 55263-1::[IRIS 313-11508]	IRIS 313-11508	IRGC 127722	Thailand	OsMYB305a
E MOOM::IRGC 64291-1::[IRIS 313-11676]	IRIS 313-11676	IRGC 127359	Thailand	OsMYB305a
E NAWN KHAO::IRGC 64293-1::[IRIS 313-11677]	IRIS 313-11677	IRGC 128286	Thailand	OsMYB305a
NIAW KHIAW NGOO::IRGC 64563-1::[IRIS 313-11683]	IRIS 313-11683	IRGC 127677	Thailand	OsMYB305a
OB CHUEY::IRGC 64568-1::[IRIS 313-11684]	IRIS 313-11684	IRGC 132021	Thailand	OsMYB305a
PLAWNG SAENG::IRGC 64595-1::[IRIS 313-11685]	IRIS 313-11685	IRGC 127735	Thailand	OsMYB305a
QUAHNG LUANG::IRGC 64609-2::[IRIS 313-11686]	IRIS 313-11686	IRGC 132366	Thailand	OsMYB305a
SIA MOO::IRGC 64629-1::[IRIS 313-11688]	IRIS 313-11688	IRGC 135581	Thailand	OsMYB305a
DAWK PUD KHAO::IRGC 65808-1::[IRIS 313-11705]	IRIS 313-11705	IRGC 127303	Thailand	OsMYB305a
LEUANG MAI::IRGC 66019-2::[IRIS 313-11710]	IRIS 313-11710	IRGC 134992	Thailand	OsMYB305a
DAW 85::IRGC 66704-1::[IRIS 313-11720]	IRIS 313-11720	IRGC 127302	Thailand	OsMYB305a
KHAO NAHNG PRUNG::IRGC 71220-1::[IRIS 313-11837]	IRIS 313-11837	IRGC 127514	Thailand	OsMYB305a
LEUM DERN::IRGC 71288-1::[IRIS 313-11838]	IRIS 313-11838	IRGC 132389	Thailand	OsMYB305a
PAN DAWK MAHK::IRGC 71380-1::[IRIS 313-11843]	IRIS 313-11843	IRGC 132290	Thailand	OsMYB305a
JAO LEUANG::IRGC 65866-1::[IRIS 313-8679]	IRIS 313-8679	IRGC 126216	Thailand	OsMYB305a
E DAW HAWM::IRGC 47938-1::[IRIS 313-8980]	IRIS 313-8980	IRGC 126132	Thailand	OsMYB305a
MAE MAI LUD NI::IRGC 66065-1::[IRIS 313-9062]	IRIS 313-9062	IRGC 125831	Thailand	OsMYB305a
LEUANG YAI 29-12-46::IRGC 24397-1::[IRIS 313-9119]	IRIS 313-9119	IRGC 125825	Thailand	OsMYB305a
KHAO LEUANG RAI::IRGC 48168-1::[IRIS 313-9121]	IRIS 313-9121	IRGC 125802	Thailand	OsMYB305a
LEUANG LAI MAE PRAJAN::IRGC 71279-1::[IRIS 313-9209]	IRIS 313-9209	IRGC 126984	Thailand	OsMYB305a
WP 65::IRGC 36526-1::[IRIS 313-9227]	IRIS 313-9227	IRGC 126013	Thailand	OsMYB305a
LEUANG TAWNG SOOK::IRGC 24394-1::[IRIS 313-9286]	IRIS 313-9286	IRGC 126137	Thailand	OsMYB305a
KHAO CHUAN CHOM 452::IRGC 36571-1::[IRIS 313-9567]	IRIS 313-9567	IRGC 131914	Thailand	OsMYB305a
CADUNG SO BLOC 1::IRGC 30231-1::[IRIS 313-11096]	IRIS 313-11096	IRGC 135743	Viet Nam	OsMYB305a
CHIEM NGAN::IRGC 47488-1::[IRIS 313-11383]	IRIS 313-11383	IRGC 127274	Viet Nam	OsMYB305a
LOC TRANG MUON::IRGC 73216-1::[IRIS 313-11894]	IRIS 313-11894	IRGC 128368	Viet Nam	OsMYB305a
CHAM TON::IRGC 90600-1::[IRIS 313-12210]	IRIS 313-12210	IRGC 127257	Viet Nam	OsMYB305a
SRAU SENG::IRGC 30290-1::[IRIS 313-8996]	IRIS 313-8996	IRGC 126169	Viet Nam	OsMYB305a
BONG BOI::IRGC 32094-1::[IRIS 313-9637]	IRIS 313-9637	IRGC 125689	Viet Nam	OsMYB305a
CHIEM TONG NHAT 1::IRGC 47496-1::[IRIS 313-11384]	IRIS 313-11384	IRGC 127275	Viet Nam	OsMYB305a
KHAU DANH::IRGC 73201-1::[IRIS 313-11893]	IRIS 313-11893	IRGC 127519	Viet Nam	OsMYB305a
DAU NGHA THAI BINH::IRGC 82891-1::[IRIS 313-12078]	IRIS 313-12078	IRGC 127301	Viet Nam	OsMYB305a
SOM NGHE AN::IRGC 60751-1::[IRIS 313-8409]	IRIS 313-8409	IRGC 126007	Viet Nam	OsMYB305a
NEP NGAU::IRGC 78369-1::[IRIS 313-8735]	IRIS 313-8735	IRGC 126074	Viet Nam	OsMYB305a
SOC NAU (BIEN THE)::IRGC 32074-1::[IRIS 313-11118]	IRIS 313-11118	IRGC 135797	Viet Nam	OsMYB305a
TIEN SOM::IRGC 40759-2::[IRIS 313-11254]	IRIS 313-11254	IRGC 128186	Viet Nam	OsMYB305a
TV 30::IRGC 55221-1::[IRIS 313-11507]	IRIS 313-11507	IRGC 127870	Viet Nam	OsMYB305a
TAN NONG::IRGC 56126-1::[IRIS 313-11521]	IRIS 313-11521	IRGC 127847	Viet Nam	OsMYB305a
NEP HOA VANG::[IRIS 313-8690]	IRIS 313-8690	IRGC 117537	Viet Nam	OsMYB305a
VEN THAP::IRGC 56138-1::[IRIS 313-9317]	IRIS 313-9317	IRGC 125933	Viet Nam	OsMYB305a
MUNJI::IRGC 70928-1::[IRIS 313-11829]	IRIS 313-11829	IRGC 128396	Pakistan	OsMYB305a
KACHILON::IRGC 27555-1::[IRIS 313-11016]	IRIS 313-11016	IRGC 128328	Bangladesh	OsMYB305b
KOYRA::IRGC 77267-1::[IRIS 313-8283]	IRIS 313-8283	IRGC 121026	Bangladesh	OsMYB305b
DHARIAL::IRGC 34034-1::[IRIS 313-11154]	IRIS 313-11154	IRGC 127318	Bangladesh	OsMYB305b
JHUL DIGA::IRGC 26478-1::[IRIS 313-10981]	IRIS 313-10981	IRGC 127456	Bangladesh	OsMYB305b
BOTESWAR 2::IRGC 27536-1::[IRIS 313-11013]	IRIS 313-11013	IRGC 127236	Bangladesh	OsMYB305b
CHAKILA::IRGC 27540-1::[IRIS 313-11014]	IRIS 313-11014	IRGC 127253	Bangladesh	OsMYB305b
MADISA::IRGC 27568-1::[IRIS 313-11018]	IRIS 313-11018	IRGC 127586	Bangladesh	OsMYB305b
AUS 359::IRGC 29146-2::[IRIS 313-11060]	IRIS 313-11060	IRGC 132322	Bangladesh	OsMYB305b
SAITA::IRGC 31618-1::[IRIS 313-11111]	IRIS 313-11111	IRGC 127778	Bangladesh	OsMYB305b
BADSHABHOG 4-60::IRGC 37793-2::[IRIS 313-11218]	IRIS 313-11218	IRGC 127982	Bangladesh	OsMYB305b
BONGEZA::IRGC 53483-1::[IRIS 313-11482]	IRIS 313-11482	IRGC 127234	Bangladesh	OsMYB305b
JAGLI BORO::IRGC 27516-2::[IRIS 313-8252]	IRIS 313-8252	IRGC 121233	Bangladesh	OsMYB305b
KANAI BASHI::IRGC 34967-1::[IRIS 313-11169]	IRIS 313-11169	IRGC 131997	India	OsMYB305b
T 3::IRGC 46760-2::[IRIS 313-11373]	IRIS 313-11373	IRGC 128177	India	OsMYB305b
PISINI::IRGC 50035-2::[IRIS 313-11420]	IRIS 313-11420	IRGC 128138	India	OsMYB305b
DANGAR::IRGC 76296-1::[IRIS 313-9610]	IRIS 313-9610	IRGC 120927	India	OsMYB305b
BAK TULSI::IRGC 34831-1::[IRIS 313-11164]	IRIS 313-11164	IRGC 127205	India	OsMYB305b
SIRHANTI::IRGC 53930-1::[IRIS 313-11492]	IRIS 313-11492	IRGC 127813	India	OsMYB305b
UPRH 33::IRGC 61505-1::[IRIS 313-11617]	IRIS 313-11617	IRGC 128495	India	OsMYB305b
ARC 10843::IRGC 12653-1::[IRIS 313-10673]	IRIS 313-10673	IRGC 127130	India	OsMYB305b
ARC 7001::IRGC 20436-1::[IRIS 313-10849]	IRIS 313-10849	IRGC 127166	India	OsMYB305b
ARC 10145::IRGC 20744-1::[IRIS 313-10854]	IRIS 313-10854	IRGC 127127	India	OsMYB305b
ARC 11281::IRGC 21283-1::[IRIS 313-10862]	IRIS 313-10862	IRGC 127135	India	OsMYB305b
ARC 11478::IRGC 21418-1::[IRIS 313-10866]	IRIS 313-10866	IRGC 128221	India	OsMYB305b
ARC 11538::IRGC 21463-1::[IRIS 313-10867]	IRIS 313-10867	IRGC 128222	India	OsMYB305b
ARC 12079::IRGC 21888-1::[IRIS 313-10877]	IRIS 313-10877	IRGC 127143	India	OsMYB305b
ARC 12101::IRGC 21907-1::[IRIS 313-10878]	IRIS 313-10878	IRGC 127144	India	OsMYB305b
ARC 13156::IRGC 22514-1::[IRIS 313-10893]	IRIS 313-10893	IRGC 128226	India	OsMYB305b
ARC 13257::IRGC 22608-1::[IRIS 313-10895]	IRIS 313-10895	IRGC 127151	India	OsMYB305b
BENA JHUPI::IRGC 34850-2::[IRIS 313-11165]	IRIS 313-11165	IRGC 127993	India	OsMYB305b
BHUT MURI::IRGC 34861-1::[IRIS 313-11166]	IRIS 313-11166	IRGC 127224	India	OsMYB305b
LAL TAURA::IRGC 35017-1::[IRIS 313-11170]	IRIS 313-11170	IRGC 127547	India	OsMYB305b
M 142::IRGC 35054-1::[IRIS 313-11171]	IRIS 313-11171	IRGC 127583	India	OsMYB305b
SLO 19::IRGC 35157-1::[IRIS 313-11174]	IRIS 313-11174	IRGC 127817	India	OsMYB305b
SONA AUS::IRGC 35160-1::[IRIS 313-11175]	IRIS 313-11175	IRGC 127821	India	OsMYB305b
LOCAL BHAT::IRGC 52343-1::[IRIS 313-11452]	IRIS 313-11452	IRGC 127571	India	OsMYB305b
CIPPI::IRGC 52415-1::[IRIS 313-11455]	IRIS 313-11455	IRGC 128268	India	OsMYB305b
SALSI::IRGC 52833-1::[IRIS 313-11462]	IRIS 313-11462	IRGC 127780	India	OsMYB305b
ARC 11959::IRGC 21780-1::[IRIS 313-8554]	IRIS 313-8554	IRGC 121188	India	OsMYB305b
ARC 11359::IRGC 21348-1::[IRIS 313-9176]	IRIS 313-9176	IRGC 125639	India	OsMYB305b
WANGA BARUGULU::IRGC 52261-1::[IRIS 313-9611]	IRIS 313-9611	IRGC 125935	India	OsMYB305b
KOMPIT::IRGC 73716-1::[IRIS 313-11903]	IRIS 313-11903	IRGC 128351	Indonesia	OsMYB305b
SULUS BALOK::IRGC 73862-1::[IRIS 313-11906]	IRIS 313-11906	IRGC 135582	Indonesia	OsMYB305b
BUNTU DOMBA 1::IRGC 77554-1::[IRIS 313-11970]	IRIS 313-11970	IRGC 127240	Indonesia	OsMYB305b
PULUT KETAN::IRGC 82674-2::[IRIS 313-12068]	IRIS 313-12068	IRGC 132262	Indonesia	OsMYB305b
SIFARASI::IRGC 66644-1::[IRIS 313-9691]	IRIS 313-9691	IRGC 126311	Indonesia	OsMYB305b
RUJAK DANAN::IRGC 35446-2::[IRIS 313-11178]	IRIS 313-11178	IRGC 128152	Indonesia	OsMYB305b
SIPULUIK ARANG::IRGC 35488-2::[IRIS 313-11180]	IRIS 313-11180	IRGC 128166	Indonesia	OsMYB305b
KETAN LEMBAYUNGAN::IRGC 35745-2::[IRIS 313-11183]	IRIS 313-11183	IRGC 132311	Indonesia	OsMYB305b
KACIK TARAM::IRGC 35310-1::[IRIS 313-9208]	IRIS 313-9208	IRGC 126165	Indonesia	OsMYB305b
RANDAH SASAK::IRGC 13652-2::[IRIS 313-10692]	IRIS 313-10692	IRGC 132367	Indonesia	OsMYB305b
AEN METAN::IRGC 17142-1::[IRIS 313-10758]	IRIS 313-10758	IRGC 132386	Indonesia	OsMYB305b
KETAN LALER::IRGC 17897-1::[IRIS 313-10780]	IRIS 313-10780	IRGC 127505	Indonesia	OsMYB305b
MLATI::IRGC 18278-1::[IRIS 313-10795]	IRIS 313-10795	IRGC 128389	Indonesia	OsMYB305b
KILANG MEDU::IRGC 25442-1::[IRIS 313-10952]	IRIS 313-10952	IRGC 132003	Indonesia	OsMYB305b
RANGKAI KEPEL::IRGC 25640-1::[IRIS 313-10957]	IRIS 313-10957	IRGC 128446	Indonesia	OsMYB305b
RENIK BELITI::IRGC 25648-1::[IRIS 313-10958]	IRIS 313-10958	IRGC 128450	Indonesia	OsMYB305b
PAEDAI SOBUDI::IRGC 27222-1::[IRIS 313-11001]	IRIS 313-11001	IRGC 128421	Indonesia	OsMYB305b
PAE MEETO::IRGC 27254-1::[IRIS 313-11003]	IRIS 313-11003	IRGC 127918	Indonesia	OsMYB305b
MAS::IRGC 48758-1::[IRIS 313-11396]	IRIS 313-11396	IRGC 128385	Indonesia	OsMYB305b
ANENOE::IRGC 54140-1::[IRIS 313-11495]	IRIS 313-11495	IRGC 128217	Indonesia	OsMYB305b
SI HAO NDURIA::IRGC 66649-1::[IRIS 313-8608]	IRIS 313-8608	IRGC 132385	Indonesia	OsMYB305b
TJERE SUGI::IRGC 16650-1::[IRIS 313-9005]	IRIS 313-9005	IRGC 132376	Indonesia	OsMYB305b
RIMBUN::IRGC 43741-1::[IRIS 313-9239]	IRIS 313-9239	IRGC 126268	Indonesia	OsMYB305b
R 258::IRGC 23702-2::[IRIS 313-10922]	IRIS 313-10922	IRGC 132264	Lao People's Democratic Republic	OsMYB305b
HANG::IRGC 82842-1::[IRIS 313-12076]	IRIS 313-12076	IRGC 128306	Lao People's Democratic Republic	OsMYB305b
BAN BONG::IRGC 94565-1::[IRIS 313-12254]	IRIS 313-12254	IRGC 128237	Lao People's Democratic Republic	OsMYB305b
MON LAI::IRGC 85857-1::[IRIS 313-12129]	IRIS 313-12129	IRGC 128391	Lao People's Democratic Republic	OsMYB305b
SET::IRGC 92200-1::[IRIS 313-12227]	IRIS 313-12227	IRGC 127795	Lao People's Democratic Republic	OsMYB305b
DENG NYAY::IRGC 106907-1::[IRIS 313-12332]	IRIS 313-12332	IRGC 127312	Lao People's Democratic Republic	OsMYB305b
DO LEUANG::IRGC 106990-1::[IRIS 313-12336]	IRIS 313-12336	IRGC 128282	Lao People's Democratic Republic	OsMYB305b
DOK HIEN NOI::IRGC 107021-1::[IRIS 313-12337]	IRIS 313-12337	IRGC 127335	Lao People's Democratic Republic	OsMYB305b
LEP HED::IRGC 11917-1::[IRIS 313-10660]	IRIS 313-10660	IRGC 128360	Lao People's Democratic Republic	OsMYB305b
KHAI DO::IRGC 12903-2::[IRIS 313-10679]	IRIS 313-10679	IRGC 132345	Lao People's Democratic Republic	OsMYB305b
KHAO DAM::IRGC 29481-3::[IRIS 313-11073]	IRIS 313-11073	IRGC 132272	Lao People's Democratic Republic	OsMYB305b
LAI HANG HMA::IRGC 29608-2::[IRIS 313-11077]	IRIS 313-11077	IRGC 128522	Lao People's Democratic Republic	OsMYB305b
VOK::IRGC 99831-1::[IRIS 313-12322]	IRIS 313-12322	IRGC 128497	Lao People's Democratic Republic	OsMYB305b
LAB::IRGC 107468-1::[IRIS 313-12346]	IRIS 313-12346	IRGC 127540	Lao People's Democratic Republic	OsMYB305b
ANGKARONG::IRGC 71493-1::[IRIS 313-9050]	IRIS 313-9050	IRGC 127070	Malaysia	OsMYB305b
LASAT PUTIH::IRGC 44076-1::[IRIS 313-8955]	IRIS 313-8955	IRGC 126231	Malaysia	OsMYB305b
PADI DARAWAL::IRGC 14373-1::[IRIS 313-10704]	IRIS 313-10704	IRGC 128419	Malaysia	OsMYB305b
PADI BURIH::IRGC 44081-1::[IRIS 313-11328]	IRIS 313-11328	IRGC 127699	Malaysia	OsMYB305b
KENDINGA 5 (H)::IRGC 60310-1::[IRIS 313-8439]	IRIS 313-8439	IRGC 126220	Malaysia	OsMYB305b
KAUK PAHLING::IRGC 95823-2::[IRIS 313-12266]	IRIS 313-12266	IRGC 128520	Myanmar	OsMYB305b
BUBAW::IRGC 32989-2::[IRIS 313-11127]	IRIS 313-11127	IRGC 132307	Myanmar	OsMYB305b
KHAW KAR 13::IRGC 36711-1::[IRIS 313-11195]	IRIS 313-11195	IRGC 128344	Myanmar	OsMYB305b
HALIDA::IRGC 59005-1::[IRIS 313-11564]	IRIS 313-11564	IRGC 127400	Nepal	OsMYB305b
DEVARASI::IRGC 16173-1::[IRIS 313-10734]	IRIS 313-10734	IRGC 127315	Nepal	OsMYB305b
LAL SAR::IRGC 16185-1::[IRIS 313-10735]	IRIS 313-10735	IRGC 127546	Nepal	OsMYB305b
CHHOTE DHAN::[IRIS 313-8268]	IRIS 313-8268	IRGC 117446	Nepal	OsMYB305b
GILINGAN MARANGRAS::IRGC 75213-1::[IRIS 313-11929]	IRIS 313-11929	IRGC 127385	Philippines	OsMYB305b
IR 2307-247-2-2-3::IRGC 77982-C1::[IRIS 313-7689]	IRIS 313-7689	IRGC 122092	Philippines	OsMYB305b
PINAHULA::IRGC 93937-1::[IRIS 313-12244]	IRIS 313-12244	IRGC 128433	Philippines	OsMYB305b
INITLOG DALAG::IRGC 67436-1::[IRIS 313-9616]	IRIS 313-9616	IRGC 127051	Philippines	OsMYB305b
BIKYAT::IRGC 26276-1::[IRIS 313-9897]	IRIS 313-9897	IRGC 125682	Philippines	OsMYB305b
SINAPLED::IRGC 50402-1::[IRIS 313-11424]	IRIS 313-11424	IRGC 127807	Philippines	OsMYB305b
MACAPAGAL::IRGC 52927-1::[IRIS 313-11467]	IRIS 313-11467	IRGC 128372	Philippines	OsMYB305b
KALU ILANKALAYAN::IRGC 36270-1::[IRIS 313-8968]	IRIS 313-8968	IRGC 125792	Sri Lanka	OsMYB305b
PODI HEENATI::IRGC 36345-1::[IRIS 313-9636]	IRIS 313-9636	IRGC 121473	Sri Lanka	OsMYB305b
SING SAI::IRGC 71442-2::[IRIS 313-11845]	IRIS 313-11845	IRGC 132369	Thailand	OsMYB305b
HO MOK::IRGC 73171-1::[IRIS 313-11892]	IRIS 313-11892	IRGC 135754	Thailand	OsMYB305b
DAM::IRGC 23710-1::[IRIS 313-8580]	IRIS 313-8580	IRGC 126197	Thailand	OsMYB305b
BUE GA WA::IRGC 60824-1::[IRIS 313-8599]	IRIS 313-8599	IRGC 127041	Thailand	OsMYB305b
PHIT CHZK::IRGC 73317-1::[IRIS 313-11897]	IRIS 313-11897	IRGC 128431	Thailand	OsMYB305b
KHAO' NGAW::IRGC 74985-1::[IRIS 313-11923]	IRIS 313-11923	IRGC 128341	Thailand	OsMYB305b
SI NAM PUENG::IRGC 75165-1::[IRIS 313-11926]	IRIS 313-11926	IRGC 128472	Thailand	OsMYB305b
KANGRI::IRGC 73104-1::[IRIS 313-11888]	IRIS 313-11888	IRGC 127488	Pakistan	OsMYB305b
CHAWAL::IRGC 73090-1::[IRIS 313-9601]	IRIS 313-9601	IRGC 121606	Pakistan	OsMYB305b
BAMLA SUFFAID 320::IRGC 27776-1::[IRIS 313-11020]	IRIS 313-11020	IRGC 128236	Pakistan	OsMYB305b
BASMATI SUFAID 100::IRGC 27791-1::[IRIS 313-11022]	IRIS 313-11022	IRGC 135737	Pakistan	OsMYB305b
MUSHKAN 340 A::IRGC 28073-1::[IRIS 313-11029]	IRIS 313-11029	IRGC 127641	Pakistan	OsMYB305b
SUFAID 246::IRGC 28303-1::[IRIS 313-8390]	IRIS 313-8390	IRGC 121128	Pakistan	OsMYB305b
BASMATI 1::IRGC 27798-1::[IRIS 313-8656]	IRIS 313-8656	IRGC 126046	Pakistan	OsMYB305b
MOTANGA::IRGC 49242-2::[IRIS 313-11401]	IRIS 313-11401	IRGC 128113	Bangladesh	OsMYB305c
LAL MOTI::IRGC 82168-1::[IRIS 313-12055]	IRIS 313-12055	IRGC 127545	Bangladesh	OsMYB305c
HOLOI BASH (SOLOI BASH)::IRGC 64778-1::[IRIS 313-8721]	IRIS 313-8721	IRGC 120969	Bangladesh	OsMYB305c
GORIA::IRGC 58736-1::[IRIS 313-11557]	IRIS 313-11557	IRGC 127390	Bangladesh	OsMYB305c
JHORA::IRGC 43862-1::[IRIS 313-11323]	IRIS 313-11323	IRGC 127455	Bangladesh	OsMYB305c
PORASHI::IRGC 78397-1::[IRIS 313-11982]	IRIS 313-11982	IRGC 127739	Bangladesh	OsMYB305c
KATAKCHIKON::IRGC 25880-1::[IRIS 313-10963]	IRIS 313-10963	IRGC 127497	Bangladesh	OsMYB305c
TILOKCHAN (SONABETHI)::IRGC 25927-1::[IRIS 313-10965]	IRIS 313-10965	IRGC 127859	Bangladesh	OsMYB305c
HANPA::IRGC 27547-2::[IRIS 313-11015]	IRIS 313-11015	IRGC 128050	Bangladesh	OsMYB305c
LOROI::IRGC 27567-1::[IRIS 313-11017]	IRIS 313-11017	IRGC 128369	Bangladesh	OsMYB305c
PORANG::IRGC 27577-1::[IRIS 313-11019]	IRIS 313-11019	IRGC 128436	Bangladesh	OsMYB305c
AUS 171::IRGC 29004-1::[IRIS 313-11048]	IRIS 313-11048	IRGC 127178	Bangladesh	OsMYB305c
AUS 219::IRGC 29031-1::[IRIS 313-11049]	IRIS 313-11049	IRGC 127179	Bangladesh	OsMYB305c
AUS 233::IRGC 29036-1::[IRIS 313-11050]	IRIS 313-11050	IRGC 127180	Bangladesh	OsMYB305c
AUS 242::IRGC 29040-1::[IRIS 313-11051]	IRIS 313-11051	IRGC 127181	Bangladesh	OsMYB305c
AUS 282::IRGC 29072-1::[IRIS 313-11053]	IRIS 313-11053	IRGC 127183	Bangladesh	OsMYB305c
AUS 295::IRGC 29083-1::[IRIS 313-11054]	IRIS 313-11054	IRGC 127184	Bangladesh	OsMYB305c
AUS 301::IRGC 29089-1::[IRIS 313-11056]	IRIS 313-11056	IRGC 127186	Bangladesh	OsMYB305c
AUS 308::IRGC 29096-1::[IRIS 313-11057]	IRIS 313-11057	IRGC 127187	Bangladesh	OsMYB305c
AUS 329::IRGC 29116-1::[IRIS 313-11058]	IRIS 313-11058	IRGC 127188	Bangladesh	OsMYB305c
AUS 344::IRGC 29131-1::[IRIS 313-11059]	IRIS 313-11059	IRGC 127189	Bangladesh	OsMYB305c
BORO 70-2::IRGC 29283-1::[IRIS 313-11063]	IRIS 313-11063	IRGC 135741	Bangladesh	OsMYB305c
BORO 275::IRGC 29294-2::[IRIS 313-11064]	IRIS 313-11064	IRGC 132306	Bangladesh	OsMYB305c
BORO 394::IRGC 29297-2::[IRIS 313-11065]	IRIS 313-11065	IRGC 132326	Bangladesh	OsMYB305c
KALIBORO 600::IRGC 29367-1::[IRIS 313-11067]	IRIS 313-11067	IRGC 127481	Bangladesh	OsMYB305c
HIJOL DIGA::IRGC 31655-1::[IRIS 313-11112]	IRIS 313-11112	IRGC 128308	Bangladesh	OsMYB305c
BAZAIL 975::IRGC 32816-2::[IRIS 313-11123]	IRIS 313-11123	IRGC 127990	Bangladesh	OsMYB305c
BOTESHSHORE::IRGC 53484-1::[IRIS 313-11483]	IRIS 313-11483	IRGC 128244	Bangladesh	OsMYB305c
AUS 439::IRGC 29221-1::[IRIS 313-8641]	IRIS 313-8641	IRGC 120876	Bangladesh	OsMYB305c
NOROI::IRGC 31611-1::[IRIS 313-8864]	IRIS 313-8864	IRGC 121069	Bangladesh	OsMYB305c
BATHURI::IRGC 25838-1::[IRIS 313-8963]	IRIS 313-8963	IRGC 120887	Bangladesh	OsMYB305c
AUS 177::IRGC 29009-1::[IRIS 313-9066]	IRIS 313-9066	IRGC 125659	Bangladesh	OsMYB305c
KALIA::IRGC 34699-1::[IRIS 313-9626]	IRIS 313-9626	IRGC 121005	Bangladesh	OsMYB305c
KAMJA::IRGC 62171-1::[IRIS 313-8302]	IRIS 313-8302	IRGC 126116	Bhutan	OsMYB305c
SRAU THMOR::IRGC 29904-1::[IRIS 313-11089]	IRIS 313-11089	IRGC 127824	Cambodia	OsMYB305c
FORTUNA BLANCO (SAN MARCOS)::IRGC 50764-1::[IRIS 313-11434]	IRIS 313-11434	IRGC 127370	Colombia	OsMYB305c
R 762::IRGC 70531-1::[IRIS 313-11808]	IRIS 313-11808	IRGC 128444	Colombia	OsMYB305c
ARC 12433::IRGC 22064-1::[IRIS 313-10882]	IRIS 313-10882	IRGC 127146	India	OsMYB305c
BARI SUTAR::IRGC 52410-1::[IRIS 313-11454]	IRIS 313-11454	IRGC 127211	India	OsMYB305c
KALU T 139::IRGC 53670-1::[IRIS 313-11489]	IRIS 313-11489	IRGC 127482	India	OsMYB305c
BHAINSA MUNDARIYA::IRGC 60893-1::[IRIS 313-11596]	IRIS 313-11596	IRGC 127221	India	OsMYB305c
PANDRI PAREWA::IRGC 61030-1::[IRIS 313-11603]	IRIS 313-11603	IRGC 128425	India	OsMYB305c
SUGARKAND::IRGC 61059-1::[IRIS 313-11604]	IRIS 313-11604	IRGC 127829	India	OsMYB305c
UPRH 58::IRGC 61525-1::[IRIS 313-11618]	IRIS 313-11618	IRGC 127879	India	OsMYB305c
NCS 271 A::IRGC 62216-1::[IRIS 313-11636]	IRIS 313-11636	IRGC 127654	India	OsMYB305c
NCS 745::IRGC 62466-1::[IRIS 313-11644]	IRIS 313-11644	IRGC 127663	India	OsMYB305c
NCS 830::IRGC 62518-1::[IRIS 313-11648]	IRIS 313-11648	IRGC 127667	India	OsMYB305c
KUTTA::IRGC 52184-1::[IRIS 313-8924]	IRIS 313-8924	IRGC 125815	India	OsMYB305c
NCS 964 C::IRGC 62604-1::[IRIS 313-9400]	IRIS 313-9400	IRGC 125854	India	OsMYB305c
ARC 13460::IRGC 42732-2::[IRIS 313-11297]	IRIS 313-11297	IRGC 127947	India	OsMYB305c
ARC 13544::IRGC 42743-1::[IRIS 313-11298]	IRIS 313-11298	IRGC 127152	India	OsMYB305c
ARC 14899::IRGC 43016-1::[IRIS 313-11302]	IRIS 313-11302	IRGC 127154	India	OsMYB305c
W 398::IRGC 46787-1::[IRIS 313-11374]	IRIS 313-11374	IRGC 127889	India	OsMYB305c
KANPURI::IRGC 53278-1::[IRIS 313-11477]	IRIS 313-11477	IRGC 127489	India	OsMYB305c
MALCHI::IRGC 61004-1::[IRIS 313-11602]	IRIS 313-11602	IRGC 127597	India	OsMYB305c
CHUNDI::IRGC 67486-1::[IRIS 313-11737]	IRIS 313-11737	IRGC 127283	India	OsMYB305c
KARANGI::IRGC 77128-1::[IRIS 313-11963]	IRIS 313-11963	IRGC 127491	India	OsMYB305c
ARC 14150::IRGC 41435-2::[IRIS 313-11265]	IRIS 313-11265	IRGC 132242	India	OsMYB305c
ARC 14975::IRGC 41848-1::[IRIS 313-11275]	IRIS 313-11275	IRGC 127156	India	OsMYB305c
ARC 7425::IRGC 42538-1::[IRIS 313-11291]	IRIS 313-11291	IRGC 127170	India	OsMYB305c
ARC 10296::IRGC 12421-2::[IRIS 313-10670]	IRIS 313-10670	IRGC 132317	India	OsMYB305c
ARC 10916::IRGC 12673-1::[IRIS 313-10676]	IRIS 313-10676	IRGC 127133	India	OsMYB305c
ARC 5756::IRGC 20220-2::[IRIS 313-10845]	IRIS 313-10845	IRGC 132418	India	OsMYB305c
ARC 7336::IRGC 20606-1::[IRIS 313-10852]	IRIS 313-10852	IRGC 127169	India	OsMYB305c
ARC 10028::IRGC 20656-2::[IRIS 313-10853]	IRIS 313-10853	IRGC 132239	India	OsMYB305c
ARC 11276::IRGC 21278-1::[IRIS 313-10861]	IRIS 313-10861	IRGC 127134	India	OsMYB305c
ARC 11751::IRGC 21614-1::[IRIS 313-10869]	IRIS 313-10869	IRGC 127138	India	OsMYB305c
ARC 11777::IRGC 21639-1::[IRIS 313-10871]	IRIS 313-10871	IRGC 127139	India	OsMYB305c
ARC 11802::IRGC 21662-2::[IRIS 313-10872]	IRIS 313-10872	IRGC 132421	India	OsMYB305c
ARC 12021::IRGC 21837-1::[IRIS 313-10875]	IRIS 313-10875	IRGC 127141	India	OsMYB305c
ARC 12067::IRGC 21881-1::[IRIS 313-10876]	IRIS 313-10876	IRGC 127142	India	OsMYB305c
ARC 12655::IRGC 22226-2::[IRIS 313-10886]	IRIS 313-10886	IRGC 132240	India	OsMYB305c
ARC 12867::IRGC 22401-1::[IRIS 313-10891]	IRIS 313-10891	IRGC 127148	India	OsMYB305c
ARC 12920::IRGC 22450-1::[IRIS 313-10892]	IRIS 313-10892	IRGC 127149	India	OsMYB305c
ARC 13204::IRGC 22558-1::[IRIS 313-10894]	IRIS 313-10894	IRGC 127150	India	OsMYB305c
RANI BHOG::IRGC 35109-1::[IRIS 313-11172]	IRIS 313-11172	IRGC 127762	India	OsMYB305c
SADA AUS::IRGC 35117-1::[IRIS 313-11173]	IRIS 313-11173	IRGC 127776	India	OsMYB305c
ARC 14756::IRGC 41736-1::[IRIS 313-11272]	IRIS 313-11272	IRGC 127153	India	OsMYB305c
ARC 15129::IRGC 41938-1::[IRIS 313-11277]	IRIS 313-11277	IRGC 127157	India	OsMYB305c
ARC 18325::IRGC 42399-1::[IRIS 313-11286]	IRIS 313-11286	IRGC 135736	India	OsMYB305c
ARC 18578::IRGC 42459-2::[IRIS 313-11289]	IRIS 313-11289	IRGC 127971	India	OsMYB305c
ARC 11397::IRGC 42664-1::[IRIS 313-11295]	IRIS 313-11295	IRGC 127137	India	OsMYB305c
SATHI::IRGC 46659-1::[IRIS 313-11371]	IRIS 313-11371	IRGC 127788	India	OsMYB305c
KOLAMBA::IRGC 52456-1::[IRIS 313-11456]	IRIS 313-11456	IRGC 127528	India	OsMYB305c
KARAHANI::IRGC 52664-1::[IRIS 313-11458]	IRIS 313-11458	IRGC 128333	India	OsMYB305c
KALIPINCH::IRGC 53271-1::[IRIS 313-11476]	IRIS 313-11476	IRGC 128329	India	OsMYB305c
KALIBAJARI::IRGC 67718-1::[IRIS 313-11742]	IRIS 313-11742	IRGC 127480	India	OsMYB305c
ARC 13829::[IRIS 313-8712]	IRIS 313-8712	IRGC 117426	India	OsMYB305c
BALIK SEMAH::IRGC 17201-2::[IRIS 313-10761]	IRIS 313-10761	IRGC 127984	Indonesia	OsMYB305c
PULUT MAS::IRGC 82676-1::[IRIS 313-12069]	IRIS 313-12069	IRGC 128438	Indonesia	OsMYB305c
KETAN MENAH::IRGC 48733-1::[IRIS 313-10152]	IRIS 313-10152	IRGC 125798	Indonesia	OsMYB305c
SAHULO FACHE SOYO::IRGC 66630-1::[IRIS 313-9470]	IRIS 313-9470	IRGC 126310	Indonesia	OsMYB305c
KETAN NARIS::IRGC 17925-2::[IRIS 313-10782]	IRIS 313-10782	IRGC 128078	Indonesia	OsMYB305c
KETAN SLAWI::IRGC 17963-1::[IRIS 313-10785]	IRIS 313-10785	IRGC 127510	Indonesia	OsMYB305c
MENDUNGAN::IRGC 18245-1::[IRIS 313-10794]	IRIS 313-10794	IRGC 127624	Indonesia	OsMYB305c
NOGO BELE 2::IRGC 18328-2::[IRIS 313-10798]	IRIS 313-10798	IRGC 135640	Indonesia	OsMYB305c
UNGGAS::IRGC 19176-2::[IRIS 313-10822]	IRIS 313-10822	IRGC 128199	Indonesia	OsMYB305c
PULUT WAJIT::IRGC 24624-1::[IRIS 313-10937]	IRIS 313-10937	IRGC 135788	Indonesia	OsMYB305c
MANGGE::IRGC 25019-1::[IRIS 313-10946]	IRIS 313-10946	IRGC 128380	Indonesia	OsMYB305c
TEKALAK::IRGC 25154-1::[IRIS 313-10949]	IRIS 313-10949	IRGC 127851	Indonesia	OsMYB305c
PADI ABUNG KUNING::IRGC 25469-1::[IRIS 313-10953]	IRIS 313-10953	IRGC 128417	Indonesia	OsMYB305c
SITABO TABO::IRGC 25798-1::[IRIS 313-10959]	IRIS 313-10959	IRGC 128473	Indonesia	OsMYB305c
SUNGKAI::IRGC 25812-1::[IRIS 313-10960]	IRIS 313-10960	IRGC 132042	Indonesia	OsMYB305c
LANDEO::IRGC 27164-1::[IRIS 313-10999]	IRIS 313-10999	IRGC 127550	Indonesia	OsMYB305c
PAE SANGGULA::IRGC 27297-1::[IRIS 313-11004]	IRIS 313-11004	IRGC 128423	Indonesia	OsMYB305c
PULUT HALAPA::IRGC 27403-1::[IRIS 313-11009]	IRIS 313-11009	IRGC 127749	Indonesia	OsMYB305c
SI OMPAN LAMA::IRGC 35481-1::[IRIS 313-11179]	IRIS 313-11179	IRGC 127810	Indonesia	OsMYB305c
PADI RENDAH::IRGC 43515-1::[IRIS 313-11313]	IRIS 313-11313	IRGC 128420	Indonesia	OsMYB305c
TAMBU::IRGC 48932-1::[IRIS 313-11397]	IRIS 313-11397	IRGC 132044	Indonesia	OsMYB305c
GANIGI::IRGC 48698-C1::[IRIS 313-7883]	IRIS 313-7883	IRGC 122052	Indonesia	OsMYB305c
SIMET 2::IRGC 25734-1::[IRIS 313-8833]	IRIS 313-8833	IRGC 126142	Indonesia	OsMYB305c
NIA::IRGC 82728-1::[IRIS 313-12071]	IRIS 313-12071	IRGC 128406	Lao People's Democratic Republic	OsMYB305c
YOI::IRGC 82855-1::[IRIS 313-12077]	IRIS 313-12077	IRGC 127906	Lao People's Democratic Republic	OsMYB305c
KHAO KHOT::IRGC 93892-1::[IRIS 313-12242]	IRIS 313-12242	IRGC 128339	Lao People's Democratic Republic	OsMYB305c
DENG PEE::IRGC 94991-1::[IRIS 313-12257]	IRIS 313-12257	IRGC 128276	Lao People's Democratic Republic	OsMYB305c
DON::IRGC 95117-1::[IRIS 313-12258]	IRIS 313-12258	IRGC 128283	Lao People's Democratic Republic	OsMYB305c
NYAO::IRGC 107091-1::[IRIS 313-12340]	IRIS 313-12340	IRGC 128412	Lao People's Democratic Republic	OsMYB305c
HAI NA::IRGC 107117-1::[IRIS 313-12342]	IRIS 313-12342	IRGC 127399	Lao People's Democratic Republic	OsMYB305c
XIENG KANG::IRGC 82533-1::[IRIS 313-12063]	IRIS 313-12063	IRGC 132303	Lao People's Democratic Republic	OsMYB305c
LEUANG::IRGC 90000-1::[IRIS 313-12200]	IRIS 313-12200	IRGC 128362	Lao People's Democratic Republic	OsMYB305c
PANG::IRGC 91987-1::[IRIS 313-12226]	IRIS 313-12226	IRGC 127712	Lao People's Democratic Republic	OsMYB305c
SOM::IRGC 92221-1::[IRIS 313-12228]	IRIS 313-12228	IRGC 128474	Lao People's Democratic Republic	OsMYB305c
A MOUK::IRGC 94474-1::[IRIS 313-12252]	IRIS 313-12252	IRGC 128215	Lao People's Democratic Republic	OsMYB305c
POU::IRGC 98968-1::[IRIS 313-12307]	IRIS 313-12307	IRGC 132034	Lao People's Democratic Republic	OsMYB305c
TA SENG::IRGC 99176-1::[IRIS 313-12312]	IRIS 313-12312	IRGC 128482	Lao People's Democratic Republic	OsMYB305c
LG 10344::IRGC 99789-1::[IRIS 313-12321]	IRIS 313-12321	IRGC 127557	Lao People's Democratic Republic	OsMYB305c
CHAO PEE::IRGC 106767-1::[IRIS 313-12330]	IRIS 313-12330	IRGC 127267	Lao People's Democratic Republic	OsMYB305c
NYON::IRGC 107099-1::[IRIS 313-12341]	IRIS 313-12341	IRGC 128413	Lao People's Democratic Republic	OsMYB305c
LAI DAM::IRGC 107490-1::[IRIS 313-12347]	IRIS 313-12347	IRGC 127541	Lao People's Democratic Republic	OsMYB305c
MAK KHEUA KANG::IRGC 107712-1::[IRIS 313-12350]	IRIS 313-12350	IRGC 127593	Lao People's Democratic Republic	OsMYB305c
KHAO LOUANG::IRGC 107770-1::[IRIS 313-12351]	IRIS 313-12351	IRGC 135759	Lao People's Democratic Republic	OsMYB305c
MOK::IRGC 107804-1::[IRIS 313-12353]	IRIS 313-12353	IRGC 132017	Lao People's Democratic Republic	OsMYB305c
NOK KOD::IRGC 11784-1::[IRIS 313-10656]	IRIS 313-10656	IRGC 128407	Lao People's Democratic Republic	OsMYB305c
THANGONE::IRGC 11816-1::[IRIS 313-10657]	IRIS 313-10657	IRGC 135801	Lao People's Democratic Republic	OsMYB305c
MAK BOUAP::IRGC 30106-3::[IRIS 313-11094]	IRIS 313-11094	IRGC 132274	Lao People's Democratic Republic	OsMYB305c
CHAO MEO::IRGC 80273-1::[IRIS 313-12029]	IRIS 313-12029	IRGC 132278	Lao People's Democratic Republic	OsMYB305c
THATENG::IRGC 86377-1::[IRIS 313-12134]	IRIS 313-12134	IRGC 135802	Lao People's Democratic Republic	OsMYB305c
KON SIM::IRGC 95626-1::[IRIS 313-12265]	IRIS 313-12265	IRGC 128352	Lao People's Democratic Republic	OsMYB305c
MUANG TAY::IRGC 98382-1::[IRIS 313-12299]	IRIS 313-12299	IRGC 136100	Lao People's Democratic Republic	OsMYB305c
BAN KEO::IRGC 99953-1::[IRIS 313-12323]	IRIS 313-12323	IRGC 135563	Lao People's Democratic Republic	OsMYB305c
MEE::IRGC 107773-1::[IRIS 313-12352]	IRIS 313-12352	IRGC 127621	Lao People's Democratic Republic	OsMYB305c
DELI 2::IRGC 80313-1::[IRIS 313-12030]	IRIS 313-12030	IRGC 131981	Malaysia	OsMYB305c
BABELIONG::IRGC 82688-1::[IRIS 313-12070]	IRIS 313-12070	IRGC 127198	Malaysia	OsMYB305c
SAWAH::IRGC 71612-1::[IRIS 313-8279]	IRIS 313-8279	IRGC 126086	Malaysia	OsMYB305c
PULUTAN::IRGC 71596-1::[IRIS 313-9375]	IRIS 313-9375	IRGC 125877	Malaysia	OsMYB305c
PAMPANGON (H)::IRGC 60392-1::[IRIS 313-9568]	IRIS 313-9568	IRGC 126346	Malaysia	OsMYB305c
PADI MIAT (KECIL)::IRGC 97366-1::[IRIS 313-12285]	IRIS 313-12285	IRGC 135576	Malaysia	OsMYB305c
LEKATAN::IRGC 71554-1::[IRIS 313-8894]	IRIS 313-8894	IRGC 126070	Malaysia	OsMYB305c
PADI ADONG DUMARAT::IRGC 14356-1::[IRIS 313-10703]	IRIS 313-10703	IRGC 128418	Malaysia	OsMYB305c
ENGKABANG::IRGC 28694-2::[IRIS 313-11045]	IRIS 313-11045	IRGC 128039	Malaysia	OsMYB305c
BANJANG::IRGC 44069-1::[IRIS 313-8626]	IRIS 313-8626	IRGC 126045	Malaysia	OsMYB305c
YARSABA::IRGC 97567-1::[IRIS 313-12289]	IRIS 313-12289	IRGC 132304	Myanmar	OsMYB305c
RATO BASMATI::IRGC 59205-1::[IRIS 313-11567]	IRIS 313-11567	IRGC 127766	Nepal	OsMYB305c
LATIJHABAR::IRGC 61991-1::[IRIS 313-11629]	IRIS 313-11629	IRGC 127554	Nepal	OsMYB305c
KARUEL::IRGC 83792-1::[IRIS 313-12093]	IRIS 313-12093	IRGC 128334	Nepal	OsMYB305c
MANSARA DHAN::IRGC 86940-1::[IRIS 313-12139]	IRIS 313-12139	IRGC 127604	Nepal	OsMYB305c
CHOBO::IRGC 61930-1::[IRIS 313-11625]	IRIS 313-11625	IRGC 127281	Nepal	OsMYB305c
SIDALI::IRGC 9567-1::[IRIS 313-10623]	IRIS 313-10623	IRGC 127804	Nepal	OsMYB305c
RERM BILASH::IRGC 16273-2::[IRIS 313-10736]	IRIS 313-10736	IRGC 128149	Nepal	OsMYB305c
GHAIYA::IRGC 16286-1::[IRIS 313-10737]	IRIS 313-10737	IRGC 128297	Nepal	OsMYB305c
KAMULI::IRGC 23928-1::[IRIS 313-10925]	IRIS 313-10925	IRGC 127485	Nepal	OsMYB305c
SUGA PANKHA::IRGC 24054-1::[IRIS 313-10927]	IRIS 313-10927	IRGC 127828	Nepal	OsMYB305c
BUAGKOG::IRGC 74318-1::[IRIS 313-11913]	IRIS 313-11913	IRGC 128245	Philippines	OsMYB305c
DAYRON MARANGRAS::IRGC 75209-1::[IRIS 313-11928]	IRIS 313-11928	IRGC 127307	Philippines	OsMYB305c
TINOLDO MARANGRAS::IRGC 81758-1::[IRIS 313-12051]	IRIS 313-12051	IRGC 128487	Philippines	OsMYB305c
MALAGKIT (ITIM)::IRGC 96124-1::[IRIS 313-12272]	IRIS 313-12272	IRGC 127594	Philippines	OsMYB305c
P PEY SIQAT::IRGC 8129-1::[IRIS 313-10581]	IRIS 313-10581	IRGC 127741	Philippines	OsMYB305c
CADIDIT (GLUT)::IRGC 47161-1::[IRIS 313-11379]	IRIS 313-11379	IRGC 127245	Philippines	OsMYB305c
CARAWI::IRGC 52887-1::[IRIS 313-11464]	IRIS 313-11464	IRGC 128254	Philippines	OsMYB305c
KINTOMAN (TOD DOY)::IRGC 53146-1::[IRIS 313-11473]	IRIS 313-11473	IRGC 132004	Philippines	OsMYB305c
MARIA GAKIT::IRGC 57070-1::[IRIS 313-11532]	IRIS 313-11532	IRGC 132016	Philippines	OsMYB305c
KALINDIG::IRGC 78968-1::[IRIS 313-11994]	IRIS 313-11994	IRGC 131996	Philippines	OsMYB305c
P T Q QINDONAAL::IRGC 80410-1::[IRIS 313-12031]	IRIS 313-12031	IRGC 128437	Philippines	OsMYB305c
KASIGNAYAN::IRGC 82788-1::[IRIS 313-12073]	IRIS 313-12073	IRGC 128336	Philippines	OsMYB305c
GINAYANGGANG::IRGC 87131-1::[IRIS 313-12144]	IRIS 313-12144	IRGC 136099	Philippines	OsMYB305c
BATIBATIKAN::IRGC 96098-1::[IRIS 313-12271]	IRIS 313-12271	IRGC 127215	Philippines	OsMYB305c
CATIBOS::IRGC 3762-1::[IRIS 313-10485]	IRIS 313-10485	IRGC 127248	Philippines	OsMYB305c
IFUGAO RICE::IRGC 8052-1::[IRIS 313-10577]	IRIS 313-10577	IRGC 128318	Philippines	OsMYB305c
PARAY KINARABAW::IRGC 8083-1::[IRIS 313-10580]	IRIS 313-10580	IRGC 127718	Philippines	OsMYB305c
QINOGNAS::IRGC 8135-1::[IRIS 313-10582]	IRIS 313-10582	IRGC 128440	Philippines	OsMYB305c
BUSIYETAN::IRGC 11205-1::[IRIS 313-10644]	IRIS 313-10644	IRGC 128249	Philippines	OsMYB305c
BINARITOS::IRGC 19391-1::[IRIS 313-10827]	IRIS 313-10827	IRGC 128242	Philippines	OsMYB305c
[truncated: 217 more rows]

## Sheet: Table S7
Table S7 List of the SNPs at the promoter of OsIPT8 in rice varieties in the International Rice Genebank Collection Information System
[truncated: 1,524 more rows]

[truncated: 2 more sheets: Table S8, Table S9]
